# Supplementary material for: Alpha-Linolenic Acid Mediates Diverse Drought Responses in Maize (Zea mays L.) at Seedling and Flowering Stages
Source: Molecules. 2022 Jan 25;27(3):771. doi: 10.3390/molecules27030771 (PMC8839722; doi:10.3390/molecules27030771)
Supplement: Supplementary file 1 [file molecules-27-00771-s001.zip]

Archive with 10 entries (10 files):
- Table S1.xls.xlsx
- Table S10xls.xlsx
- Table S2xls.xlsx
- Table S3.xls.xlsx
- Table S4.xls.xlsx
- Table S5.xls.xlsx
- Table S6.xls.xlsx
- Table S7.xls.xlsx
- Table S8xls.xlsx
- Table S9xls.xlsx
