# Supplementary material for: Alpha-Linolenic Acid Mediates Diverse Drought Responses in Maize (Zea mays L.) at Seedling and Flowering Stages
Source: Molecules. 2022 Jan 25;27(3):771. doi: 10.3390/molecules27030771 (PMC8839722; doi:10.3390/molecules27030771)
Supplement: Supplementary file 1 [file molecules-27-00771-s001.zip › Table S1.xls.xlsx]

## Sheet: Sheet1
Table-S1 All metabolites in T1 and T2
Index	Q1 (Da)	Q3 (Da)	Molecular Weight (Da)	Formula	Ionization model	Compounds	Class I	Class II	CAS	Level	CK-1	CK-2	CK-3	T1-1	T1-2	T1-3	T3-1	T3-2	T3-3	mix01	mix02	mix03	cpd_ID	kegg_map
pme3200	74	57	73.064	C2H7N3	[M+H]+	1-methylguanidine	Nucleotides and derivatives	Nucleotides and derivatives	471-29-4	B	52651	58209	41132	58328	56075	64693	42962	47247	31266	62176	45725	44566	C02294	--
pmb0782	86.1	69.2	85.089	C5H11N	[M+H]+	Piperidine	Alkaloids	Alkaloids	110-89-4	B	3508800	3527500	3648300	3298500	3439500	3450700	2718600	2454200	2506100	3177400	3287900	3399100	C01746	ko00960
pme1974	87.01	43	88.016	C3H4O3	[M-H]-	Pyruvic acid	Organic acids	Organic acids	127-17-3	B	77650	96822	65640	54709	68509	58128	67348	75738	42393	76194	64344	49441	C00022	ko00010,ko00020,ko00030,ko00040,ko00053,ko00250,ko00260,ko00261,ko00270,ko00290,ko00330,ko00350,ko00360,ko00430,ko00440,ko00620,ko00630,ko00650,ko00660,ko00710,ko00730,ko00760,ko00770,ko00900,ko01100,ko01110,ko01200,ko01210,ko01230,ko01502
pme2292	89.11	72.08	88.1	C4H12N2	[M+H]+	Putrescine	Alkaloids	Phenolamine	110-60-1	B	1260300	1713900	1812900	2145600	1992900	1887000	1338100	1806500	1930700	1833100	2310300	1813000	C00134	ko00330,ko00472,ko00480,ko00960,ko01100,ko01110,ko02010
pmf0512	87.9	44	89.011	C2H3NO3	[M-H]-	Oxamic acid	Amino acids and derivatives	Amino acids and derivatives	471-47-6	B	31864	40126	57054	26784	39367	25360	51891	52340	49252	51197	39843	50002	C01444	ko00230,ko01100
pme1987	88.05	71	89.048	C3H7NO2	[M-H]-	L-Alanine	Amino acids and derivatives	Amino acids and derivatives	56-41-7	B	9570.7	6290.8	6809.1	8548.8	10554	5641	10791	9478.2	11685	7969.1	9365.1	6226.3	C00041	ko00250,ko00270,ko00430,ko00450,ko00710,ko00970,ko00998,ko01100,ko01110,ko01200,ko01230,ko01502,ko02010,ko04122
ML10198895	88.04	88.04	89.048	C3H7NO2	[M-H]-	N-Methylglycine	Amino acids and derivatives	Amino acids and derivatives	107-97-1	B	13294	17078	10451	16115	17245	13167	20424	21896	14781	15111	12113	19311	C00213	ko00260,ko00330,ko01100
Zmyn000268	89.02	71.02	90.032	C3H6O3	[M-H]-	2,3-Dihydroxypropanal	Others	Saccharides and Alcohols	56-82-6	B	8761.1	7887.5	12404	16407	16449	15446	15016	11927	19384	15450	15420	17158	C02154	--
pme2601	89	59	90.032	C3H6O3	[M-H]-	3-Hydroxypropanoic acid	Organic acids	Organic acids	503-66-2	B	11159	14635	14039	18300	12215	18656	20775	18420	12591	21916	15710	12435	C01013	ko00240,ko00410,ko00640,ko01100,ko01200
Lmgn000188	89.02	59.01	90.032	C3H6O3	[M-H]-	D-Lactic Acid	Organic acids	Organic acids	10326-41-7	B	12764	22790	18716	11011	17196	5673.9	14985	11507	10718	15880	12281	17504	C00256	ko00620,ko01100,ko01502
Lmlp001319	91.09	55.05	90.068	C4H10O2	[M+H]+	2,3-Butanediol	Others	Saccharides and Alcohols	513-85-9	B	25370	26250	25579	192110	187120	167370	182080	212910	201780	152620	136740	160600	C03044	ko00650
Lmqp000873	101.02	55.02	100.018	C4H4O3	[M+H]+	Succinic anhydride	Organic acids	Organic acids	108-30-5	A	99063	103070	110740	118440	144890	86513	115130	147340	134760	125400	116740	158800	C19524	--
Lmgn000219	101.02	55.02	102.032	C4H6O3	[M-H]-	Succinic semialdehyde	Organic acids	Organic acids	692-29-5	B	48553	56398	58821	59398	37917	49272	37070	45868	30348	51664	52476	36923	C00232	ko00250,ko00350,ko00650,ko00750,ko00760,ko01100,ko01200
pme1841	103.12	86.1	102.116	C5H14N2	[M+H]+	Cadaverine	Alkaloids	Phenolamine	462-94-2	B	56728	60267	51097	282830	255230	257860	97714	89849	101090	134410	135880	131570	C01672	ko00310,ko00480,ko00960,ko01100,ko01110
pme3011	104.07	68.8	103.063	C4H9NO2	[M+H]+	γ-Aminobutyric acid	Organic acids	Organic acids	56-12-2	B	275570	248500	235860	763120	828700	823830	227410	198540	172300	313400	363740	354260	C00334	ko00250,ko00330,ko00410,ko00650,ko00760,ko01100
pme3017	104.07	58	103.063	C4H9NO2	[M+H]+	2-Aminoisobutyric acid	Amino acids and derivatives	Amino acids and derivatives	62-57-7	B	6778100	6601400	6789100	6330700	6594700	6069200	5124900	5209000	5100700	6257400	6227300	6200600	C03665	--
pme3033	104.07	86	103.063	C4H9NO2	[M+H]+	N,N-Dimethylglycine	Amino acids and derivatives	Amino acids and derivatives	1118-68-9	B	731480	681260	684490	1107500	1067700	1108500	543470	572300	538800	757170	791530	801470	C01026	ko00260,ko01100
pmb0484	104.1	60.1	103.091	C5H13NO	[M+H]+	Choline	Alkaloids	Alkaloids	62-49-7	B	15913000	15499000	15946000	14761000	14964000	14946000	11974000	11770000	12475000	14359000	15255000	14648000	C00114	ko00260,ko00564,ko01100,ko02010
Lmbn000193	103	59.01	104.011	C3H4O4	[M-H]-	Tartronate semialdehyde*	Organic acids	Organic acids	2480-77-5	B	140120	138050	166030	333740	341950	288720	275850	248620	339890	281930	272120	258220	C01146	ko00053,ko00630,ko01100
ML10172161	103	59.01	104.011	C3H4O4	[M-H]-	Hydroxypyruvic acid*	Organic acids	Organic acids	1113-60-6	B	219530	229250	230600	481580	478830	443610	417590	358970	470320	405880	331840	448010	C00168	ko00260,ko00630,ko01100,ko01110,ko01200
mws0576	103.04	59.1	104.047	C4H8O3	[M-H]-	3-Hydroxybutyric acid	Organic acids	Organic acids	300-85-6	B	544650	552770	562820	1103800	985630	1144500	719230	790690	765980	731650	768870	775710	C01089	ko00072,ko00650,ko01100
mws0574	103.04	57.03	104.047	C4H8O3	[M-H]-	2-Hydroxyisobutyric acid*	Organic acids	Organic acids	594-61-6	B	24788	29503	29637	57217	54195	60859	74148	69133	68024	58087	56572	59493	C21297	--
mws0206	103.04	57.03	104.047	C4H8O3	[M-H]-	2-Hydroxybutyric Acid*	Organic acids	Organic acids	3347-90-8	B	24377	27295	25850	64291	56120	60823	70345	70192	60180	63280	52502	54426	C05984	ko00640
pme1975	103	59	104.06	C3H4O4	[M-H]-	Malonic acid	Organic acids	Organic acids	141-82-2	B	740240	839540	623770	1087900	1170600	1219800	836620	857220	770970	1041800	876330	830530	C00383	ko00061,ko00240,ko00410,ko01100,ko01212
pme0048	108.01	64	109.02	C2H7NO2S	[M-H]-	2-Aminoethanesulfinic acid	Organic acids	Organic acids	300-84-5	B	4349.5	1831.5	4565.2	2773.5	6786.7	5510.4	3700.2	8972.5	4392	4316.9	5563.5	5536.7	C00519	ko00430,ko01100
mws0255	112.05	95	111.043	C4H5N3O	[M+H]+	Cytosine	Nucleotides and derivatives	Nucleotides and derivatives	71-30-7	B	892750	814800	862330	4592400	4223000	3816800	1437400	1263700	1245800	2076900	2186200	2237400	C00380	ko00240,ko01100
mws0177	111.01	67	112.016	C5H4O3	[M-H]-	2-Furoic acid	Organic acids	Organic acids	88-14-2	B	104590	95292	108840	372210	333750	381490	271030	286010	273670	264960	285570	276830	C01546	ko01100
pme0257	111.02	80	112.027	C4H4N2O2	[M-H]-	Uracil	Nucleotides and derivatives	Nucleotides and derivatives	66-22-8	B	65164	67827	87620	64574	58184	90562	207940	168250	173690	116830	111160	174020	C00106	ko00240,ko00410,ko00770,ko01100
pme0006	116.07	70.1	115.063	C5H9NO2	[M+H]+	L-Proline	Amino acids and derivatives	Amino acids and derivatives	147-85-3	A	5924800	3875800	4454200	33944000	32342000	37031000	8939800	6344000	5949200	13417000	11080000	13922000	C00148	ko00330,ko00332,ko00970,ko01100,ko01110,ko01230,ko02010
mws0376	115	71	116.011	C4H4O4	[M-H]-	Fumaric acid	Organic acids	Organic acids	110-17-8	B	121490	103440	175270	113890	150520	109800	198790	185980	297420	174430	153810	240530	C00122	ko00020,ko00190,ko00220,ko00250,ko00350,ko00360,ko00620,ko00650,ko00760,ko01100,ko01110,ko01200
mws0823	115.04	71	116.047	C5H8O3	[M-H]-	3-Methyl-2-Oxobutanoic acid	Organic acids	Organic acids	759-05-7	B	54245	54150	65055	104630	101430	104100	138890	119440	135840	82370	115350	100260	C00141	ko00280,ko00290,ko00770,ko00966,ko01100,ko01110,ko01210,ko01230
pme0275	115.05	97	116.047	C5H8O3	[M]-	4-Oxopentanoic Acid	Organic acids	Organic acids	123-76-2	B	12033	7630.7	11571	14011	12433	12409	18327	13308	21908	15354	15599	18832	--	--
pme3193	116.04	74	117.043	C4H7NO3	[M-H]-	N-Acetyl-L-glycine	Amino acids and derivatives	Amino acids and derivatives	543-24-8	B	16277	13109	8715.1	13698	14754	13438	9934.5	11764	7489.3	13152	9863.7	6071	--	--
pme0066	116.1	74	117.054	C3H7N3O2	[M-H]-	Guanidinoacetate	Amino acids and derivatives	Amino acids and derivatives	352-97-6	B	12724	10000	9210.1	12798	9077	15401	15902	10311	13547	10057	15399	11502	C00581	ko00260,ko00330,ko01100
pmb1096	118.07	91	117.058	C8H7N	[M+H]+	Indole	Alkaloids	Plumerane	120-72-9	A	111200	96541	104010	124420	114250	132670	70325	80712	85931	90423	114990	120210	C00463	ko00380,ko00400,ko00402,ko01100,ko01110
mws0191	118.09	59	117.079	C5H11NO2	[M+H]+	Betaine	Alkaloids	Alkaloids	107-43-7	A	11094000	8677900	9074900	17266000	17857000	18576000	27976000	24851000	26460000	18670000	14632000	17421000	C00719	ko00260,ko01100,ko02010
mws0256	118.09	72.1	117.079	C5H11NO2	[M+H]+	L-Valine	Amino acids and derivatives	Amino acids and derivatives	72-18-4	A	5101300	4228800	4563500	4396100	4887500	5145700	3873600	3224600	3645200	4192200	3368400	4040200	C00183	ko00280,ko00290,ko00311,ko00460,ko00770,ko00966,ko00970,ko01100,ko01110,ko01210,ko01230,ko02010
mws0470	117.02	73	118.027	C4H6O4	[M-H]-	Methylmalonic acid*	Organic acids	Organic acids	516-05-2	A	18901000	16142000	18170000	19900000	20989000	19192000	22362000	20058000	20291000	18428000	21649000	19502000	C02170	ko00240,ko00280,ko00640,ko01100
mws0192	117.02	73	118.027	C4H6O4	[M-H]-	Succinic acid*	Organic acids	Organic acids	110-15-6	A	17949000	16375000	18037000	19089000	20572000	18470000	21967000	19313000	20225000	17967000	21092000	19365000	C00042	ko00020,ko00190,ko00250,ko00310,ko00350,ko00360,ko00620,ko00630,ko00640,ko00650,ko00760,ko00920,ko01100,ko01110,ko01200
mws0147	117.06	59	118.063	C5H10O3	[M-H]-	β-Hydroxyisovaleric acid	Organic acids	Organic acids	625-08-1	B	4249900	4324600	4355100	6579300	6306500	6791100	4265100	4478700	4516400	4917800	5096200	5205100	C20827	ko00280,ko01100
pme3096	118	74	119.022	C3H5NO4	[M-H]-	Aminomalonic acid	Organic acids	Organic acids	1068-84-4	B	569440	498190	594440	615590	644700	590820	646330	568010	669400	557030	685070	599740	C00872	--
pmp001287	120.08	103.05	119.073	C8H9N	[M+H]+	N-Benzylmethylene isomethylamine	Alkaloids	Alkaloids	-	A	4199000	4291200	4654500	5673500	5690100	5930000	3832000	3866200	3834900	4699500	4719200	4899200	--	--
pma0134	121.04	93.06	120.042	C4H8O4	[M+H]+	D-(-)-Threose	Others	Saccharides and Alcohols	95-43-2	B	560920	542530	649480	1219200	1248600	1086400	846890	832640	787990	980730	868090	859980	C06463	--
pmb0069	122	105	121.053	C7H7NO	[M+H]+	Benzamide	Phenolic acids	Phenolic acids	55-21-0	B	13810000	14325000	12743000	20540000	19770000	19597000	4080100	4322700	4037000	12484000	13591000	14203000	C09815	--
mws0491	122.1	105	121.089	C8H11N	[M+H]+	Phenethylamine	Alkaloids	Alkaloids	64-04-0	A	2986200	3177500	2894300	4746800	4409300	4222100	860850	781460	868840	3002300	2999100	2701600	C05332	ko00360,ko01100
Lmbn001930	121.03	77.04	122.037	C7H6O2	[M-H]-	2-Hydroxybenzaldehyde (Salicylaldehyde)	Phenolic acids	Phenolic acids	90-02-8	B	30870	31738	38763	34526	42576	35643	43603	47376	44231	39382	46958	47675	C06202	ko01100
mws0628	121.03	92	122.037	C7H6O2	[M-H]-	4-Hydroxybenzaldehyde	Phenolic acids	Phenolic acids	123-08-0	A	299490	300070	288770	395530	376500	381040	461380	465680	540350	422510	412420	379880	C00633	ko01100
mws0133	123.06	79.9	122.048	C6H6N2O	[M+H]+	Nicotinamide	Others	Vitamin	98-92-0	B	1155100	1068600	1085000	949310	922800	937720	2104700	1777700	1860000	1306700	1382800	1322000	C00153	ko00760,ko01100
pme2134	121	59	122.058	C4H10O4	[M-H]-	D-Threitol	Others	Saccharides and Alcohols	2418-52-2	B	1336100	1443100	1268800	1783600	1860500	1840600	1491100	1840900	1581900	1500100	1682000	1519700	C16884	--
ML10179289	105.07	77.04	122.073	C8H10O	[M+H-H2O]+	2-Phenylethanol	Phenolic acids	Phenolic acids	60-12-8	B	8388400	7293500	8629100	11593000	10399000	10987000	2136600	2196900	2117600	7831200	7848100	6961200	C05853	ko00360
Lmbp000668	124.04	78.03	123.032	C6H5NO2	[M+H]+	Isonicotinic acid	Organic acids	Organic acids	55-22-1	B	414530	352400	367630	1450100	1391800	1500100	1334900	1166800	1328400	1075800	1032900	1006100	C07446	--
pme0490	124.04	78	123.032	C6H5NO2	[M+H]+	Nicotinic acid (Vitamin B3)	Others	Vitamin	59-67-6	B	387850	335890	377400	1332100	1379500	1531300	1282300	1076900	1204500	1062600	1038200	1017600	C00253	ko00760,ko00960,ko01100,ko01110
pme1216	122.03	78	123.032	C6H5NO2	[M-H]-	2-Picolinic acid	Organic acids	Organic acids	98-98-6	B	65847	79228	61659	393340	350090	469620	292640	302870	249190	290530	259560	217690	C10164	ko00380,ko01100
mws0236	124.01	80	125.015	C2H7NO3S	[M-H]-	2-Aminoethanesulfonic acid	Organic acids	Organic acids	107-35-7	B	43497	44574	52249	167070	185150	156560	187390	191480	169740	120710	130220	128090	C00245	ko00430,ko00920,ko01100,ko02010
pmb0302	126.1	96	125.024	C2H8NO3P	[M+H]+	2-Aminoethylphosphonate	Lipids	Glycerol ester	2041-14-7	B	129930	131630	121470	123280	112360	124730	164410	168020	176430	107650	113810	157300	C03557	ko00440,ko01100,ko02010
mws0572	126.07	109	125.059	C5H7N3O	[M+H]+	5-Methylcytosine	Nucleotides and derivatives	Nucleotides and derivatives	554-01-8	B	13565	11473	22957	26593	39106	37897	49580	43332	52083	25092	35250	41088	C02376	ko00240,ko01100
mws0982	126.1	68	125.095	C6H11N3	[M+H]+	1-Methylhistamine	Alkaloids	Alkaloids	501-75-7	B	14024	13105	11500	11044	15922	15850	15568	15673	10103	15615	11137	13929	C05127	ko00340,ko01100
mws0251	127.05	110	126.043	C5H6N2O2	[M+H]+	Thymine	Nucleotides and derivatives	Nucleotides and derivatives	65-71-4	B	90166	80176	61336	269880	299390	298490	371680	305810	341900	239780	264400	227380	C00178	ko00240,ko01100
Rfmb319	130.09	84.08	129.079	C6H11NO2	[M+H]+	Pipecolic acid*	Amino acids and derivatives	Amino acids and derivatives	4043-87-2	A	1169900	840730	995360	787050	938320	934100	873580	548930	709690	866110	577030	731710	C00408	ko00310,ko00960,ko01100,ko01110
ML10181668	130.09	84.08	129.079	C6H11NO2	[M+H]+	Cycloleucine*	Amino acids and derivatives	Amino acids and derivatives	52-52-8	A	4889000	4563200	4168700	3896100	3572200	3543700	3212700	2720600	2503700	3353800	2390200	2995000	C03969	--
Zmgn000217	129.02	85.03	130.027	C5H6O4	[M-H]-	Methylenesuccinic acid	Organic acids	Organic acids	97-65-4	A	19137000	19780000	19134000	16513000	15973000	17769000	17019000	19244000	15327000	17534000	18770000	15174000	C00490	ko00660,ko01100
pme2693	131.12	114.09	130.111	C6H14N2O	[M+H]+	N-Acetylputrescine	Alkaloids	Phenolamine	18233-70-0	B	673450	793240	626550	1327300	961330	946320	757710	899120	766470	885840	875940	987510	C02714	ko00330,ko01100
mws0712	130.05	86	131.058	C5H9NO3	[M-H]-	N-Propionylglycine	Amino acids and derivatives	Amino acids and derivatives	21709-90-0	B	4129100	3640900	1155800	2942200	1513800	3211100	3111100	2879700	992330	2961500	3266900	1316600	--	--
mws0258	132.1	86	131.095	C6H13NO2	[M+H]+	L-Isoleucine*	Amino acids and derivatives	Amino acids and derivatives	73-32-5	A	6694700	6647600	7312000	6342900	6929700	7155500	5716400	5109100	5125100	6728800	6570900	6488500	C00407	ko00280,ko00290,ko00460,ko00960,ko00966,ko00970,ko01100,ko01110,ko01210,ko01230,ko02010
mws0227	132.1	86.2	131.095	C6H13NO2	[M+H]+	L-Leucine*	Amino acids and derivatives	Amino acids and derivatives	61-90-5	A	7122200	6421600	7266400	6334500	7087000	7145600	5530900	4961100	5350900	6815700	6311900	6413000	C00123	ko00280,ko00290,ko00966,ko00970,ko01100,ko01110,ko01210,ko01230,ko02010
pme0274	132.1	69	131.095	C6H13NO2	[M+H]+	6-Aminocaproic acid	Organic acids	Organic acids	60-32-2	B	3262000	3774700	2620400	3083900	2694700	2256900	2040700	2467700	1048600	1767500	3135000	3335400	C02378	ko01100
pmp001198	132.1	57.1	131.095	C6H13NO2	[M+H]+	6-Deoxyfagomine	Alkaloids	Alkaloids	197449-09-5	A	4243900	4059600	4293900	3877700	4049800	4181800	3161800	2957000	3145200	4127500	3785800	3727800	--	--
mws1167	131	59.2	132.006	C4H4O5	[M-H]-	Oxaloacetic acid	Organic acids	Organic acids	328-42-7	B	14333	9142.2	14521	23192	25956	11458	10777	13009	7237.7	19653	17131	16427	C00036	ko00010,ko00020,ko00250,ko00620,ko00630,ko00710,ko01100,ko01110,ko01200,ko01210,ko01230
Lmbn001288	131.03	87.04	132.042	C5H8O4	[M-H]-	2-Hydroxy-2-methyl-3-oxobutanoic acid*	Organic acids	Organic acids	71698-08-3	B	25784	35694	34178	56328	56968	51052	46994	51449	50541	60155	42378	48280	C06010	ko00290,ko00650,ko00660,ko00770,ko01100,ko01110,ko01210,ko01230
Lmmn000806	131.03	87.05	132.042	C5H8O4	[M-H]-	Dimethylmalonic acid*	Organic acids	Organic acids	595-46-0	B	26656	32986	33167	54227	51700	61729	46306	48268	53165	45655	46659	42615	--	--
pme0243	131.03	87.05	132.042	C5H8O4	[M-H]-	Glutaric acid	Organic acids	Organic acids	110-94-1	B	433340	367010	396130	949760	1026400	1097900	844960	829950	769480	822390	814850	780630	C00489	ko00071,ko00310,ko01100
mws0473	131.03	87.05	132.042	C5H8O4	[M-H]-	2-Methylsuccinic acid*	Organic acids	Organic acids	498-21-5	A	277670	267140	230430	576660	492110	481320	499940	491690	521430	431110	433670	430710	--	--
pme3034	131.03	69.03	132.042	C5H8O4	[M-H]-	Ethylmalonic acid	Organic acids	Organic acids	601-75-2	B	41063	43496	39338	74917	65571	85260	63434	64802	67731	70923	56997	58249	--	--
Lmmn002164	131.03	87.05	132.042	C5H8O4	[M-H]-	Monomethyl succinate*	Organic acids	Organic acids	3878-55-5	B	23273	27208	34657	55818	47515	58935	47882	51219	61886	41849	46789	49278	--	--
Lmbn001364	131.03	87.05	132.042	C5H8O4	[M-H]-	4-Hydroxy-2-Oxopentanoic Acid*	Organic acids	Organic acids	3318-73-8	B	21309	30249	30145	44093	48486	42269	52988	37474	40547	29814	47163	31650	C03589	ko00360,ko01100
Lmgn000160	131.05	70.03	132.053	C4H8N2O3	[M-H]-	3-Ureidopropionic Acid	Organic acids	Organic acids	462-88-4	A	52850	61760	56026	26422	28282	28446	35466	45731	46547	39662	40142	31867	C02642	ko00240,ko00410,ko00770,ko01100
mws0001	133.06	74	132.054	C4H8N2O3	[M+H]+	L-Asparagine	Amino acids and derivatives	Amino acids and derivatives	70-47-3	B	135270	160820	192210	69266	63848	72681	122810	93301	101870	106760	106210	103210	C00152	ko00250,ko00460,ko00970,ko01100,ko01110,ko01230
mws0972	131.07	85	132.079	C6H12O3	[M-H]-	6-Hydroxyhexanoic acid	Organic acids	Organic acids	1191-25-9	B	34583	34359	39674	43238	41396	54950	26792	36147	36115	51507	40027	31216	C06103	--
Lmrn002746	131.07	85.07	132.079	C6H12O3	[M-H]-	2-Hydroxy-4-methylpentanoic acid	Organic acids	Organic acids	498-36-2	B	9638.8	11949	16019	20175	14732	29219	11077	12463	8263	14362	8747.5	7744.2	--	--
mws0341	131.07	85	132.079	C6H12O3	[M-H]-	2-Hydroxyisocaproic acid	Organic acids	Organic acids	20312-37-2	B	280730	322050	279860	284090	356210	298290	301010	318930	336300	292200	335690	348630	C03264	--
pme2527	133	116	132.09	C5H12N2O2	[M+H]+	L-Ornithine	Amino acids and derivatives	Amino acids and derivatives	70-26-8	B	52098	48388	49649	32919	35437	32089	19016	25065	29673	28022	41090	36446	C00077	ko00220,ko00330,ko00472,ko00480,ko01100,ko01110,ko01210,ko01230,ko02010
mws0219	132.03	88	133.038	C4H7NO4	[M-H]-	L-Aspartic Acid	Amino acids and derivatives	Amino acids and derivatives	56-84-8	A	4904100	4989300	4883500	2897100	2918800	2678300	2799000	2794100	2710700	3504300	3776400	3759200	C00049	ko00220,ko00250,ko00260,ko00261,ko00270,ko00300,ko00340,ko00410,ko00460,ko00710,ko00760,ko00770,ko00970,ko01100,ko01110,ko01200,ko01210,ko01230,ko02010
Lmbn000198	133.01	71.01	134.022	C4H6O5	[M-H]-	3-Dehydro-L-Threonic Acid*	Organic acids	Organic acids	-	A	9159500	9781900	8568300	11330000	9016600	9895100	5156400	5993500	5060300	8704400	6771900	8004800	C03064	ko00053,ko01100
mws0275	133.01	71.01	134.022	C4H6O5	[M-H]-	L-Malic acid*	Organic acids	Organic acids	97-67-6	A	22808000	26349000	23118000	29013000	21323000	26778000	13910000	16528000	13669000	25411000	19736000	19620000	C00149	ko00020,ko00620,ko00630,ko00710,ko01100,ko01110,ko01200
pme0040	136.06	119	135.054	C5H5N5	[M+H]+	Adenine	Nucleotides and derivatives	Nucleotides and derivatives	73-24-5	A	37696000	37977000	41110000	44145000	42198000	42417000	58302000	55578000	54421000	45242000	49188000	49850000	C00147	ko00230,ko00908,ko01100
HJKP000649	136.07	91.05	135.068	C8H9NO	[M+H]+	N-benzylformamide*	Alkaloids	Alkaloids	6343-54-0	A	1846100	1860500	1850400	1803000	1986700	1891400	1646200	1474700	1531800	1858100	1760900	1750900	C15561	--
Lmgp000659	136.08	91.05	135.068	C8H9NO	[M+H]+	2-Phenylacetamide*	Alkaloids	Alkaloids	103-81-1	B	1813500	1806700	1885600	1720900	1849600	1995100	1476500	1371400	1559600	1851200	1670900	1653900	C02505	ko00360,ko01100
mws0889	135.03	75.01	136.037	C4H8O5	[M-H]-	D-Threonic Acid	Others	Saccharides and Alcohols	3909-12-4	A	449860	340210	464470	373560	420600	574670	464270	433840	425670	365170	433840	479790	C21649	--
pme0033	137.05	119	136.039	C5H4N4O	[M+H]+	Hypoxanthine	Nucleotides and derivatives	Nucleotides and derivatives	68-94-0	B	413490	446800	421170	564160	487040	565550	975350	869820	885500	641530	645630	708380	C00262	ko00230,ko01100
Zmyn002919	135.04	91.05	136.052	C8H8O2	[M-H]-	2-Methylbenzoic acid	Phenolic acids	Phenolic acids	118-90-1	B	38788	45099	32714	40379	40910	44647	35857	39174	27975	39879	33679	38504	C07215	ko01100
Hmbn002174	135.05	120.02	136.053	C8H8O2	[M-H]-	4-Hydroxyacetophenone	Phenolic acids	Phenolic acids	99-93-4	B	2197	1098.5	2199	7625	6029.8	4937.5	5448	4209.9	2746.8	9257.5	4374.5	13071	C10700	ko01100
mws0146	138.05	78	137.048	C7H7NO2	[M+H]+	Nicotinic Acid Methyl Ester(Methyl Nicotinate)	Alkaloids	Alkaloids	93-60-7	B	33777	52951	64602	83502	83382	84335	150970	115650	120780	87917	119960	112160	--	--
pme2268	138.05	94.07	137.048	C7H7NO2	[M+H]+	Trigonelline	Alkaloids	Alkaloids	535-83-1	A	842140	634600	668680	10716000	11428000	11573000	15973000	13715000	15081000	8708100	7291800	7919300	C01004	ko00760
pme1738	138.08	95	137.071	C7H9N2O	[M+H]+	3-Carbamyl-1-methylpyridinium(1-Methylnicotinamide)	Alkaloids	Alkaloids	1005-24-9	B	30411	37966	39258	61940	63207	43135	43174	58037	53180	42187	38067	32571	C02918	ko00760,ko01100
pme1002	138.09	103	137.084	C8H11NO	[M+H]+	L-Tyramine	Amino acids and derivatives	Amino acids and derivatives	51-67-2	A	16233000	17915000	18639000	35902000	35149000	36266000	25576000	25354000	26203000	27835000	25822000	25869000	C00483	ko00350,ko00950,ko01100,ko01110
pma0948	138.09	121.1	137.084	C8H11NO	[M+H]+	Phenylethanolamine	Alkaloids	Alkaloids	7568-93-6	B	7637600	7282600	7358200	15020000	16295000	15595000	11931000	10704000	10570000	11760000	10746000	11729000	C02735	--
Lmgn001670	137.03	108.02	138.032	C7H6O3	[M-H]-	Salicylic acid	Phenolic acids	Phenolic acids	69-72-7	B	25314	28475	32508	58463	55670	40292	91629	86789	94820	64365	82738	73817	C00805	ko00360,ko01100,ko01110,ko04075
Hmgn001653	137.02	93.04	138.032	C7H6O3	[M-H]-	Protocatechuic aldehyde*	Phenolic acids	Phenolic acids	139-85-5	B	142920	128810	172360	492600	553330	512530	440650	436410	507970	378370	401540	422200	C16700	ko00950
mws0749	137.02	93	138.032	C7H6O3	[M-H]-	4-Hydroxybenzoic acid	Phenolic acids	Phenolic acids	99-96-7	B	144310	130480	168850	591430	636760	556920	508060	563620	526400	433220	413470	391310	C00156	ko00130,ko00790,ko01100,ko01110
Lmbn002862	137.02	93.03	138.032	C7H6O3	[M-H]-	3-Hydroxybenzoic Acid	Organic acids	Organic acids	99-06-9	B	1673700	1587400	1599900	2009600	2001800	1856500	3187600	3312900	3306500	2289200	2234400	2181600	C00587	ko00400
Lmbn001981	137.02	93.03	138.032	C7H6O3	[M-H]-	2,5-Dihydroxybenzaldehyde*	Phenolic acids	Phenolic acids	1194-98-5	B	95090	96820	130670	482910	447170	441280	312400	452370	455310	357570	331040	306980	C05585	ko00350,ko01100
pme2828	140	99	139.027	C6H5NO3	[M+H]+	4-Nitrophenol	Phenolic acids	Phenolic acids	100-02-7	B	31773000	42684000	38376000	47171000	46769000	46296000	40611000	40325000	43900000	40420000	39087000	45206000	C00870	--
Zmzn002575	138.02	108.02	139.027	C6H5NO3	[M-H]-	2-Nitrophenol	Phenolic acids	Phenolic acids	88-75-5	B	117800	115960	123340	121760	121430	112650	97294	99823	106090	122910	113140	133000	C01988	--
pme1137	140.03	94	139.027	C6H5NO3	[M+H]+	6-Hydroxynicotinic acid	Alkaloids	Alkaloids	5006-66-6	B	189370	144530	192660	251890	271800	306610	126200	154910	132210	211270	201140	179140	C01020	ko00760,ko01100
mws0704	140.01	78.96	141.019	C2H8NO4P	[M-H]-	O-Phosphorylethanolamine	Alkaloids	Alkaloids	1071-23-4	B	39849	46095	42668	28305	25262	27228	44223	47366	49681	36086	44113	47403	C00346	ko00564,ko00600,ko01100
pma2987	142.1	124.09	141.09	C6H11N3O	[M+H]+	Histidinol	Alkaloids	Alkaloids	501-28-0	B	21582000	18619000	17612000	19190000	22086000	21984000	22029000	19532000	21450000	18654000	20760000	18641000	C00860	ko00340,ko01100,ko01110,ko01230
pme3207	141.02	59	142.027	C6H6O4	[M-H]-	Muconic acid	Organic acids	Organic acids	1119-72-8	B	609630	784750	713170	1209000	967990	1081300	774750	945450	840850	916050	730000	774850	C02480	ko01100
Rfmb320	144.1	84.08	143.095	C7H13NO2	[M+H]+	1-Methylpiperidine-2-carboxylic acid	Amino acids and derivatives	Amino acids and derivatives	7730-87-2	B	2192100	1593200	1697100	4374900	4283800	4981400	3417600	2420500	2732700	2847900	2530000	2733600	--	--
mws0340	143.03	111	144.042	C6H8O4	[M-H]-	2,3-Dimethylsuccinic acid	Amino acids and derivatives	Amino acids and derivatives	13545-04-5	B	197060	174720	195800	864700	978440	940420	560590	478260	472050	592140	566000	605240	--	--
Rfmb318	144.1	84.08	144.092	C7H14NO2+	[M]+	D-Proline betaine	Amino acids and derivatives	Amino acids and derivatives	1195-94-4	B	973290	773070	820390	2113500	2260300	2494400	1616000	1165600	1239100	1391700	1129600	1372900	C21514	--
Lmyn008503	143.11	143.11	144.115	C8H16O2	[M-H]-	Octanoic acid	Lipids	Free fatty acids	124-07-2	A	9289.8	6069.3	9471.6	3450.4	4327.6	3565.6	6555.1	7560	7526.2	6680.1	7221.4	6328.7	C06423	ko00061,ko00785,ko01100
mws0103	146.06	91	145.053	C9H7NO	[M+H]+	Indole-3-carboxaldehyde	Alkaloids	Plumerane	487-89-8	B	94639	76719	88472	106060	99594	108180	169970	172190	160400	125370	122370	111520	C08493	--
MA10074217	144.05	115.04	145.053	C9H7NO	[M-H]-	4-Hydroxyquinoline	Alkaloids	Quinoline alkaloids	611-36-9	B	8779.6	5853.2	6125.7	8534.1	8692.8	10464	15433	13874	11392	11103	9875.6	9585.6	C06343	--
pme0295	146.08	86	145.074	C6H11NO3	[M+H]+	4-Acetamidobutyric acid	Organic acids	Organic acids	3025-96-5	B	45034	42282	35488	224580	212540	204150	106360	90936	83213	124710	107090	88497	C02946	ko00330,ko01100
mws0567	146.09	87	145.085	C5H11N3O2	[M+H]+	4-Guanidinobutyric acid	Organic acids	Organic acids	463-00-3	B	2241100	2014100	2104400	1761700	1926200	2053100	1992100	1840600	2028300	1940700	1941800	1970100	C01035	ko00330,ko01100
Lmgn000224	145.01	57.03	146.022	C5H6O5	[M-H]-	2-Methyl-3-oxosuccinic acid	Organic acids	Organic acids	-	B	718450	628230	666760	508820	499690	489550	570280	560050	535990	634910	609730	631800	C06030	ko00660
pme2380	145.01	101	146.022	C5H6O5	[M-H]-	α-Ketoglutaric acid	Organic acids	Organic acids	328-50-7	B	4136900	4534400	3610100	2682200	2403800	2569700	2690800	2637400	2216800	3401500	3221000	2558900	C00026	ko00020,ko00040,ko00053,ko00220,ko00250,ko00300,ko00310,ko00340,ko00430,ko00630,ko00650,ko00660,ko01100,ko01110,ko01200,ko01210,ko01230
Lmbn001609	145.05	83.05	146.058	C6H10O4	[M-H]-	2-Acetyl-2-Hydroxybutanoic Acid	Organic acids	Organic acids	-	B	35996	32807	27056	37252	32209	32656	16602	25486	24904	37912	26744	31371	C06006	ko00290,ko01100,ko01110,ko01210,ko01230
mws0208	145.05	101	146.058	C6H10O4	[M-H]-	Adipic Acid*	Organic acids	Organic acids	124-04-9	A	180540	211370	187170	189820	192010	198120	166660	170570	165340	194320	220530	194480	C06104	ko01100
mws0924	145.05	101	146.058	C6H10O4	[M-H]-	2-Methylglutaric acid*	Organic acids	Organic acids	617-62-9	A	193940	184900	159190	167160	156000	181550	127110	156790	160790	187040	187720	186530	--	--
Wmzn000227	145.06	109.04	146.058	C6H10O4	[M-H]-	2,2-Dimethylsuccinic acid	Organic acids	Organic acids	597-43-3	B	15747	15457	12680	24753	11927	12350	22655	20043	16512	18542	11938	18448	--	--
pme0193	147.08	84	146.069	C5H10N2O3	[M+H]+	L-Glutamine	Amino acids and derivatives	Amino acids and derivatives	56-85-9	A	1036600	1168000	1156000	1486800	1470500	1400900	1068300	1090500	1117300	1243800	1215900	1242100	C00064	ko00220,ko00230,ko00240,ko00250,ko00630,ko00910,ko00970,ko01100,ko01230,ko02010
mws0590	147.09	120.1	146.084	C9H10N2	[M+H]+	5,6-Dimethylbenzimidazole	Others	Others	582-60-5	B	34976	33835	37474	127670	134700	108730	168450	223300	184170	130950	132970	137040	C03114	ko00740,ko00860,ko01100
pme0026	147.11	84	146.106	C6H14N2O2	[M+H]+	L-Lysine	Amino acids and derivatives	Amino acids and derivatives	56-87-1	A	1116500	1181900	1098500	1658300	1552500	1569900	1102000	1241300	1205700	1266500	1288900	1240200	C00047	ko00300,ko00310,ko00780,ko00960,ko00970,ko01100,ko01110,ko01210,ko01230,ko02010
pme1691	147.13	87.2	146.118	C7H16NO2	[M+H]+	Acetylcholine	Alkaloids	Alkaloids	60-31-1	B	103510	84169	91669	76708	72531	77671	113130	62761	89981	97926	71874	97604	C01996	ko00564
pme0014	148.06	84	147.053	C5H9NO4	[M+H]+	L-Glutamic acid	Amino acids and derivatives	Amino acids and derivatives	56-86-0	A	11978000	12832000	12507000	7563100	6818100	7590500	7311600	7009200	5506800	9028200	8067500	8619100	C00025	ko00220,ko00250,ko00330,ko00332,ko00340,ko00430,ko00480,ko00630,ko00650,ko00660,ko00860,ko00910,ko00970,ko01100,ko01110,ko01200,ko01210,ko01230,ko02010
Zmzn000113	146.05	102.06	147.053	C5H9NO4	[M-H]-	L-threo-3-Methylaspartate	Amino acids and derivatives	Amino acids and derivatives	6061-13-8	A	1765200	1792200	1836800	1158500	1120800	1181100	1052100	1145600	1053200	1313900	1418300	1317500	C03618	ko00630,ko00660,ko01100,ko01200
mws1050	148.06	88	147.053	C5H9NO4	[M+H]+	O-Acetylserine	Amino acids and derivatives	Amino acids and derivatives	5147-00-2	B	44781	64480	44296	80330	68195	97638	93705	83250	35763	67853	58696	84065	C00979	ko00270,ko00908,ko00920,ko01100,ko01110,ko01200,ko01230,ko04122
pmp001285	149.02	65.04	148.016	C8H4O3	[M+H]+	Phthalic anhydride	Phenolic acids	Phenolic acids	85-44-9	A	997540	1093000	911750	1069900	1150600	1087200	899100	999020	919690	986020	991530	932850	--	--
Lmbn000216	147.03	57.03	148.037	C5H8O5	[M-H]-	3-Methylmalic acid*	Organic acids	Organic acids	152204-30-3	B	220620	231810	245300	402220	333430	255010	197230	189760	255780	310600	235060	329750	C06032	ko00290,ko00660,ko01100,ko01210,ko01230
ML10171848	147.03	85.03	148.037	C5H8O5	[M-H]-	D-Arabinono-1,4-lactone	Others	Saccharides and Alcohols	2782-09-4	A	215380	184960	207460	425240	559300	471640	469600	402860	484640	356110	419590	375790	C00652	--
pmb2826	147.03	87.1	148.037	C5H8O5	[M-H]-	L-Citramalic acid	Organic acids	Organic acids	6236-09-5	B	412170	147110	281660	398540	604940	524370	689370	464360	722960	314100	528690	661470	C02614	ko00660,ko01100
Zmyn000247	147.03	57.03	148.037	C5H8O5	[M-H]-	2-Hydroxyglutaric Acid*	Organic acids	Organic acids	13095-48-2	B	196560	222480	256030	387130	342450	279810	202710	228310	231200	303920	262360	243120	C03196	ko00310,ko01100
mws2213	147.05	77.01	148.052	C9H8O2	[M-H]-	Cinnamic acid	Phenolic acids	Phenolic acids	140-10-3	B	2489.9	1636.3	2997.4	1538.4	2373.8	2303.8	1747.8	2773.5	1501	2170.7	2621.7	1699.9	C00423	ko00130,ko00360,ko00940,ko00998,ko01100,ko01110
Lmgp000796	150.06	61.01	149.048	C8H7NO2	[M+H]+	4-Hydroxymandelonitrile	Alkaloids	Alkaloids	13093-65-7	A	1570400	1474200	1584100	1712000	1884100	1977900	1150100	1074400	1109500	1565000	1496400	1341000	C00650	--
pme1210	150.06	61	149.051	C5H11NO2S	[M+H]+	L-Methionine	Amino acids and derivatives	Amino acids and derivatives	63-68-3	A	1446500	1454500	1467900	1566800	1630400	1974400	1133400	1008900	1050000	1399600	1373900	1419200	C00073	ko00270,ko00966,ko00970,ko01100,ko01110,ko01210,ko01230
mws0847	150.08	133	149.07	C6H7N5	[M+H]+	1-Methyladenine	Nucleotides and derivatives	Nucleotides and derivatives	5142-22-3	A	77020	89466	82923	567420	530170	548160	1906300	1693000	1489300	795120	710070	866510	C02216	--
mws0262	149.01	87	150.016	C4H6O6	[M-H]-	L-Tartaric acid	Organic acids	Organic acids	87-69-4	B	243380	229780	184590	184230	183320	193080	215860	191200	172840	230430	181680	192100	C00898	ko00630,ko01100
Zmgn000173	149.05	75.01	150.053	C5H10O5	[M-H]-	D-Ribose	Others	Saccharides and Alcohols	50-69-1	B	35142	65762	37554	81136	69362	68252	38852	45676	39325	46222	57828	48917	C00121	ko00030,ko01100,ko02010
mws1499	149.05	59.01	150.053	C5H10O5	[M-H]-	D-Arabinose	Others	Saccharides and Alcohols	10323-20-3	B	634020	701950	600730	694920	631360	610690	563750	664070	611030	629010	602940	678800	C00216	--
Lmxp001668	151.08	91.05	150.068	C9H10O2	[M+H]+	2-Methoxy-4-ethenylphenol	Phenolic acids	Phenolic acids	7786-61-0	A	647530	643270	592080	1783700	1605700	1736600	1096400	970380	956320	1062400	1051400	1185400	C17883	--
Lmxn006423	150	122.01	151.009	C7H5NOS	[M-H]-	2(3H)-Benzothiazolone	Alkaloids	Alkaloids	934-34-9	B	51368	43751	35922	14133	19189	14954	17560	19149	18706	19481	22169	20863	--	--
pme0183	152.06	135	151.049	C5H5N5O	[M+H]+	Isoguanine	Nucleotides and derivatives	Nucleotides and derivatives	3373-53-3	A	1020600	984590	1001500	2436200	2283200	2508500	2608800	2845300	2570200	2180400	1860600	1997600	--	--
pme1109	152.06	135	151.049	C5H5N5O	[M+H]+	Guanine	Nucleotides and derivatives	Nucleotides and derivatives	73-40-5	A	10673000	10924000	11753000	22493000	22556000	25712000	25172000	24145000	25305000	18582000	19988000	20322000	C00242	ko00230,ko01100
pme0256	151.03	151	152.033	C5H4N4O2	[M-H]-	Xanthine	Nucleotides and derivatives	Nucleotides and derivatives	69-89-6	A	18827	46538	31892	121030	108520	152850	276160	282480	324920	172750	123700	113060	C00385	ko00230,ko00232,ko01100,ko01110
mws0458	151.04	136	152.047	C8H8O3	[M-H]-	Vanillin	Phenolic acids	Phenolic acids	121-33-5	A	478280	432380	435390	498890	485780	500520	496990	599140	581230	534250	485190	485530	C00755	ko00998,ko01100,ko01110
mws0145	151.04	93	152.047	C8H8O3	[M-H]-	O-Anisic acid (2-Methoxybenzoic acid)	Phenolic acids	Phenolic acids	529-75-9	B	304530	332620	338920	340450	239630	277980	362920	260470	362300	264100	375100	271930	--	--
Zmyn002323	151.04	107.05	152.047	C8H8O3	[M-H]-	2-Hydroxyphenylacetic acid	Organic acids	Organic acids	614-75-5	B	36437	29244	43910	182590	182930	130660	95196	76978	85936	91988	112920	110230	C05852	ko00360,ko01100
mws0182	151.04	106.9	152.047	C8H8O3	[M-H]-	p-Hydroxyphenyl acetic acid	Phenolic acids	Phenolic acids	156-38-7	B	21515	13456	15712	40199	38219	42467	19150	21740	27007	41991	34094	22920	C00642	ko00350,ko00360,ko01100
mws0943	151.05	71.01	152.059	C7H8N2O2	[M-H]-	1,4-Dihydro-1-Methyl-4-oxo-3-pyridinecarboxamide	Alkaloids	Alkaloids	769-49-3	B	481040	529700	457090	1436400	1448300	1338500	1052600	1285300	1226900	955180	1005700	1060000	C05843	ko00760,ko01100
mws0437	151.06	71	152.068	C5H12O5	[M-H]-	D-Arabitol	Others	Saccharides and Alcohols	488-82-4	B	459300	500920	458280	1364400	1305400	1279800	1068400	1212700	1218900	925140	857150	1060400	C01904	ko00040,ko01100
pme0513	151.06	59	152.068	C5H12O5	[M-H]-	Xylitol	Others	Saccharides and Alcohols	87-99-0	B	286340	342370	322320	895330	950560	965580	696860	882240	802240	652130	643690	650330	C00379	ko00040,ko01100,ko02010
Lmyp004084	153.13	107.09	152.12	C10H16O	[M+H]+	Perillyl alcohol	Terpenoids	Monoterpenoids	57717-97-2	B	4064700	3960300	4608300	2300600	2284200	2398700	845060	891650	984050	2338900	2506500	2667900	C22272	--
mws0444	152.04	108	153.043	C7H7NO3	[M-H]-	3-Aminosalicylic acid	Phenolic acids	Phenolic acids	570-23-0	B	6115	6555.8	5543.9	10153	7517.3	9598.8	6084.6	8238.1	5396.3	7051.8	9772.2	9774.6	--	--
ML10177402	152.03	108.05	153.043	C7H7NO3	[M-H]-	4-Aminosalicylic acid	Phenolic acids	Phenolic acids	65-49-6	B	6977.5	11290	11717	24718	22241	15085	30643	12092	21707	21920	24495	23051	C02518	--
Hmlp000935	154.09	137.06	153.078	C8H11NO2	[M+H]+	Vanillylamine	Alkaloids	Alkaloids	1196-92-5	B	530040	385980	503170	424180	464810	396190	594270	399140	281350	461470	396270	489650	C16666	ko00998,ko01100,ko01110
mws4002	154.09	137	153.079	C8H11NO2	[M+H]+	Dopamine	Alkaloids	Alkaloids	51-61-6	A	1543200	2144600	2805500	2079500	1924900	3481500	1439800	1136900	1851900	2974500	1234000	2483300	C03758	ko00350,ko00950,ko00965,ko01100,ko01110
mws0180	153.02	109.03	154.027	C7H6O4	[M-H]-	2,5-Dihydroxybenzoic acid; Gentisic Acid*	Phenolic acids	Phenolic acids	490-79-9	A	8075.1	8880	11137	53584	58372	56005	43954	32310	41253	44844	37720	49363	C00628	ko00350,ko01100
Lmgn002473	153.02	109.03	154.027	C7H6O4	[M-H]-	2,6-Dihydroxybenzoic acid	Phenolic acids	Phenolic acids	303-07-1	B	2584000	2334800	2445400	5517100	6035200	5501400	7802700	8385900	8252800	5400400	5476700	5453800	C21298	--
mws0885	153.02	109.03	154.027	C7H6O4	[M-H]-	2,4-Dihydroxybenzoic acid	Phenolic acids	Phenolic acids	89-86-1	A	407230	296390	441890	1059800	1036000	966420	1559700	1471600	1434600	899100	924730	1062800	--	--
mws0639	153.02	109.03	154.027	C7H6O4	[M-H]-	2,3-Dihydroxybenzoic Acid*	Organic acids	Organic acids	303-38-8	B	410890	448020	437730	1342700	1343400	1280300	1841700	1836200	1762400	1111000	1077400	1232300	C00196	ko01110
mws0183	153.02	109.03	154.027	C7H6O4	[M-H]-	3,4-Dihydroxybenzoic acid (Protocatechuic acid)*	Phenolic acids	Phenolic acids	99-50-3	A	314410	318680	332140	1171300	1093000	1059800	1544200	1603100	1699900	1025500	1057300	1184500	C00230	ko01100,ko01110
pmb3099	153.03	125	154.039	C4H11O4P	[M-H]-	Diethyl phosphate	Organic acids	Organic acids	598-02-7	B	36351	34233	41930	16088	17975	19817	24323	22554	24690	27887	26798	24496	C06608	--
MA10040889	154.01	123.01	155.022	C6H5NO4	[M-H]-	4-Nitrocatechol	Phenolic acids	Phenolic acids	3316-09-4	B	15178	12076	11159	22044	15245	15737	15716	14847	11579	11916	18611	14679	C02235	--
Lmbn001467	158.08	116.07	159.09	C7H13NO3	[M-H]-	5-Acetamidopentanoic Acid	Organic acids	Organic acids	1072-10-2	B	226800	230950	252580	317390	280510	314290	245720	243430	261760	245270	245510	272500	C03087	ko00310,ko01100
pme2589	159.1	87	160.037	C6H8O5	[M-H]-	2-Oxoadipic acid	Organic acids	Organic acids	3184-35-8	B	738540	992990	743050	479930	475070	493180	519340	513850	474450	648420	640120	578810	C00322	ko00300,ko00310,ko00380,ko01100,ko01110,ko01210,ko01230
pme0128	159.08	88	160.085	C6H12N2O3	[M-H]-	L-Alanyl-L-Alanine	Amino acids and derivatives	Amino acids and derivatives	1948-31-8	B	6240.8	8390.3	4188.7	8650.2	6519.9	7062.7	25112	25090	20386	13409	8463	15911	--	--
mws0005	161.11	144	160.1	C10H12N2	[M+H]+	Tryptamine	Alkaloids	Plumerane	61-54-1	A	2411000	2458800	2492900	22010000	21075000	21971000	8968100	8673100	7701300	11146000	11270000	10926000	C00398	ko00380,ko00901,ko01100,ko01110
mws1417	160.04	116	161.048	C9H7NO2	[M-H]-	Indole-3-carboxylic acid	Alkaloids	Plumerane	771-50-6	B	120780	106610	106280	303280	294160	309330	352030	341080	347520	259090	267770	266810	C19837	--
NK10246260	162.06	116.05	161.048	C9H7NO2	[M+H]+	2,4-Dihydroxyquinoline	Alkaloids	Quinoline alkaloids	86-95-3	B	109520	127010	103050	90271	115610	84562	83299	91647	100540	92249	65309	102190	C16716	--
Lmgp001898	162.06	116.05	161.048	C9H7NO2	[M+H]+	4,6-Dihydroxyquinoline	Alkaloids	Quinoline alkaloids	3517-61-1	B	51808	64230	47960	22360	8622.5	21407	23652	29305	20909	33468	36132	36154	C05639	ko00380,ko01100
mws1550	162.06	73.1	161.051	C6H11NO2S	[M+H]+	S-Allyl-L-cysteine	Amino acids and derivatives	Amino acids and derivatives	21593-77-1	B	15006	17053	12351	16361	17534	28016	30245	24807	29230	24002	27416	16964	C16759	--
pme3382	160.06	98	161.069	C6H11NO4	[M-H]-	N-Acetyl-L-threonine	Amino acids and derivatives	Amino acids and derivatives	17093-74-2	B	159330	169320	137200	148110	148340	156450	180880	184030	143730	174110	167880	166910	--	--
mws1346	162.08	98	161.069	C6H11NO4	[M+H]+	DL-2-Aminoadipic acid	Alkaloids	Alkaloids	542-32-5	B	424040	261240	379710	401450	540960	477190	492970	452650	389390	382300	379940	359140	C00956	ko00300,ko00310,ko00311,ko01100,ko01110,ko01210,ko01230
pmp001201	162.11	79.1	161.105	C7H15NO3	[M+H]+	5-Aminocycloheptane-1,2,3-triol	Alkaloids	Alkaloids	-	B	35876	37309	34194	90689	75318	79258	43580	61698	43544	66879	60801	82741	--	--
pme2761	161	73	162.016	C5H6O6	[M-H]-	4-Hydroxy-2-oxoglutaric acid	Organic acids	Organic acids	1187-99-1	B	50996	50115	60931	50667	47130	32467	59642	36296	31573	83812	40103	67762	C01127	ko00630,ko01100
pme2914	161.05	99	162.053	C6H10O5	[M-H]-	3-Hydroxy-3-methylpentane-1,5-dioic acid	Amino acids and derivatives	Amino acids and derivatives	503-49-1	A	399420	396320	457730	1758300	1842400	1510800	3576300	3521200	4100500	1905200	1860600	2268200	C03761	--
pmf0440	163.08	91.1	162.068	C10H10O2	[M+H]+	4-MethoxycinnaMaldehyde	Phenolic acids	Phenolic acids	1963-36-6	B	268820	259690	268470	194970	223110	221870	189360	187160	201690	242960	238250	243700	C10475	--
pme1419	164.07	104	163.067	C6H13NO2S	[M+H]+	L-Methionine methyl ester	Amino acids and derivatives	Amino acids and derivatives	10332-17-9	B	41810	54896	62234	50008	57855	58507	49733	46802	48527	59661	50853	52106	--	--
Lmbp000123	164.07	56.05	163.067	C6H13NO2S	[M+H]+	L-Homomethionine	Amino acids and derivatives	Amino acids and derivatives	25148-30-5	B	34194	61236	68532	100880	73103	87896	61720	92511	81948	76803	87991	117070	C17213	ko00966,ko01110,ko01210
Lmbn002648	163.04	119.05	164.047	C9H8O3	[M-H]-	α-Hydroxycinnamic Acid*	Phenolic acids	Phenolic acids	5801-57-0	B	77275	70095	80780	440880	495900	451160	656240	677300	686750	372440	406950	391500	C02763	ko00360,ko01100
mws0159	163.04	91	164.047	C9H8O3	[M-H]-	Phenylpyruvic acid	Organic acids	Organic acids	156-06-9	B	139430	83814	78592	75521	81371	97697	101910	87808	62787	85530	94701	98630	C00166	ko00360,ko00400,ko00960,ko01100,ko01110,ko01210,ko01230
pme1439	165.05	119	164.047	C9H8O3	[M+H]+	p-Coumaric acid	Phenolic acids	Phenolic acids	501-98-4	B	102220	54685	59962	69952	83938	53966	84610	121860	117540	109130	56688	82039	C00811	ko00130,ko00350,ko00940,ko00950,ko00998,ko01100,ko01110
pmb0142	165.1	95.2	164.047	C9H8O3	[M+H]+	Caffeic aldehyde	Phenolic acids	Phenolic acids	141632-15-7	B	249380	245880	244870	229270	243580	237620	260290	264570	273660	257640	241360	259430	C10945	ko00940,ko01110
Lmmn001643	163.04	119.05	164.047	C9H8O3	[M-H]-	2-Hydroxycinnamic acid*	Organic acids	Organic acids	583-17-5	B	95862	92374	82848	562400	531830	473730	692820	747070	697990	419780	499620	435100	C01772	ko00360,ko00940,ko01100,ko01110
Lmbn002739	163.04	119.05	164.047	C9H8O3	[M-H]-	3-Hydroxycinnamic Acid	Phenolic acids	Phenolic acids	14755-02-3	B	64121	76526	90240	460380	384990	378070	571680	589100	614650	345310	301020	370450	C12621	ko00360,ko01100
pme2529	163.2	101	164.068	C6H12O5	[M-H]-	1,5-Anhydro-D-glucitol	Others	Saccharides and Alcohols	154-58-5	B	39580	48931	48789	51685	51278	43176	80591	55977	75094	64993	48515	83814	C07326	--
Hmlp002407	166.05	120.04	165.042	C8H7NO3	[M+H]+	HBOA	Alkaloids	Alkaloids	23520-34-5	B	1210700	1278900	1092600	2075500	1713100	1951400	1829800	2001300	2064100	1664200	1882200	1666900	C15769	ko00402,ko01110
mws1368	166.05	95	165.043	C8H7NO3	[M+H]+	Coixol; 6-Methoxy-2-benzoxazolinone; MBOA	Alkaloids	Alkaloids	532-91-2	A	129520	106530	118800	456770	449460	408350	1070400	1010200	990480	485620	563470	539970	--	--
pme3083	164.04	120	165.043	C8H7NO3	[M-H]-	2-(Formylamino)benzoic acid	Phenolic acids	Phenolic acids	3342-77-6	B	224590	223880	224730	402940	455890	426540	481560	490480	528390	392070	356800	360750	C05653	ko00380,ko01100
pme2617	166.05	102	165.046	C5H11NO3S	[M+H]+	L-Methionine Sulfoxide	Amino acids and derivatives	Amino acids and derivatives	3226-65-1	B	10702000	10382000	10798000	11136000	10482000	10077000	9871700	9327500	9350200	12008000	10717000	9956000	C02989	ko00270
pme3968	166.07	149.05	165.065	C6H7N5O	[M+H]+	7-Methylguanine	Nucleotides and derivatives	Nucleotides and derivatives	578-76-7	B	14726	26220	17512	83989	69743	69726	81846	76341	72826	58305	59985	56830	C02242	--
pme0021	166.09	120.08	165.07	C9H11NO2	[M+H]+	L-Phenylalanine	Amino acids and derivatives	Amino acids and derivatives	63-91-2	A	5634800	5685000	6015700	7363300	7393900	7210900	4841900	4770500	5168000	6342400	6139600	6396500	C00079	ko00360,ko00400,ko00460,ko00940,ko00960,ko00966,ko00970,ko00998,ko01100,ko01110,ko01210,ko01230,ko02010
pme0282	165.02	77.04	166.027	C8H6O4	[M-H]-	Phthalic acid	Organic acids	Organic acids	88-99-3	B	137420	146040	156830	165150	202940	192240	184760	193920	198930	178790	168370	207610	C01606	ko01100,ko02010
pme0281	165.02	121.03	166.027	C8H6O4	[M-H]-	Terephthalic acid	Phenolic acids	Phenolic acids	100-21-0	B	534680	522910	424440	465080	405870	604280	355730	368110	334070	510620	409390	416770	C06337	ko01100
pmc0274	167.1	121.1	166.031	C6H6N4S	[M+H]+	6-Methylmercaptopurine	Nucleotides and derivatives	Nucleotides and derivatives	50-66-8	B	9224100	9207700	9758400	11528000	11992000	12318000	7898000	7637700	8584500	10108000	9949400	10140000	C16614	--
mws0344	165.04	75	166.048	C5H10O6	[M-H]-	D-Xylonic acid	Organic acids	Organic acids	526-91-0	A	1400600	1578100	1547700	1879800	2096700	1980500	1909100	1934200	1966100	1793500	1915100	1759300	C00502	ko00040,ko01100
pmn001681	165.09	149.06	166.099	C10H14O2	[M-H]-	1-(4-Methoxyphenyl)-1-propanol	Phenolic acids	Phenolic acids	5349-60-0	B	13339	16183	22209	19697	13018	15835	11304	16041	15793	21838	18519	20606	--	--
NK10253223	168.06	94.06	167.058	C8H9NO3	[M+H]+	2-Amino-3-methoxybenzoic acid	Phenolic acids	Phenolic acids	3177-80-8	A	763630	713870	629070	703020	700680	579020	994740	807190	753610	694130	789930	781310	C05831	ko00380
Zmjp000624	168.06	150.05	167.058	C8H9NO3	[M+H]+	Pyridoxal	Others	Vitamin	66-72-8	A	734150	830200	604880	713100	687190	684330	963060	862720	734510	711330	777260	750940	C00250	ko00750,ko01100
Hmtp000776	168.07	105.03	167.059	C8H9NO3	[M+H]+	4,5,6-Trihydroxy-2-cyclohexen-1-ylideneacetonitrile	Alkaloids	Alkaloids	-	B	161680	154690	142340	190420	203430	213120	128180	124190	125600	148920	162920	142210	--	--
mws2125	166.98	78.7	167.982	C3H5O6P	[M-H]-	Phosphoenolpyruvate	Organic acids	Organic acids	138-08-9	B	68534	86892	50465	55897	60154	46579	72796	82495	61503	79932	67052	67565	C00074	ko00010,ko00020,ko00400,ko00440,ko00620,ko00710,ko00998,ko01100,ko01110,ko01200,ko01230
pme1292	167.1	123.04	168.042	C8H8O4	[M-H]-	Homogentisic acid	Phenolic acids	Phenolic acids	451-13-8	B	1942600	2019600	1632200	2719700	2418900	2747700	3320900	3621300	3449000	4014300	2909800	3119300	C00544	ko00130,ko00350,ko01100
mws0028	167.03	108.02	168.042	C8H8O4	[M-H]-	Vanillic acid	Phenolic acids	Phenolic acids	121-34-6	B	27538	19370	29648	89178	108170	108880	77562	74643	90864	69080	67317	66725	C06672	--
Hmbp001276	169.05	65.03	168.042	C8H8O4	[M+H]+	Gallacetophenone	Phenolic acids	Phenolic acids	528-21-2	B	90577	85284	59908	43336	48322	45588	50673	56095	58935	75663	70687	66669	--	--
Lmmp003042	169.05	123.04	168.042	C8H8O4	[M+H]+	Protocatechuic Acid Methyl Ester	Phenolic acids	Phenolic acids	2150-43-8	B	25634	35444	50851	60212	78636	67952	37572	25079	17098	32194	48342	44786	--	--
pme1383	170.08	134.1	169.074	C8H11NO3	[M+H]+	Pyridoxine	Others	Vitamin	65-23-6	A	165810	174670	174930	165470	216100	175490	412040	389040	381850	237420	261530	205760	C00314	ko00750,ko01100
pme0181	170.09	124	169.085	C7H11N3O2	[M+H]+	3-Methyl-L-Histidine	Amino acids and derivatives	Amino acids and derivatives	368-16-1	B	250000	170220	178270	252190	268790	304660	300150	245950	289200	262770	239390	220650	C01152	ko00340,ko01100
Zmzn000078	168.99	78.96	169.998	C3H7O6P	[M-H]-	Dihydroxyacetone phosphate	Others	Saccharides and Alcohols	57-04-5	B	47064	42837	44582	22107	23000	21227	24256	26073	20076	32865	31717	31392	C00111	ko00010,ko00040,ko00051,ko00052,ko00561,ko00562,ko00564,ko00640,ko00710,ko00760,ko01100,ko01110,ko01200,ko01230
mws0024	169.01	125	170.022	C7H6O5	[M-H]-	Gallic acid	Phenolic acids	Phenolic acids	149-91-7	B	813390	649900	808070	763180	690040	683150	1078600	1078100	1198200	791380	793160	825570	C01424	--
Xmbp001692	171.03	81.03	170.022	C7H6O5	[M+H]+	2,4,6-Trihydroxybenzoic acid	Organic acids	Organic acids	83-30-7	B	26455	25604	24482	18345	26257	24958	15862	14375	15717	24067	16547	30001	--	--
ML10176345	171.03	109.03	172.037	C7H8O5	[M-H]-	3-Dehydroshikimic acid	Organic acids	Organic acids	2922-42-1	B	13701	9823.9	18011	22322	17582	26691	26672	23148	22684	25155	20085	14078	C02637	ko00400,ko01100,ko01110,ko01230
pme0124	173.09	115.5	172.085	C7H12N2O3	[M+H]+	L-Glycyl-L-proline	Amino acids and derivatives	Amino acids and derivatives	704-15-4	B	19364	18812	13227	16227	19507	23157	27035	24903	27789	20657	14861	16115	--	--
Lmbn003524	171.1	99.08	172.11	C9H16O3	[M-H]-	9-Oxononanoic acid	Organic acids	Organic acids	2553-17-5	B	22203	19596	19229	30262	19954	25528	20143	22148	17221	19366	23448	16331	C16322	ko00592,ko01110
pme0253	174.11	86	173.105	C8H15NO3	[M+H]+	N-Acetyl-L-leucine	Amino acids and derivatives	Amino acids and derivatives	1188-21-2	B	162520	184860	216580	156970	125200	109610	167170	144190	148910	159860	190140	204390	C02710	--
MA10039492	173.01	71.03	174.016	C6H6O6	[M-H]-	Dehydroascorbic acid	Others	Vitamin	490-83-5	B	105750	120250	85471	139260	108480	187510	154910	261470	217330	182140	126700	191040	C05422	ko00053,ko00480,ko01100
pme3009	175.02	99	174.016	C6H6O6	[M+H]+	Trans-Citridic acid	Organic acids	Organic acids	4023-65-8	B	331430	437820	365130	498350	524940	359260	508550	361450	592320	508190	285830	396270	C02341	ko00660,ko01100
Lmgn002184	173.05	93.03	174.053	C7H10O5	[M-H]-	2-Oxoheptanedionic acid	Organic acids	Organic acids	17126-90-8	B	35823	23521	17870	79143	69701	73055	40197	35061	24893	35798	49797	47119	C16588	ko01100,ko01210
Lmgn002091	173.05	93.03	174.053	C7H10O5	[M-H]-	2-Methyl-3-oxoadipic acid	Organic acids	Organic acids	-	B	30115	32120	8756	69177	82800	59898	31451	25507	20000	37482	37596	45477	C18307	--
mws0154	173.05	93	174.053	C7H10O5	[M-H]-	Shikimic acid	Organic acids	Organic acids	138-59-0	B	367060	443830	408460	809960	797260	808120	517610	676950	621810	616320	577100	711860	C00493	ko00400,ko01100,ko01110,ko01230
Lmgn002555	173.08	59.01	174.089	C8H14O4	[M-H]-	2-Propylglutaric acid	Organic acids	Organic acids	32806-62-5	B	134710	140820	124100	126460	147980	146090	112320	105210	103270	124760	106520	112040	C16658	--
mws0260	175.12	116	174.112	C6H14N4O2	[M+H]+	L-Arginine	Amino acids and derivatives	Amino acids and derivatives	74-79-3	A	64703	52127	32542	116710	174240	168030	106910	150670	137100	94915	119230	139780	C00062	ko00220,ko00261,ko00330,ko00472,ko00970,ko01100,ko01110,ko01230,ko02010
pme2559	174.04	88	175.048	C6H9NO5	[M-H]-	N-Acetyl-L-Aspartic Acid	Amino acids and derivatives	Amino acids and derivatives	997-55-7	B	22448	23562	8189.2	32156	27153	18145	18204	25479	21552	19505	24526	30101	C01042	ko00250,ko01100
pme1651	176.1	130.1	175.063	C10H9NO2	[M+H]+	Indole 3-acetic acid (IAA)	Alkaloids	Plumerane	87-51-4	B	45324	41158	33338	29714	29491	34996	18940	17459	14425	19433	19653	24248	C00954	ko00380,ko01100,ko04075
pme0008	176.1	113	175.096	C6H13N3O3	[M+H]+	L-Citrulline	Amino acids and derivatives	Amino acids and derivatives	372-75-8	B	204520	158340	181100	172520	217540	171130	205570	203480	204470	218570	211230	191550	C00327	ko00220,ko01100,ko01110,ko01230
Hmfn000531	175.02	87.01	176.032	C6H8O6	[M-H]-	L-Ascorbic acid (Vitamin C)	Others	Vitamin	50-81-7	A	551270	437270	515150	392980	388700	373880	572940	498480	453340	525700	454520	532480	C00072	ko00053,ko00480,ko01100,ko01110
mws4175	175.02	85.03	176.032	C6H8O6	[M-H]-	D-Glucurono-6,3-lactone	Others	Saccharides and Alcohols	32449-92-6	B	1121100	1475900	1348200	1253000	1151200	1256800	1086500	1273500	1334900	1262000	1169200	1370800	C02670	ko00053,ko01100
mws1075	177.05	121	176.047	C10H8O3	[M+H]+	7-Methoxycoumarin	Lignans and Coumarins	Coumarins	531-59-9	B	34200	34547	27413	30878	45059	25671	9	9	9	18457	23819	28615	C09268	--
Lmbn001754	175.06	115.04	176.068	C7H12O5	[M-H]-	3-Isopropylmalic Acid*	Organic acids	Organic acids	921-28-8	B	740040	717960	704840	1063200	1074100	997550	1484600	1584400	1615800	1093700	1095700	1122900	C04411	ko00290,ko01100,ko01110,ko01210,ko01230
Zmgn001448	175.06	115.04	176.068	C7H12O5	[M-H]-	2-Propylmalic Acid*	Organic acids	Organic acids	-	B	655350	760240	706960	1123200	985550	1040600	1520700	1539100	1595200	1085700	1056900	1164000	C05994	ko00620
pmb3101	175.06	115	176.068	C7H12O5	[M-H]-	2-Isopropylmalic Acid	Organic acids	Organic acids	49601-06-1	A	749470	747050	641960	1014200	967490	1056300	1357600	1635700	1625300	1183800	1049300	1176900	C02504	ko00290,ko00620,ko01100,ko01110,ko01210,ko01230
pmb0774	177.1	160.3	176.095	C10H12N2O	[M+H]+	N-Hydroxytryptamine*	Alkaloids	Phenolamine	-	B	1661800	2290400	1574700	13042000	13193000	14087000	6820800	7362000	6787500	8402600	8614000	8233000	C17203	ko00380,ko01100
pme2024	177.1	160	176.095	C10H12N2O	[M+H]+	Serotonin*	Alkaloids	Plumerane	50-67-9	A	1758900	2612300	2098400	17113000	16480000	16376000	8415300	8548100	8558900	8903600	9096700	10517000	C00780	ko00380,ko01100
pmb0468	178	161	177.046	C6H11NO3S	[M+H]+	N-Formyl-L-Methionine	Amino acids and derivatives	Amino acids and derivatives	4289-98-9	B	53273	88874	69561	630270	522910	671630	337830	309570	314720	279230	334260	342360	C03145	ko00270
Hmsp003093	179.03	77.04	178.027	C9H6O4	[M+H]+	3,7-Dihydroxychromen-4-one	Others	Others	-	B	53109	42422	58513	150670	89672	118710	133390	137130	135350	141110	125150	109280	--	--
mws1013	177.02	133.2	178.027	C9H6O4	[M-H]-	Esculetin	Lignans and Coumarins	Coumarins	305-01-1	B	224000	194130	168120	357680	401640	373850	757620	809690	863230	478480	477710	412930	C09263	--
mws0875	179.05	76	178.041	C5H10N2O3S	[M+H]+	L-Cysteinyl-L-glycine	Amino acids and derivatives	Amino acids and derivatives	19246-18-5	A	54295	32530	24276	26733	16115	27768	12041	7176.3	10397	23756	23429	13501	C01419	ko00480,ko01100
Lmgn000242	177.04	113.02	178.048	C6H10O6	[M-H]-	4,5,6-Trihydroxy-2-oxohexanoic acid	Organic acids	Organic acids	56742-44-0	A	3719500	4337900	4092100	4705000	4414100	4102500	3637600	3571900	4640800	5068800	3703400	5308700	C01216	ko00052,ko01100
pme1021	177.14	99	178.048	C6H10O6	[M-H]-	D-Glucono-1,5-lactone	Others	Saccharides and Alcohols	90-80-2	B	18334	18969	18415	32754	25986	16777	7977.7	13366	14691	15823	23141	18757	C00198	ko00030,ko01100,ko01110,ko01200
pmb2795	177	145	178.063	C10H10O3	[M-H]-	4-Methoxycinnamic acid*	Phenolic acids	Phenolic acids	830-09-1	B	23193	17296	21416	47426	49184	49164	49893	47650	48907	42126	37337	36389	--	--
mws1195	179.07	147.1	178.063	C10H10O3	[M+H]+	p-Coumaric acid methyl ester*	Phenolic acids	Phenolic acids	3943-97-3	B	10078	13913	10043	36869	54156	50787	33007	29437	33408	23574	31704	38908	--	--
mws2212	179.03	135.05	180.042	C9H8O4	[M-H]-	Caffeic acid	Phenolic acids	Phenolic acids	331-39-5	A	728710	836430	838780	1405000	1377000	1523900	2645600	2786300	2694500	1623200	1872600	1865600	C01197	ko00940,ko01100,ko01110
pme0516	179.06	87	180.063	C6H12O6	[M-H]-	Inositol	Others	Saccharides and Alcohols	87-89-8	A	871590	825630	824470	1645100	1486500	1385200	958710	1033400	1055400	1094700	1058200	1158200	C00137	ko00052,ko00053,ko00562,ko01100,ko01110,ko02010,ko04070
mws4170	179.06	59.01	180.063	C6H12O6	[M-H]-	D-Glucose*	Others	Saccharides and Alcohols	14431-43-7	A	18749000	21456000	18937000	17346000	18642000	15935000	14717000	16107000	14470000	17914000	16758000	19348000	C00031	ko00010,ko00030,ko00052,ko00500,ko00520,ko00901,ko01100,ko01110,ko02010,ko04933
mws1164	179.06	59.01	180.063	C6H12O6	[M+H]+	D-Fructose*	Others	Saccharides and Alcohols	7660-25-5	A	19622000	21034000	19782000	18572000	18688000	16603000	15834000	16394000	16011000	18882000	16902000	20289000	C05003	--
mws0093	179.07	146	180.079	C10H12O3	[M-H]-	Coniferyl alcohol	Phenolic acids	Phenolic acids	458-35-5	B	14504	13138	7708.2	12086	13133	9306	12666	10711	10934	13486	10479	9523.5	C00590	ko00940,ko00998,ko01100,ko01110
mws0250	182.08	136.1	181.074	C9H11NO3	[M+H]+	L-Tyrosine	Amino acids and derivatives	Amino acids and derivatives	60-18-4	A	31470000	31035000	32018000	30728000	31757000	32759000	28412000	25992000	26089000	31726000	28675000	29218000	C00082	ko00130,ko00261,ko00350,ko00360,ko00400,ko00460,ko00730,ko00940,ko00950,ko00965,ko00966,ko00970,ko00998,ko01100,ko01110,ko01210,ko01230
Lmrn001951	181.05	135.04	182.058	C9H10O4	[M-H]-	(S)-2-Hydroxy-3-(4-Hydroxyphenyl)Propanoic Acid	Phenolic acids	Phenolic acids	23508-35-2	B	27612	20571	26786	29514	27290	34080	22918	36431	31153	26736	24526	43971	--	--
mws1350	181.05	151	182.058	C9H10O4	[M-H]-	Syringaldehyde; 4-Hydroxy-3,5-Dimethoxybenzaldehyde	Phenolic acids	Phenolic acids	134-96-3	B	167570	149190	171350	197000	208560	182590	198240	214420	204690	178090	205300	195330	--	--
Hmtn001288	181.05	135.04	182.058	C9H10O4	[M-H]-	Methyl 2,4-dihydroxyphenylacetate	Phenolic acids	Phenolic acids	67828-42-6	A	16700	14907	20050	25969	11572	19269	25126	26690	22126	22006	14484	20991	--	--
mws1155	181.07	101.02	182.079	C6H14O6	[M-H]-	Mannitol*	Others	Saccharides and Alcohols	69-65-8	B	122950	133280	120240	517800	430560	378890	406280	430400	480390	274260	257310	308350	C00392	ko00051,ko01100,ko02010
mws0214	181.07	71	182.079	C6H14O6	[M-H]-	D-Sorbitol	Others	Saccharides and Alcohols	50-70-4	A	354250	377930	375610	1205300	1082400	1186100	939670	1117500	1093600	815920	737630	827870	C00794	ko00051,ko00052,ko01100,ko02010
pme2237	181.07	101	182.079	C6H14O6	[M-H]-	Dulcitol*	Others	Saccharides and Alcohols	608-66-2	A	362250	447080	427200	1706800	1517900	1370600	1341200	1472700	1483500	1018200	950630	1150300	C01697	ko00052,ko01100
pme2596	184.06	148	183.053	C8H9NO4	[M+H]+	4-Pyridoxic acid	Others	Vitamin	82-82-6	A	116260	104280	122050	232680	263040	262630	255710	267070	248930	201820	203780	210450	C00847	ko00750,ko01100
MA10002917	183.01	109.02	184.012	C6H4N2O5	[M-H]-	2,4-Dinitrophenol	Phenolic acids	Phenolic acids	51-28-5	B	125130	148260	144920	162910	159160	163940	168920	169310	169580	161680	169570	157300	C02496	--
pme2602	184	97	185.009	C3H8NO6P	[M-H]-	O-Phospho-L-serine	Amino acids and derivatives	Amino acids and derivatives	407-41-0	B	23886	27667	10580	40716	36197	57715	43059	50932	34859	40394	33487	39083	C01005	ko00260,ko00270,ko00970,ko01100,ko01110,ko01200,ko01230
Zmgn000447	184.98	78.96	185.993	C3H7O7P	[M-H]-	3-Phospho-D-glyceric acid	Others	Saccharides and Alcohols	820-11-1	B	2193000	2778200	997320	1368600	1282700	1429500	1706500	1719300	922600	1845500	1994900	1082500	C00197	ko00010,ko00030,ko00260,ko00270,ko00561,ko00630,ko00710,ko01100,ko01110,ko01200,ko01230
mws0752	185.15	185.16	186.162	C11H22O2	[M-H]-	Undecylic Acid	Lipids	Free fatty acids	112-37-8	A	868660	794100	765340	893330	887660	907810	871530	863340	833800	931140	956860	942330	C17715	--
Hmmp001310	188.07	118.07	187.063	C11H9NO2	[M+H]+	3-Indoleacrylic acid	Alkaloids	Alkaloids	1204-06-4	B	33711000	34199000	35942000	39410000	36340000	38529000	21460000	21656000	23209000	32185000	33004000	31875000	C21283	--
pme0137	187.07	125	188.08	C7H12N2O4	[M-H]-	N-Acetyl-L-Glutamine	Amino acids and derivatives	Amino acids and derivatives	2490-97-3	B	218020	194840	275810	243490	368000	261950	354880	284870	474160	274600	287870	472620	--	--
mws0237	187.1	125	188.105	C9H16O4	[M-H]-	Azelaic acid	Organic acids	Organic acids	123-99-9	A	2279400	2272200	2242400	6499200	6029900	6024600	4707500	5038900	4978500	4471000	4532900	4526900	C08261	--
mws5041	189.12	86.1	188.116	C8H16N2O3	[M+H]+	L-Glycyl-L-isoleucine*	Amino acids and derivatives	Amino acids and derivatives	19461-38-2	B	455320	483260	421960	499670	518100	539580	373990	367670	398400	469100	466880	478130	--	--
pme0122	189.12	126	188.116	C8H16N2O3	[M+H]+	N6-Acetyl-L-lysine	Amino acids and derivatives	Amino acids and derivatives	692-04-6	A	156180	86264	95525	235550	219060	196790	262210	279270	306270	176700	213000	185190	C02727	ko00310,ko01100
mws0736	189.12	86	188.116	C8H16N2O3	[M+H]+	N-Glycyl-L-leucine*	Amino acids and derivatives	Amino acids and derivatives	869-19-2	B	462890	462200	480020	605150	582830	549930	440340	440120	459730	494090	481570	543420	C02155	--
Zmjp000182	189.13	70.07	188.127	C7H16N4O2	[M+H]+	N-Monomethyl-L-arginine	Amino acids and derivatives	Amino acids and derivatives	17035-90-4	B	124220	117190	111150	252120	264900	249340	211700	229260	230610	177720	229150	235230	C03884	--
pme3388	189.13	144	188.127	C7H16N4O2	[M+H]+	Homoarginine	Amino acids and derivatives	Amino acids and derivatives	156-86-5	B	28596	23555	32448	62588	35966	48283	43893	42646	36393	46659	38614	45201	C01924	--
Zmtn001624	188.04	144.05	189.043	C10H7NO3	[M-H]-	N-Acetylisatin	Alkaloids	Plumerane	574-17-4	B	588660	564310	638870	885430	800520	800440	1819500	2051900	1972000	1263000	1080200	1062500	C02172	ko00380
pme0075	188.06	128	189.064	C7H11NO5	[M-H]-	N-Acetyl-L-glutamic acid	Amino acids and derivatives	Amino acids and derivatives	1188-37-0	B	56687	57439	44410	78199	101950	90251	127230	103740	144840	94001	111050	85835	C00624	ko00220,ko01100,ko01110,ko01210,ko01230
pme2244	190.09	118.07	189.07	C11H11NO2	[M+H]+	3-Indolepropionic acid	Alkaloids	Plumerane	830-96-6	B	20147	21300	25009	23688	31222	19471	19468	13589	15685	17971	25284	25441	--	--
mws0193	190.12	127	189.111	C7H15N3O3	[M+H]+	L-Homocitrulline	Amino acids and derivatives	Amino acids and derivatives	1190-49-4	B	48451	35354	61710	85224	73442	85816	92974	106240	94053	71375	47746	54893	C02427	--
Zmyn000453	191.02	111.01	192.027	C6H8O7	[M-H]-	Isocitric Acid	Organic acids	Organic acids	320-77-4	B	5951200	6248100	4657400	12047000	11761000	11803000	7730800	7243900	6806600	8056500	7992900	6577000	C00311	ko00020,ko00630,ko01100,ko01110,ko01200,ko01210,ko01230
mws0281	191.02	111.01	192.027	C6H8O7	[M-H]-	Citric Acid	Organic acids	Organic acids	77-92-9	A	726350	923570	887000	2183000	2006200	2254000	1351500	1401000	1443300	1663300	1247500	1345600	C00158	ko00020,ko00250,ko00630,ko01100,ko01110,ko01200,ko01210,ko01230
Hmjp002337	193.04	133.03	192.033	C10H8O4	[M+H]+	Isoscopoletin (6-Hydroxy-7-Methoxycoumarin)	Lignans and Coumarins	Coumarins	776-86-3	B	4661300	4732400	4967400	2066000	1705300	2134400	2070100	2278300	2465000	2858200	3442200	3010100	C18079	--
Cmpp003619	193.05	105.07	192.042	C10H8O4	[M+H]+	6,7-Dihydroxy-4-methylcoumarin	Lignans and Coumarins	Coumarins	529-84-0	B	436900	824960	466100	616820	650610	714400	661710	637770	675080	639360	651860	491490	--	--
mws0277	191.06	85	192.063	C7H12O6	[M-H]-	Quinic Acid	Organic acids	Organic acids	77-95-2	A	2036700	2260000	1658700	4180300	4637900	4484900	2861900	2685100	2197700	3001200	2996400	2277600	C00296	ko00400,ko01100
Lmmp002080	193.13	105.03	192.126	C11H16N2O	[M+H]+	N-(4-Aminobutyl)benzamide	Alkaloids	Phenolamine	5692-23-9	B	188950	183410	230880	784220	662060	694370	359700	414760	409760	390990	373230	468130	--	--
mws1189	193.04	72.8	194.033	C6H10O7	[M-H]-	D-Galacturonic acid*	Organic acids	Organic acids	685-73-4	B	23571	35974	40429	138140	143850	126080	56630	59428	50472	81383	95029	71392	C00333	ko00040,ko00053,ko00520,ko01100,ko02010
pme3705	193.04	73	194.043	C6H10O7	[M-H]-	D-Glucoronic acid*	Others	Saccharides and Alcohols	6556-12-3	A	34409	22220	52161	150180	181490	131710	76807	56084	58938	69830	79990	109780	C00191	ko00040,ko00053,ko00520,ko00562,ko01100
Xmgn006542	193.05	133.03	194.057	C10H10O4	[M-H]-	Dimethyl Phthalate	Phenolic acids	Phenolic acids	131-11-3	B	126570	123310	138450	536070	551030	541550	598500	543610	594360	436790	435010	479160	C11233	--
Lmdn003756	193.05	135.05	194.058	C10H10O4	[M-H]-	Methyl caffeate	Phenolic acids	Phenolic acids	3843-74-1	B	18785	13115	15516	16866	13288	19674	21849	12268	17166	10793	18764	19812	C10477	--
pme0422	193.06	134	194.058	C10H10O4	[M-H]-	Isoferulic Acid*	Phenolic acids	Phenolic acids	537-73-5	B	388400	389770	385030	912900	834440	1015300	795630	775620	865030	751780	760470	682810	C10470	--
mws0014	193.05	134.01	194.058	C10H10O4	[M-H]-	Ferulic acid*	Phenolic acids	Phenolic acids	537-98-4	A	513460	454660	488630	1158400	1146400	1223000	859030	964360	1026200	837910	894970	930330	C01494	ko00940,ko01100,ko01110
pme0534	195.05	74.9	196.058	C6H12O7	[M-H]-	Gluconic acid	Others	Saccharides and Alcohols	526-95-4	A	1106500	1037500	1022400	1442200	1466900	1312600	1512500	1448500	1510900	1359500	1290500	1359100	C00257	ko00030,ko01100,ko01110,ko01200
Lmlp002205	197.12	161.1	196.109	C11H16O3	[M+H]+	Isololiolide	Terpenoids	Terpene	38274-00-9	A	20188	19655	22718	86013	103220	113310	87732	91454	105220	64026	74056	90816	--	--
pme3827	198.08	152.2	197.069	C9H11NO4	[M+H]+	3,4-Dihydroxy-L-phenylalanine (L-Dopa)	Amino acids and derivatives	Amino acids and derivatives	59-92-7	B	41656	42007	68032	41256	36121	28094	18419	22625	35094	45580	20771	28995	C00355	ko00350,ko00950,ko00965,ko01100,ko01110
pmb2497	197	153	198.053	C9H10O5	[M-H]-	4-Hydroxy-3-methoxymandelate	Phenolic acids	Phenolic acids	55-10-7	B	27559	27772	28782	18951	23967	18287	64482	53341	65059	40713	35944	34469	C05584	ko00350,ko01100
mws0027	197.05	123	198.053	C9H10O5	[M-H]-	Syringic acid	Phenolic acids	Phenolic acids	530-57-4	B	51401	61845	75786	113640	125910	116150	125800	123370	117190	89183	89274	74164	C10833	--
Zmzn000079	199	78.96	200.009	C4H9O7P	[M-H]-	D-Erythrose-4-phosphate	Others	Saccharides and Alcohols	585-18-2	A	48158	48464	52305	70167	71439	73689	75493	82151	78461	74978	63006	73460	C00279	ko00030,ko00400,ko00710,ko00750,ko00998,ko01100,ko01110,ko01200,ko01230
pmb2640	199.17	199.17	200.178	C12H24O2	[M-H]-	Dodecanoic acid (Lauric acid)	Lipids	Free fatty acids	143-07-7	A	2486100	2302700	2182800	913080	974240	959740	2653200	2581900	2498500	2010600	2070400	2016500	C02679	ko00061,ko01100,ko01110
pmb0130	203.12	144	202.111	C12H14N2O	[M+H]+	Acetryptine	Alkaloids	Phenolamine	3551-18-6	B	48789	48476	42414	1275900	1201600	1111500	92404	79562	88148	458420	473110	433580	--	--
mws5037	203.14	86.1	202.132	C9H18N2O3	[M+H]+	L-Alanyl-L-leucine	Amino acids and derivatives	Amino acids and derivatives	3303-34-2	B	296720	351720	362770	343810	284300	359580	192220	227470	178000	300300	260880	273720	--	--
NK10251888	203.15	70.07	202.143	C8H18N4O2	[M+H]+	NG,NG-Dimethyl-L-arginine	Amino acids and derivatives	Amino acids and derivatives	30315-93-6	B	553930	587080	502930	878410	990990	816530	972840	947900	730810	648420	891510	839440	C03626	--
mws0018	203.22	83	202.216	C10H26N4	[M+H]+	Spermine	Alkaloids	Phenolamine	71-44-3	B	36476000	38513000	39654000	38000000	37880000	40144000	34982000	38423000	39376000	39579000	40037000	40286000	C00750	ko00330,ko00410,ko00480,ko01100
mws0282	203.08	116.05	204.09	C11H12N2O2	[M-H]-	L-Tryptophan	Amino acids and derivatives	Amino acids and derivatives	73-22-3	A	8127600	8416200	8444800	8110900	8255700	7787600	3424700	3599600	3617000	6301900	6110900	6982100	C00078	ko00260,ko00380,ko00400,ko00901,ko00966,ko00970,ko00998,ko01100,ko01110,ko01210,ko01230
Zmbp002538	205.1	146.06	204.09	C11H12N2O2	[M+H]+	1-Methoxy-indole-3-acetamide	Alkaloids	Alkaloids	-	A	1735700	2074800	2018100	2156900	1808200	2230100	1222700	1182200	1186900	1870100	1724600	1811300	--	--
Zmtn001464	204.03	160.04	205.038	C10H7NO4	[M-H]-	4,8-Dihydroxyquinoline-2-carboxylic acid	Organic acids	Organic acids	59-00-7	B	141700	164090	183180	267720	280890	275880	413380	388810	433460	278580	275450	312680	C02470	ko00380
pmb0818	206.1	147.5	205.074	C11H11NO3	[M+H]+	Methoxyindoleacetic acid	Alkaloids	Plumerane	3471-31-6	B	1124200	1291200	1148400	1305600	1365600	1267400	791020	736190	704460	1064600	1041900	1088500	C05660	ko00380
HJAP035	207.1	176.08	206.094	C12H14O3	[M+H]+	1-(4-Methoxyphenyl)allyl acetate	Phenolic acids	Phenolic acids	61691-82-5	B	14836	15046	13257	22329	18914	17641	1934	1447.4	2210.4	13362	10142	10865	--	--
pmb1587	207.14	165.2	206.131	C13H18O2	[M+H]+	4-Hydroxy-3,5-diisopropylbenzaldehyde	Phenolic acids	Phenolic acids	10537-86-7	B	17641	15874	18957	14104	17446	17790	14615	13365	13033	15963	15964	18838	--	--
Lmln010063	205.16	189.13	206.167	C14H22O	[M-H]-	2,6-Di-tert-butylphenol	Phenolic acids	Phenolic acids	128-39-2	A	1217900	1215300	1119500	1070500	1020100	988910	997580	1009800	1124300	1145500	1206200	1183700	--	--
Zmgn002106	206.08	58.03	207.09	C11H13NO3	[M-H]-	N-Acetyl-L-phenylalanine	Amino acids and derivatives	Amino acids and derivatives	2018-61-3	B	19317	10303	16903	30608	30157	39660	29630	33246	23084	46252	36194	27031	C03519	ko00360,ko01100
mws1014	209.04	149.1	208.037	C10H8O5	[M+H]+	Fraxetin (7,8-Dihydroxy-6-methoxycoumarin)	Lignans and Coumarins	Coumarins	574-84-5	B	111270	138770	72735	98160	172760	166820	232030	212520	158090	152300	154930	130120	C09265	--
pmb2620	207.07	133.1	208.074	C11H12O4	[M-H]-	3,4-Dimethoxycinnamic acid	Phenolic acids	Phenolic acids	14737-89-4	A	56819	61368	63785	178010	196000	188740	102830	97306	105990	116120	122160	115310	--	--
pme3443	207.07	192	208.074	C11H12O4	[M-H]-	Sinapinaldehyde	Phenolic acids	Phenolic acids	4206-58-0	B	133130	105720	123810	104080	114770	108390	72473	78158	81343	94713	98724	112210	C05610	ko00940,ko01100,ko01110
mws1212	209.08	177.3	208.074	C11H12O4	[M+H]+	Methyl ferulate	Phenolic acids	Phenolic acids	2309-07-1	B	98014	179360	66916	562820	544490	623360	318450	281740	278900	318750	386290	352160	--	--
Zmyn000108	209.03	85.03	210.038	C6H10O8	[M-H]-	D-Saccharic acid*	Others	Saccharides and Alcohols	87-73-0	A	115140	178360	153220	224540	300850	342740	441980	438080	485800	287430	229320	327160	C00818	ko00053,ko01100
Zmpn000199	209.03	85.03	210.038	C6H10O8	[M-H]-	D-Galactaric acid*	Others	Saccharides and Alcohols	526-99-8	A	28899	27159	10432	158850	141850	134720	268510	227780	318170	228580	110860	197610	C00879	ko00053,ko01100
Hmcn000192	209.07	59.01	210.073	C7H14O7	[M-H]-	Sedoheptulose	Others	Saccharides and Alcohols	3019-74-7	B	580420	810850	662420	786360	662250	930250	467220	704940	658270	701140	614980	722660	C02076	ko00710,ko01100
mws0853	209.08	179	210.089	C11H14O4	[M-H]-	Sinapyl alcohol	Phenolic acids	Phenolic acids	537-33-7	B	90122	101670	76124	64689	83178	64422	85608	81351	74962	71176	76343	97960	C02325	ko00940,ko01100,ko01110
pme3437	213.08	154.1	212.068	C10H12O5	[M+H]+	Eudesmic acid (3,4,5-trimethoxybenzoic acid)	Phenolic acids	Phenolic acids	118-41-2	B	12610	9173	9332.5	45962	50653	58916	14749	11865	15129	17696	27413	19412	--	--
Zmgn003633	211.13	183.14	212.141	C12H20O3	[M-H]-	12-Oxo-10E-Dodecenoic Acid	Lipids	Free fatty acids	65410-38-0	B	111030	98359	82652	5855.8	2057.7	4813.4	196420	174620	179730	81044	106680	106880	C16309	ko00592,ko01110
pme0170	217.13	158	216.122	C8H16N4O3	[M+H]+	N-Acetyl-L-Arginine	Amino acids and derivatives	Amino acids and derivatives	155-84-0	B	421220	434700	441210	339770	278770	396760	566290	474310	548620	403420	454310	449370	--	--
mws5045	215.17	169.16	216.173	C12H24O3	[M-H]-	12-Hydroxydodecanoic acid	Lipids	Free fatty acids	505-95-3	B	7166.3	6244	8027	5684.3	6742.6	7028.5	6855.7	4851.7	5492.6	6036.7	6241.4	5417.6	C08317	--
pme2566	217.08	199	218.09	C8H14N2O5	[M-H]-	5-L-Glutamyl-L-amino acid	Amino acids and derivatives	Amino acids and derivatives	5875-41-2	B	511360	540430	452720	251040	185620	281150	263000	257940	205900	361860	350400	286890	--	--
mws0677	219.11	160	218.106	C12H14N2O2	[M+H]+	N-Acetyl-5-hydroxytryptamine	Alkaloids	Alkaloids	1210-83-9	B	204000	177140	168000	297920	285010	290790	249750	232740	236310	250950	235500	264600	C00978	ko00380,ko01100
Lmrj001698	219.13	60.04	218.127	C9H18N2O4	[M+H]+	L-Seryl-L-Isoleucine	Amino acids and derivatives	Amino acids and derivatives	91086-51-0	A	51797	50499	54846	118390	123420	134080	125550	108910	99816	109820	98884	96764	--	--
mws1337	220.12	202.1	219.111	C9H17NO5	[M+H]+	D-Pantothenic Acid	Others	Vitamin	79-83-4	A	1673400	1651700	1672500	1879600	1816100	1847300	1865300	2027800	2020800	1891300	1826700	1795700	C00864	ko00410,ko00770,ko01100,ko01110
pme1228	221.09	204	220.085	C11H12N2O3	[M+H]+	5-Hydroxy-L-tryptophan	Amino acids and derivatives	Amino acids and derivatives	56-69-9	B	390330	352060	368360	305320	313450	350780	629780	585520	631430	426850	501450	459240	C00643	ko00380,ko01100
Hmyp002656	222.08	130.06	221.068	C11H11NO4	[M+H]+	Methyl dioxindole-3-acetate	Others	Others	57061-18-4	A	1135100	1230900	1258700	704100	704560	811690	606440	509550	694290	804230	798910	971020	--	--
mws4174	222.1	138	221.09	C8H15NO6	[M+H]+	N-Acetyl-D-mannosamine	Others	Saccharides and Alcohols	7772-94-3	B	27171	22274	15273	34732	31560	56659	42029	29014	25659	26613	27103	30120	C00645	ko00520,ko01100
pme2755	222	144	221.09	C8H15NO6	[M+H]+	N-Acetyl-D-glucosamine	Others	Saccharides and Alcohols	7512-17-6	B	648170	715620	549980	636840	769820	705130	566740	645620	777550	738620	640630	573410	C00140	ko00520,ko01100,ko02010
mws2608	222.1	84.05	221.09	C8H15NO6	[M+H]+	N-Acetyl-D-galactosamine	Others	Saccharides and Alcohols	1811-31-0	B	533850	509410	406100	418920	538740	582870	470560	420830	493320	511690	542920	437530	C01132	ko00052,ko01100
mws5042	223.11	120.09	222.1	C11H14N2O3	[M+H]+	L-Glycyl-L-phenylalanine	Amino acids and derivatives	Amino acids and derivatives	721-66-4	B	148120	147780	125680	224460	220860	171790	176340	218960	197280	187740	202120	212330	--	--
Hmgp005956	223.13	149.02	222.125	C13H18O3	[M+H]+	Dehydrovomifoliol	Terpenoids	Monoterpenoids	15764-81-5	B	173470	170170	170070	150030	142290	141680	120710	124590	136020	164530	169530	164410	C02533	--
mws0520	224.09	136	223.084	C11H13NO4	[M+H]+	N-Acetyl-L-tyrosine	Amino acids and derivatives	Amino acids and derivatives	537-55-3	B	106910	120560	118560	113040	112590	97060	148430	165560	160470	124570	150140	139500	--	--
Zmln002252	223.03	149.03	224.032	C10H8O6	[M-H]-	Sideretin (5,7,8-Trihydroxy-6-methoxycoumarin)	Lignans and Coumarins	Coumarins	-	B	491970	462410	537210	713670	613970	534500	796610	838990	774030	661800	727240	654830	C22007	--
mws4085	223.06	193	224.068	C11H12O5	[M-H]-	Sinapic acid	Phenolic acids	Phenolic acids	530-59-6	A	487640	412080	430570	681190	582300	532760	630090	767640	764120	572370	655960	557410	C00482	ko00940,ko01100,ko01110
Lmdp002381	227.09	149.06	226.084	C11H14O5	[M+H]+	Genipin	Terpenoids	Monoterpenoids	6902-77-8	B	390720	345970	396510	609960	562300	578380	535460	459980	485710	459010	422170	467380	C09780	--
Lmyp003951	227.09	181.09	226.084	C11H14O5	[M+H]+	3-Hydroxy-1-(4-hydroxy-3,5-dimethoxyphenyl)propan-1-one	Phenolic acids	Phenolic acids	-	B	168770	88443	98619	133170	114240	127790	249290	231600	205770	139640	170020	184370	--	--
Cmsp002787	227.09	181.05	226.084	C11H14O5	[M+H]+	3,4'-Dihydroxy-3',5'-dimethoxypropiophenone	Phenolic acids	Phenolic acids	136196-47-9	A	4282300	4473100	3845900	345730	364200	509150	979970	793720	963420	1921800	2181100	2191800	--	--
pmb2643	225.19	207	226.193	C14H26O2	[M-H]-	Myristoleic acid	Lipids	Free fatty acids	544-64-9	A	5914.6	7119	5669.9	8999.3	8266.2	7898.9	4522.7	4169	3691.8	7556.3	5302.4	8880.9	C08322	--
pme1194	228.1	112	227.091	C9H13N3O4	[M+H]+	2'-Deoxycytidine	Nucleotides and derivatives	Nucleotides and derivatives	951-77-9	B	285790	245820	261020	781240	721880	852270	1038700	955700	1093800	772790	700340	699050	C00881	ko00240,ko01100,ko02010
mws2105	229.09	211.1	228.079	C14H12O3	[M+H]+	Benzyl salicylate	Phenolic acids	Phenolic acids	118-58-1	B	61264	62804	49202	80052	116730	90432	165270	168750	180420	148340	125030	121700	--	--
mws0119	227.2	227.2	228.209	C14H28O2	[M-H]-	Myristic Acid	Lipids	Free fatty acids	544-63-8	A	13453000	14431000	12800000	19671000	20260000	22636000	19192000	19338000	19794000	21127000	21162000	18624000	C06424	ko00061,ko01100
Lmhp001461	229.15	70.07	229.154	C11H20N2O3	[M+H]+	L-Prolyl-L-Leucine	Amino acids and derivatives	Amino acids and derivatives	52899-07-7	B	263560	235900	279310	265730	323300	296020	269000	313340	371640	254170	299350	348870	--	--
Lmhp001670	231.16	72.08	231.17	C11H22N2O3	[M+H]+	L-Valyl-L-Leucine	Amino acids and derivatives	Amino acids and derivatives	3989-97-7	B	125190	128000	137230	322990	357140	307870	305340	270930	318940	258840	255840	277860	--	--
pmb0490	235.14	147.04	234.137	C13H18N2O2	[M+H]+	p-Coumaroylputrescine	Alkaloids	Phenolamine	34136-53-3	A	425600	585490	421310	1409900	1167700	876440	213880	126240	210950	584890	507500	769290	C18326	ko00330,ko01100
pmb0962	235.1	118.3	234.158	C10H22N2O4	[M+H]+	L-Lysine-Butanoic Acid	Amino acids and derivatives	Amino acids and derivatives	80407-71-2	B	865440	732820	816510	3544900	2791000	3245200	11068000	8980500	7263600	3207600	2023900	3589200	--	--
mws4176	237.12	120.09	236.116	C12H16N2O3	[M+H]+	L-Alanyl-L-Phenylalanine	Amino acids and derivatives	Amino acids and derivatives	3061-90-3	B	28531	32442	32136	57049	62764	58458	61424	48909	63290	52297	63979	39447	--	--
pmn001320	237.08	163.04	238.084	C12H14O5	[M-H]-	1-O-p-Cumaroylglycerol	Phenolic acids	Phenolic acids	106055-11-2	A	9943.5	7853.6	10818	21063	31158	18678	11685	4072.6	11259	14463	14046	8660	--	--
pmn001669	237.08	147	238.084	C12H14O5	[M-H]-	Methyl sinapate	Phenolic acids	Phenolic acids	20733-94-2	B	114750	115950	110450	84689	78347	78769	89888	87069	76068	85101	87109	88963	--	--
pme0428	237.08	103	238.084	C12H14O5	[M-H]-	3,4,5-Trimethoxycinnamic acid	Phenolic acids	Phenolic acids	90-50-6	B	4147	1082.4	4092.7	6619	3959	5377.1	797.48	1213.8	9	2955.4	3568.6	3192.9	--	--
pme2827	239	223	240.245	C16H32O	[M-H]-	Palmitaldehyde	Lipids	Free fatty acids	629-80-1	B	13984000	13997000	13449000	10221000	10269000	10697000	9726400	9369700	9403900	15762000	16020000	18926000	C00517	ko00071
pme0264	243.1	127	242.09	C10H14N2O5	[M+H]+	Thymidine	Nucleotides and derivatives	Nucleotides and derivatives	50-89-5	B	326790	346700	352340	768980	778060	783510	1041400	1112100	1115700	758340	765680	774130	C00214	ko00240,ko01100
mws0359	241.22	241.22	242.225	C15H30O2	[M-H]-	Pentadecanoic Acid	Lipids	Free fatty acids	1002-84-2	A	269200	273800	267880	401180	302150	425380	306390	328010	377660	614440	542340	639290	C16537	--
pme3732	244.09	112	243.086	C9H13N3O5	[M+H]+	Cytidine	Nucleotides and derivatives	Nucleotides and derivatives	65-46-3	A	2609100	1966500	1939100	3077900	2790000	2856700	3544300	2637100	2825100	2251000	2351700	2730000	C00475	ko00240,ko01100,ko02010
ML10180524	244.09	112.05	243.086	C9H13N3O5	[M+H]+	Cytarabine	Nucleotides and derivatives	Nucleotides and derivatives	147-94-4	A	6313200	6127300	5809900	8117500	7829200	8088200	7637300	8076900	8833100	7485200	7654600	7836400	C02961	--
mws0248	243.06	110	244.07	C9H12N2O6	[M-H]-	Uridine	Nucleotides and derivatives	Nucleotides and derivatives	58-96-8	A	112400	59525	104130	154520	226880	176360	184910	148140	227460	109880	171590	150330	C00299	ko00240,ko01100,ko02010
Lmhp002031	245.18	86.1	245.186	C12H24N2O3	[M+H]+	L-Leucyl-L-Leucine	Amino acids and derivatives	Amino acids and derivatives	3303-31-9	B	148570	89179	136060	194790	180370	164880	156270	191850	113690	140770	143090	160560	--	--
pmb2591	245.09	203.2	246.1	C13H14N2O3	[M-H]-	N-Acetyl-L-Tryptophan	Amino acids and derivatives	Amino acids and derivatives	1218-34-4	B	11923	19254	12227	16596	9828	15500	48155	24777	37549	21644	19013	27504	--	--
Lmrj002087	247.13	86.09	246.121	C10H18N2O5	[M+H]+	L-Isoleucyl-L-Aspartate	Amino acids and derivatives	Amino acids and derivatives	-	B	48653	64776	49263	95258	73171	75035	63420	108430	80963	69865	85419	67574	--	--
pme2563	249.06	128	250.062	C8H14N2O5S	[M-H]-	γ-Glu-Cys	Amino acids and derivatives	Amino acids and derivatives	636-58-8	B	5430.3	6066.4	3941.9	13489	7870.4	8520.4	2659.2	1048.9	4043.8	5716.4	7342.2	4564.3	C00669	ko00480,ko01100
pmb0323	251.14	163.04	250.132	C13H18N2O3	[M+H]+	N-Caffeoylputrescine	Alkaloids	Phenolamine	29554-26-5	B	165770	172020	182580	194170	200570	222350	9	9	9	114600	110030	130140	C03002	--
pma1840	250.14	147	250.144	C14H20NO3+	[M]+	4-Coumaroylcholine	Alkaloids	Alkaloids	-	B	101380	100940	112500	85854	80951	104870	103270	108470	103850	122600	123060	102250	--	--
pme3961	252.11	136	251.102	C10H13N5O3	[M+H]+	2'-Deoxyadenosine	Nucleotides and derivatives	Nucleotides and derivatives	958-09-8	A	651210	645060	669130	1478800	1497800	1635200	2140300	2254600	2102400	1421000	1505000	1527600	C00559	ko00230,ko01100,ko02010
Lmhn002629	253.04	121.03	254.043	C11H10O7	[M-H]-	Benzoyltartaric acid	Phenolic acids	Phenolic acids	-	B	5211.3	6445.5	18960	55700	45718	31501	47656	44303	41940	30680	42347	25000	--	--
Hmbp003234	255.09	163.03	254.079	C12H14O6	[M+H]+	1-O-Caffeoylglycerol	Lipids	Glycerol ester	-	B	259040	268120	259410	124470	142150	125680	72554	44479	83033	137960	144850	171010	--	--
mws0361	253.22	235.19	254.225	C16H30O2	[M-H]-	Palmitoleic Acid	Lipids	Free fatty acids	373-49-9	A	5620.4	5163.6	5447.6	10296	13170	7942.5	7479.6	6370.5	8573	10356	10389	12275	C08362	ko00061
pma3101	256.2	124.1	256.082	C11H14NO6+	[M+H]+	Nicotinate D-ribonucleoside	Others	Vitamin	17720-18-2	B	1547100	1065500	1170300	1303100	1368900	1562900	2021700	1476000	1584500	1397900	1147000	1416900	C05841	ko00760,ko01100
mws1488	255.23	237.22	256.24	C16H32O2	[M-H]-	Palmitic acid	Lipids	Free fatty acids	57-10-3	A	36699	36889	43364	44210	36928	52468	39430	48880	59546	50468	44351	49002	C00249	ko00061,ko00062,ko00071,ko00073,ko01040,ko01100,ko01212
mws0120	258.11	104.11	257.103	C8H20NO6P	[M+H]+	Choline Alfoscerate	Lipids	PC	28319-77-9	B	1236000	1349300	1332600	223760	264160	266790	309760	281290	281210	578600	559800	639460	C00670	ko00564,ko00565
Zmyn000110	258.04	78.96	259.046	C6H14NO8P	[M-H]-	D-Glucosamine 1-phosphate	Others	Saccharides and Alcohols	2152-75-2	B	74355	77414	77090	55148	53432	60406	77053	64669	80767	69475	78438	73568	C06156	ko00520,ko01100
mws0866	259.02	97	260.03	C6H13O9P	[M-H]-	D-Glucose 6-phosphate*	Others	Saccharides and Alcohols	56-73-5	A	2330500	2290400	2268600	1044200	1006300	1123900	1363300	1416000	1448500	1604100	1544500	1687200	C00092	ko00500,ko00562,ko00998,ko01100,ko01110
pme3313	259	97	260.03	C6H13O9P	[M-H]-	D-Fructose 6-phosphate*	Others	Saccharides and Alcohols	643-13-0	B	971410	1129200	1073100	496830	518190	457540	649330	640480	668010	749890	736180	860970	C00085	ko00052,ko00500,ko00710,ko01100,ko01110,ko01200
mws1090	259.02	97	260.03	C6H13O9P	[M-H]-	Glucose-1-phosphate*	Others	Saccharides and Alcohols	59-56-3	A	2060900	2041600	2312500	995960	994880	1014100	1339200	1343600	1451500	1393900	1523300	1629000	C00103	ko00010,ko00040,ko00052,ko00500,ko00520,ko00523,ko00561,ko01100,ko01110
Zmpn000095	261.04	78.96	262.045	C6H15O9P	[M-H]-	Sorbitol-6-phosphate	Others	Saccharides and Alcohols	20479-58-7	B	24029	25075	24817	16933	17053	23866	24488	15925	17945	21721	17134	22162	C01096	ko00051,ko01100
Lmhp001732	263.13	70.07	263.139	C14H18N2O3	[M+H]+	L-Prolyl-L-Phenylalanine	Amino acids and derivatives	Amino acids and derivatives	13589-02-1	B	86038	71098	85239	104780	99307	107960	69694	106430	113810	83263	104300	123090	--	--
Hmjp000461	265.08	103.04	264.084	C10H16O8	[M+H]+	3-O-Glucoside-3-hydroxy-y-butyrolactone	Others	Others	-	B	180080	157590	200300	239300	256710	246310	213460	203650	293910	178190	159830	214470	--	--
Lmlp003161	265.15	177.06	264.147	C14H20N2O3	[M+H]+	N-Feruloylputrescine	Alkaloids	Phenolamine	501-13-3	A	10781000	12155000	11646000	17615000	16868000	13388000	1919800	2042200	2419000	11661000	11558000	10269000	C10497	ko00330,ko01100
Lmhp002001	265.15	72.08	264.147	C14H20N2O3	[M+H]+	L-Valyl-L-Phenylalanine	Amino acids and derivatives	Amino acids and derivatives	3918-92-1	B	618440	585390	563210	737490	837410	753080	115020	104070	87694	415520	448260	490430	--	--
pmp001244	266.13	207.06	266.124	C14H20NO4+	[M]+	Caffeoylcholine	Alkaloids	Alkaloids	87189-10-4	B	41525	25934	41212	38306	17866	28288	58803	39345	53439	56211	43293	43881	--	--
Lmmp002013	267.17	179.07	266.163	C14H22N2O3	[M+H]+	Dihydroferuloylputrescine	Alkaloids	Phenolamine	-	B	98619	108170	117110	123320	130000	140840	23461	18753	18875	85574	95488	100220	--	--
pme1184	268.1	152	267.097	C10H13N5O4	[M+H]+	2'-Deoxyguanosine	Nucleotides and derivatives	Nucleotides and derivatives	961-07-9	A	711580	554220	711230	2147200	2166300	2265800	3332600	3305000	3606000	2284800	2106700	2212500	C00330	ko00230,ko01100,ko02010
pme0230	268.1	136.06	267.097	C10H13N5O4	[M+H]+	Adenosine	Nucleotides and derivatives	Nucleotides and derivatives	58-61-7	A	1446800	1499900	1511800	737620	587110	683700	342710	423320	398870	939360	881500	924060	C00212	ko00230,ko01100,ko02010
mws1060	267.07	135	268.081	C10H12N4O5	[M-H]-	9-(Arabinosyl)hypoxanthine	Nucleotides and derivatives	Nucleotides and derivatives	7013-16-3	A	3309800	4141300	3342100	1837000	1662100	1951900	1591800	2023600	1480300	2594800	2375300	2442000	--	--
pmp000087	269.1	177.05	268.095	C13H16O6	[M+H]+	2-Feruloyl-sn-glycerol	Phenolic acids	Phenolic acids	-	A	62428	125830	104520	127550	144490	143870	109540	113850	122680	128750	85768	122810	--	--
pmp000086	269.1	177.05	268.095	C13H16O6	[M+H]+	1-Feruloyl-sn-glycerol	Phenolic acids	Phenolic acids	-	A	1600800	1379700	1288300	881790	995260	970440	965270	1016000	1119100	999880	1089800	1050700	--	--
mws0383	267.23	267.23	268.24	C17H32O2	[M-H]-	10-Heptadecenoic Acid	Lipids	Free fatty acids	29743-97-3	A	434530	400800	414100	972950	861750	979470	1035500	1022400	1345900	1102700	1131000	1116300	--	--
mws1297	269.1	101.02	270.11	C13H18O6	[M-H]-	Benzyl glucoside	Phenolic acids	Phenolic acids	4304-12-5	A	22632	27521	27935	49167	38790	53711	23265	23104	28144	27115	28858	35731	--	--
pmf0293	269.29	209.2	270.292	C18H38O	[M-H]-	1-Octadecanol	Lipids	Free fatty acids	112-92-5	B	120520	117120	120110	125970	137250	136190	126200	126520	129200	116170	130440	133490	--	--
pme0376	271.06	151	272.068	C15H12O5	[M-H]-	Naringenin (5,7,4'-Trihydroxyflavanone)*	Flavonoids	Dihydroflavone	480-41-1	A	4845.4	8454.4	3782.6	21084	22275	19164	7718.2	8601.1	7432.9	9406.9	9667.6	12422	C00509	ko00941,ko00943,ko01100,ko01110
pme2960	273.08	153	272.068	C15H12O5	[M+H]+	Naringenin chalcone*	Flavonoids	Chalcones	73692-50-9	A	8121.8	22086	7651.2	41946	37861	42193	14049	18442	15261	25960	20713	20100	C06561	ko00941,ko01100,ko01110
pme3472	271.09	107.6	272.09	C12H16O7	[M-H]-	Arbutin	Phenolic acids	Phenolic acids	497-76-7	B	201140	210830	205540	224590	217980	224520	310930	287320	288280	263530	276450	254380	C06186	ko00010
Lmmn003323	271.23	225.22	272.235	C16H32O3	[M-H]-	2-Hydroxyhexadecanoic acid	Organic acids	Organic acids	764-67-0	A	561030	572350	587990	971280	1054200	1094400	894860	865320	795500	749120	769130	808030	--	--
pmp001264	274.27	256.27	273.267	C16H35NO2	[M+H]+	Hexadecylsphingosine	Lipids	Sphingolipids	-	B	4902600	5463200	4883500	5000300	4632600	4224600	4171500	4278600	5075900	4535300	4942800	5168600	--	--
pmb1574	277.2	93	276.209	C18H28O2	[M+H]+	9,12-Octadecadien-6-Ynoic Acid	Lipids	Free fatty acids	61481-29-6	B	276300	269790	278810	177510	159740	173010	465160	461880	439560	335700	322630	331640	--	--
mws1038	277.12	146	278.13	C11H22N2O4S	[M-H]-	Pantetheine	Others	Others	496-65-1	A	28370	31475	39982	56945	53123	40243	25020	14813	17407	34902	35796	32037	C00831	ko00332,ko00770,ko01110
Lmxp011770	279.16	149.02	278.152	C16H22O4	[M+H]+	Diisobutyl phthalate*	Phenolic acids	Phenolic acids	84-69-5	A	20138000	22056000	19697000	21793000	22831000	21806000	18275000	19753000	19023000	20768000	21504000	19666000	C15205	--
Lmlp012720	279.16	149.02	278.152	C16H22O4	[M+H]+	Dibutyl phthalate*	Phenolic acids	Phenolic acids	84-74-2	A	20366000	22343000	19590000	21641000	22879000	22125000	18371000	20088000	18802000	21521000	21417000	20599000	C14214	--
Lmhp003013	279.17	177.05	278.163	C15H22N2O3	[M+H]+	N-Feruloyl-Cadaverine	Alkaloids	Phenolamine	-	A	75288	71194	86389	66099	69639	72590	9	9	9	44942	49542	50521	--	--
mws5035	279.17	120.08	278.163	C15H22N2O3	[M+H]+	L-Leucyl-L-phenylalanine	Amino acids and derivatives	Amino acids and derivatives	56217-82-4	B	132980	152920	204240	218690	209220	254360	179470	179640	218270	151690	216470	182890	--	--
Lmbn005923	277.22	59.01	278.225	C18H30O2	[M-H]-	Crepenynic acid	Lipids	Free fatty acids	2277-31-8	A	1149200	1201100	1244800	526420	501310	555500	1421700	1452500	1385600	1296400	1237800	1334800	C07289	ko00591
mws0367	277.22	277.22	278.225	C18H30O2	[M-H]-	α-Linolenic Acid*	Lipids	Free fatty acids	463-40-1	A	53914000	57027000	56216000	28828000	28383000	30319000	62792000	63524000	61370000	57289000	58510000	57738000	C06427	ko00592,ko01040,ko01100,ko01110
mws0366	277.22	277.22	278.225	C18H30O2	[M-H]-	γ-Linolenic Acid*	Lipids	Free fatty acids	506-26-3	A	52621000	57315000	56930000	28058000	28551000	31052000	63631000	59796000	63367000	53005000	56639000	57119000	C06426	ko00591,ko01040,ko01100
pmb1650	279.2	149.4	278.225	C18H30O2	[M+H]+	Octadeca-11E,13E,15Z-trienoic acid	Lipids	Free fatty acids	25575-00-2	B	6635500	7256300	6486500	7354900	7578900	7029600	6046800	6309000	6181000	6659400	7021200	6889400	--	--
pmb0889	279.23	95.1	278.225	C18H30O2	[M+H]+	Punicic acid (9Z,11E,13Z-octadecatrienoic acid)	Lipids	Free fatty acids	544-72-9	A	7122700	6393400	6736700	3342500	3452800	3229800	10932000	9668600	9949100	7680500	7821000	7610400	C08364	--
Lmhn002926	279.05	163.04	280.058	C13H12O7	[M-H]-	p-Coumaroylmalic acid	Phenolic acids	Phenolic acids	-	B	20624	14875	22877	27981	27804	31776	47104	65491	47882	42650	33534	28303	--	--
mws0629	281.11	166	280.106	C13H16N2O5	[M+H]+	L-Aspartyl-L-Phenylalanine	Amino acids and derivatives	Amino acids and derivatives	13433-09-5	B	16011	13623	17090	33837	10801	27075	33298	14991	28668	22202	24698	8940.4	--	--
pmp001245	280.15	221.08	280.138	C15H22NO4+	[M]+	Feruloylcholine	Alkaloids	Alkaloids	85927-25-9	B	53393	47464	43473	64614	55466	50302	9	15483	9	36590	50170	33788	--	--
mws1491	279.23	279.23	280.24	C18H32O2	[M-H]-	Linoleic acid	Lipids	Free fatty acids	60-33-3	A	31078000	37908000	36488000	23865000	21821000	26026000	37571000	40857000	51226000	44651000	39632000	42955000	C01595	ko00591,ko01040,ko01100
Lmbn006152	279.23	59.01	280.24	C18H32O2	[M-H]-	(9Z,11E)-Octadecadienoic acid	Lipids	Free fatty acids	2540-56-9	A	38550	52914	54403	31327	26984	34128	46481	64035	59116	56388	54661	56685	C04056	ko00591
Hmhp001812	282.12	136.06	281.112	C11H15N5O4	[M+H]+	2'-O-Methyladenosine	Nucleotides and derivatives	Nucleotides and derivatives	2140-79-6	A	67457	58637	70007	227640	237370	240080	179150	172490	164540	166800	161940	167010	--	--
YC512118	282.28	247.24	281.272	C18H35NO	[M+H]+	Oleamide (9-Octadecenamide)	Lipids	Free fatty acids	301-02-0	A	135090	235470	124830	166550	110450	184380	77915	157110	144430	396750	378990	380850	C19670	--
mws2623	281.25	281.25	282.256	C18H34O2	[M-H]-	11-Octadecanoic acid(Vaccenic acid)	Lipids	Free fatty acids	506-17-2	A	5236200	4366200	5634100	9126700	9245900	10511000	12975000	12675000	15725000	10139000	9559600	10888000	C21944	--
mws0396	281.25	281.25	282.256	C18H34O2	[M-H]-	Elaidic Acid	Lipids	Free fatty acids	112-79-8	A	17089000	14469000	18136000	30653000	30492000	34164000	41473000	41719000	49149000	33429000	30454000	34962000	C01712	--
pme1178	284.1	152	283.092	C10H13N5O5	[M+H]+	Guanosine	Nucleotides and derivatives	Nucleotides and derivatives	118-00-3	A	14538000	13963000	14178000	14042000	13671000	15154000	20984000	19271000	20672000	16329000	18334000	16671000	C00387	ko00230,ko01100,ko02010
pme3350	284.1	168	283.092	C10H13N5O5	[M+H]+	8-Hydroxy-2-deoxyguanosine	Nucleotides and derivatives	Nucleotides and derivatives	88847-89-6	B	6956	7471.6	9389.8	28778	28544	23449	31396	36824	35690	27579	26818	29518	--	--
Zmyp000878	284.1	152.06	283.092	C10H13N5O5	[M+H]+	2-Hydroxyadenosine	Nucleotides and derivatives	Nucleotides and derivatives	1818-71-9	B	20692000	19801000	19816000	21466000	20388000	20038000	30042000	26826000	28070000	22694000	25051000	21889000	C08432	--
pmp001252	284.13	147.04	283.121	C17H17NO3	[M+H]+	p-Coumaroyltyramine	Alkaloids	Phenolamine	36417-86-4	A	1566400	1381700	1459800	1863300	1966000	1892200	525860	487460	515500	1202000	1315800	1369500	--	--
mws0918	283.06	268	284.068	C16H12O5	[M-H]-	Prunetin (5,4'-Dihydroxy-7-methoxyisoflavone)	Flavonoids	Isoflavones	552-59-0	B	2165.2	3936.4	1582.1	2878	2784.8	1863.3	6295.7	8189.9	10215	3411.5	4452	5032.7	C10521	ko00943
mws0668	283.07	151	284.076	C10H12N4O6	[M-H]-	Xanthosine	Nucleotides and derivatives	Nucleotides and derivatives	146-80-5	A	475290	500430	491790	463230	513750	505300	376920	368410	373350	452130	461660	407080	C01762	ko00230,ko00232,ko01100,ko01110,ko02010
mws1489	283.26	283.26	284.272	C18H36O2	[M-H]-	Stearic Acid	Lipids	Free fatty acids	57-11-4	A	1502400	1808800	1785200	1675800	1689200	1866700	1634800	1670600	1728600	52234	58077	58512	C01530	ko00061,ko01040
pmn001511	285.1	123	286.105	C13H18O7	[M-H]-	3-Hydroxy-5-Methylphenol-1-O-Glucoside	Phenolic acids	Phenolic acids	-	B	53958	51978	58155	23348	16580	34821	31942	21909	28057	40840	39980	32152	--	--
pmp000727	288.13	177.05	287.127	C15H17N3O3	[M+H]+	Feruloylhistamine	Alkaloids	Phenolamine	94848-18-7	A	174360	143690	147530	453730	491950	447220	950380	859730	641710	503780	587210	451530	--	--
Zmpn002440	287.06	135.05	288.063	C15H12O6	[M-H]-	3,4,2',4',6'-Pentahydroxychalcone	Flavonoids	Chalcones	14917-41-0	B	6872	8528.7	4830.3	17090	15132	14635	7569	7682.4	14556	11157	14293	15852	C15525	ko00941,ko01100
mws0064	287.06	135	288.063	C15H12O6	[M-H]-	Eriodictyol (5,7,3',4'-Tetrahydroxyflavanone)	Flavonoids	Dihydroflavone	552-58-9	B	8731.1	6615.8	6168.1	15370	16286	14759	11914	7866.1	15995	10231	9236.6	11098	C05631	ko00941,ko01100,ko01110
Lmyn007883	287.22	287.22	288.23	C16H32O4	[M-H]-	9,16-Dihydroxypalmitic acid	Lipids	Free fatty acids	38076-49-2	B	19131	20100	20982	30243	26359	30893	20838	20458	20075	21497	22786	22468	--	--
pmb2657	289.1	97.1	290.123	C10H18N4O6	[M-H]-	Argininosuccinic acid	Organic acids	Organic acids	2387-71-5	B	170440	184120	191940	106110	103450	103840	143220	148620	161490	147540	150310	154090	C03406	ko00220,ko00250,ko01100,ko01110,ko01230
pmb0885	291	190.9	290.188	C18H26O3	[M+H]+	4-Oxo-9Z,11Z,13E,15E-Octadecatetraenoic Acid	Lipids	Free fatty acids	-	B	44181	41561	40778	38939	44292	40430	48320	51773	43820	37961	43917	48524	--	--
Zmyn004548	291.2	235.17	292.204	C18H28O3	[M-H]-	12-Oxo-phytodienoic acid	Lipids	Free fatty acids	85551-10-6	B	311990	309380	295600	187680	192260	196890	376410	344520	339550	302700	292570	310600	C01226	ko00592,ko01100,ko01110
pmb2792	293.21	193.1	294.219	C18H30O3	[M-H]-	13-Hydroxy-6,9,11-octadecatrienoic acid	Lipids	Free fatty acids	74784-20-6	B	49481	43341	43430	34014	38142	45749	32743	40941	31533	38389	39920	39246	--	--
pmb2786	293.21	235.17	294.219	C18H30O3	[M-H]-	9-Hydroxy-10,12,15-octadecatrienoic acid*	Lipids	Free fatty acids	89886-42-0	B	189390	192240	172690	653260	681600	681020	375250	351350	328350	436630	465970	447890	C16326	ko00592
Lmbn005443	293.21	235.17	294.219	C18H30O3	[M-H]-	13-KODE; (9Z,11E)-13-Oxooctadeca-9,11-dienoic acid*	Lipids	Free fatty acids	54739-30-9	B	191890	200930	192880	690070	705800	699680	392980	379570	353080	475240	482050	496890	C14765	ko00591
pmb2787	293.21	275.1	294.219	C18H30O3	[M-H]-	9-Oxo-10E,12Z-octadecadienoic acid	Lipids	Free fatty acids	54232-59-6	A	238560	236250	234280	690290	717730	714910	570800	527030	484280	535270	524210	558070	C14766	ko00591
Zmpn003368	293.21	195.14	294.219	C18H30O3	[M-H]-	13S-Hydroxy-9Z,11E,15Z-octadecatrienoic acid	Lipids	Free fatty acids	87984-82-5	B	5023200	5020600	4983800	1058900	1057600	1017300	6341400	6339400	6027200	4389900	4343400	4598200	C16316	ko00592
Hmqp005455	297.24	81.07	296.234	C18H32O3	[M+H]+	15(R)-Hydroxylinoleic Acid*	Lipids	Free fatty acids	177931-23-6	A	374940	364870	372540	1373100	1432500	1352800	1510300	1355400	1519100	1160500	1122800	1168500	--	--
Hmqp005411	297.24	81.07	296.234	C18H32O3	[M+H]+	9-Oxo-12Z-Octadecenoic acid*	Lipids	Free fatty acids	112543-32-5	A	393130	340120	375140	1339400	1448500	1332300	1478000	1371000	1485700	1147900	1170300	1149000	--	--
Lmbn005662	295.23	171.1	296.235	C18H32O3	[M-H]-	9(10)-EpOME;(9R,10S)-(12Z)-9,10-Epoxyoctadecenoic acid	Lipids	Free fatty acids	16833-56-0	A	1221600	1245400	1179900	1357900	1411800	1404600	1373300	1235900	1225400	1392100	1369400	1449100	C14825	ko00591,ko01100
Rfmb091	295.23	195.14	296.235	C18H32O3	[M-H]-	9S-Hydroxy-10E,12Z-octadecadienoic acid*	Lipids	Free fatty acids	15514-85-9	A	5892300	5748500	5551900	2344100	2491400	2558700	9290100	8799600	8347300	6502700	6376900	6581300	C14767	ko00591
pmb2799	295.23	195.2	296.235	C18H32O3	[M-H]-	12,13-Epoxy-9-Octadecenoic Acid	Lipids	Free fatty acids	6799-85-5	A	224180	250420	211510	329350	352890	328160	266130	262040	247680	287740	283100	298810	C14826	ko00591,ko01100
Lmbn005369	295.23	195.14	296.235	C18H32O3	[M-H]-	13(S)-HODE;13(S)-Hydroxyoctadeca-9Z,11E-dienoic acid*	Lipids	Free fatty acids	10219-69-9	A	5683600	5726400	5703100	2383800	2566900	2605600	9166600	8666400	7947000	6325800	6567200	6746400	C14762	ko00591
pme1474	298.1	136	297.09	C11H15N5O3S	[M+H]+	5'-Deoxy-5'-(methylthio)adenosine	Nucleotides and derivatives	Nucleotides and derivatives	2457-80-9	A	9721600	11490000	9320000	7616100	6885100	7018700	6530000	5947900	5324000	7383600	7845100	7988800	C00170	ko00270,ko00908,ko01100
pmb0197	298.1	166.3	297.107	C11H15N5O5	[M+H]+	N7-Methylguanosine	Nucleotides and derivatives	Nucleotides and derivatives	20244-86-4	B	79749	72507	60965	127120	125590	128740	94142	75343	96509	87826	92178	104150	C20674	--
Zmyn004714	297.24	183.14	298.251	C18H34O3	[M-H]-	Ricinoleic acid	Lipids	Free fatty acids	141-22-0	B	58417	52225	54823	281670	267830	268570	229480	207940	226910	194870	200640	218520	C08365	--
pmf0297	297.32	183.1	298.324	C20H42O	[M-H]-	1-Eicosanol	Lipids	Free fatty acids	629-96-9	B	55980	60284	54798	261630	272890	264430	240230	216660	210290	206080	204360	202830	--	--
mws0724	298.08	208	299.087	C10H13N5O6	[M-H]-	8-Hydroxyguanosine	Nucleotides and derivatives	Nucleotides and derivatives	3868-31-3	B	11588	6205.7	11499	17244	21953	13014	15446	13248	23340	18169	14572	20653	--	--
ML10195036	300.3	60.05	299.282	C18H37NO2	[M+H]+	3-Dehydrosphinganine	Lipids	Sphingolipids	16105-69-4	B	3519.6	3854.2	2829.7	4528.5	4743	4581.1	4691.1	4484.9	4385.1	3466.7	3454.9	4248.6	C02934	ko00600,ko01100
Zmyn005015	298.27	254.25	299.282	C18H37NO2	[M-H]-	Palmitoylethanolamide	Lipids	Free fatty acids	544-31-0	B	1589.1	1699.8	1800.5	1554	1507.5	2247.6	2269.2	1635.8	1426.6	2458.3	1746.4	2292.3	C16512	--
Lmhn001386	299.04	167.03	300.048	C12H12O9	[M-H]-	Vnilloyltartaric acid	Phenolic acids	Phenolic acids	-	B	27611	26133	28225	113730	114280	105900	157190	151830	185510	94849	114460	106100	--	--
mws0058	299.06	284	300.063	C16H12O6	[M-H]-	Diosmetin (5,7,3'-Trihydroxy-4'-methoxyflavone)*	Flavonoids	Flavonoid	520-34-3	A	88997	75451	83209	62007	62519	51762	46433	44211	45296	51516	55866	51167	C10038	--
pmp000001	301.07	286.05	300.063	C16H12O6	[M+H]+	Hispidulin (5,7,4'-Trihydroxy-6-methoxyflavone)*	Flavonoids	Flavonoid	1447-88-7	A	70124	75167	65166	83457	88419	65897	58294	54387	55248	58392	65317	70062	C10058	--
Zmhn001358	299.08	137.02	300.084	C13H16O8	[M-H]-	4-O-Glucosyl-4-hydroxybenzoic acid	Phenolic acids	Phenolic acids	-	A	206600	240560	225770	312530	367990	402190	557930	503280	555320	391100	459280	435300	--	--
Zmhn001926	299.08	137.02	300.084	C13H16O8	[M-H]-	1-O-Salicyl-D-glucose	Phenolic acids	Phenolic acids	60517-74-0	A	7284000	7181500	7615100	7290200	7409600	7510500	5312700	5314600	5281800	6298700	6597600	6464300	--	--
pmb3142	299.1	137.1	300.085	C13H16O8	[M-H]-	Salicylic acid-2-O-glucoside	Phenolic acids	Phenolic acids	10366-91-3	B	279950	272920	233290	356190	306840	293140	345780	357280	366330	333290	342140	291180	--	--
pme2816	301.2	209.2	300.209	C20H28O2	[M+H]+	4-Oxoretinol	Others	Vitamin	62702-55-0	B	13882	10394	10543	7327.9	8952.6	7996.2	11442	10754	11199	12996	8581	12078	C16683	--
Zmyn005384	299.26	253.26	300.266	C18H36O3	[M-H]-	2R-Hydroxyoctadecanoic Acid	Lipids	Free fatty acids	26633-48-7	A	51256	67419	78113	64689	77835	87808	51668	56175	65518	61391	63655	67231	C03042	--
Lmqn008288	299.26	299.26	300.267	C18H36O3	[M-H]-	3-Hydroxyoctadecanoic Acid	Lipids	Free fatty acids	45261-96-9	B	228020	264460	632780	277090	336490	281240	354390	314700	234360	873980	1090100	1077300	--	--
mws1033	303.09	153.02	302.079	C16H14O6	[M+H]+	Homoeriodictyol	Flavonoids	Dihydroflavone	446-71-9	B	5276.1	9474	5645.7	5780.8	3765.7	4213.2	6886.4	5946.9	5009.2	5996.3	4416.7	6945	C09756	ko00941
Zmhn000892	301.09	139.05	302.1	C13H18O8	[M-H]-	4-O-Glucosyl-3,4-dihydroxybenzyl alcohol	Phenolic acids	Phenolic acids	-	B	175250	214610	207260	189270	167340	202440	217580	296750	239330	218600	207430	208000	--	--
pmb0496	307.18	177.05	306.169	C15H22N4O3	[M+H]+	N-Feruloylagmatine	Alkaloids	Phenolamine	-	B	37111	50641	47695	109920	108080	114250	19230	12930	14724	38306	79333	55022	C18325	ko00330,ko01100
pme1086	306.08	143	307.084	C10H17N3O6S	[M-H]-	Glutathione reduced form	Amino acids and derivatives	Amino acids and derivatives	70-18-8	A	812500	966820	595320	762720	697660	830340	90584	87223	73541	488220	420900	278980	C00051	ko00270,ko00480,ko01100,ko02010
pmn001610	307.26	307.3	308.272	C20H36O2	[M-H]-	Eicosadienoic acid	Lipids	Free fatty acids	5598-38-9	A	437480	418560	472340	269220	228260	284910	769800	655610	852770	411210	468160	537510	C16525	ko01040
Lmhn003074	309.06	193.05	310.069	C14H14O8	[M-H]-	Feruloylmalic acid	Phenolic acids	Phenolic acids	-	B	342450	335840	311680	204640	209060	232600	385540	358780	323200	239920	286860	289890	--	--
pmb2791	309.21	209.1	310.1	C18H30O4	[M-H]-	9-Hydroperoxy-10E,12,15Z-octadecatrienoic acid	Lipids	Free fatty acids	111004-08-1	B	848070	835040	829500	456430	443000	422400	1226800	1212500	1139900	821990	947840	874720	C16321	ko00592,ko01110
pmp001214	310.16	251.09	310.147	C16H24NO5+	[M]+	Sinapine	Alkaloids	Alkaloids	18696-26-9	B	266320	232050	223600	95406	112030	120810	98681	86774	97970	145400	141080	144520	C00933	ko00940
Lmtp001399	312.11	150.05	311.101	C14H17NO7	[M+H]+	5,6-Dihydroxyindole-5-O-β-glucoside	Alkaloids	Alkaloids	-	B	19478	16877	24920	26333	37806	26944	28239	13999	22631	26382	31612	29248	--	--
pme3967	312.13	180	311.123	C12H17N5O5	[M+H]+	2-(Dimethylamino)guanosine	Nucleotides and derivatives	Nucleotides and derivatives	2140-67-2	A	1540300	1768900	1546100	1729600	1627900	1759600	2332300	2494900	2411400	1816700	2152300	1883100	--	--
mws0636	313.15	166	312.147	C18H20N2O3	[M+H]+	L-Phenylalanyl-L-phenylalanine	Amino acids and derivatives	Amino acids and derivatives	2577-40-4	B	10899	8857.3	8671.8	16360	11554	17962	23956	15907	9605	17910	16043	27382	--	--
pmn001689	311.22	223.17	312.23	C18H32O4	[M-H]-	9-Hydroxy-12-oxo-15(Z)-octadecenoic acid	Lipids	Free fatty acids	-	A	164040	162650	152260	497360	438160	465240	189560	190730	163240	266500	277090	266800	C21924	ko00592,ko01110
Lmbn005287	311.22	249.22	312.23	C18H32O4	[M-H]-	7S,8S-DiHODE; (9Z,12Z)-(7S,8S)-Dihydroxyoctadeca-9,12-dienoic acid	Lipids	Free fatty acids	143288-65-7	B	3518	5913	4277.7	3914.7	2647.6	5959.7	3440.4	4059.6	3376.3	5131.6	3825.5	4300.3	C07354	ko00591
Lmbn004685	311.22	223.17	312.23	C18H32O4	[M-H]-	5S,8R-DiHODE; (5S,8R,9Z,12Z)-5,8-Dihydroxyoctadeca-9,12-dienoate	Lipids	Free fatty acids	-	B	172230	163880	158130	504850	468640	440910	191110	184310	186490	264640	285530	273340	C20186	ko00591
pmb2804	311.1	171.3	312.23	C18H32O4	[M-H]-	13S-Hydroperoxy-9Z,11E-octadecadienoic acid	Lipids	Free fatty acids	33964-75-9	B	125800	126350	131190	150960	138660	143850	176520	180880	183280	145420	159160	144430	C04717	ko00591,ko01100
Zmjn004133	311.22	293.21	312.23	C18H32O4	[M-H]-	9S-Hydroperoxy-10E,12Z-octadecadienoic acid	Lipids	Free fatty acids	5502-91-0	B	347250	350320	343140	93927	94130	91133	839020	763320	761350	450670	451510	458880	C14827	ko00591,ko01100
Lmtn001630	312.11	150.05	313.116	C14H19NO7	[M-H]-	2-Glucosyloxy-2-phenylacetic acid amide	Alkaloids	Alkaloids	-	B	288000	314630	268300	150480	146920	144720	143700	105940	152460	166310	153350	148170	--	--
mws1433	314.14	177.05	313.131	C18H19NO4	[M+H]+	N-Feruloyltyramine	Alkaloids	Phenolamine	66648-43-9	A	6858900	6315900	6714300	8481800	9360800	9131100	1954900	2071500	2013000	5775000	5434800	5910700	C02717	--
HJAP057	315.09	282.06	314.078	C17H14O6	[M+H]+	Dihydroxy-dimethoxyflavone	Flavonoids	Flavonoid	-	B	5972	6185.6	6734.9	48442	49457	51006	6578.9	6275.2	4740.4	20293	21415	21049	--	--
Hmxp007521	315.09	300.06	314.079	C17H14O6	[M+H]+	3’,4’-Dihydroxy-7,5’-dimethoxyflavone	Flavonoids	Flavonoid	-	B	3740.5	4590.8	2713.2	30871	26579	27211	3622.3	4745.6	2693.6	16125	11072	12313	--	--
Lmyn002403	313.09	101.02	314.1	C14H18O8	[M-H]-	Mandelic acid-β-glucoside	Phenolic acids	Phenolic acids	-	B	115400	129540	101950	121540	139030	159960	68509	78033	86747	101620	98528	112440	--	--
Lmmn002179	313.09	107.05	314.1	C14H18O8	[M-H]-	Methyl salicylate-2-O-glucoside	Phenolic acids	Phenolic acids	10019-60-0	A	248740	272110	248440	222170	200540	243020	179770	175900	168410	235900	194200	231390	--	--
Cmzp002057	315.12	255.1	314.1	C14H18O8	[M+H]+	6-O-Acetylarbutin	Phenolic acids	Phenolic acids	10338-88-2	B	42720	42970	50985	56076	55804	58092	60957	60842	56598	51114	56736	61517	--	--
Lmbn005487	313.24	251.24	314.246	C18H34O4	[M-H]-	12,13-DHOME; (9Z)-12,13-Dihydroxyoctadec-9-enoic acid	Lipids	Free fatty acids	263399-35-5	B	58843	48519	55135	59572	62191	62871	60948	55484	56799	57592	60764	61905	C14829	ko00591
pmp000003	317.07	302.04	316.058	C16H12O7	[M+H]+	Nepetin (5,7,3',4'-Tetrahydroxy-6-methoxyflavone)	Flavonoids	Flavonoid	520-11-6	A	21069	18470	18776	39648	36668	43709	39587	37406	37798	31521	28812	28617	--	--
Lmfp001509	317.09	153.02	316.079	C13H16O9	[M+H]+	1-O-Galloyl-rhamnose	Phenolic acids	Phenolic acids	-	B	14191	17313	14408	36987	35934	42234	32454	42071	35555	30997	19710	39817	--	--
pmn001367	315.07	153.02	316.079	C13H16O9	[M-H]-	Protocatechuic acid-4-O-glucoside*	Phenolic acids	Phenolic acids	-	A	7380400	9467600	13133000	16276000	11673000	17730000	17965000	17868000	25187000	14155000	13418000	21936000	--	--
pmb2871	315.07	153	316.079	C13H16O9	[M-H]-	1-O-Gentisoyl-D-glucoside*	Phenolic acids	Phenolic acids	23445-11-6	A	11886000	10747000	11695000	21204000	20273000	20218000	21041000	22670000	23652000	17664000	17710000	20685000	--	--
Hmtn001120	315.11	153.06	316.116	C14H20O8	[M-H]-	5-(2-Hydroxyethyl)-2-O-glucosylphenol	Phenolic acids	Phenolic acids	-	B	555020	456980	612040	1042500	864780	943210	566390	600630	696740	647440	660260	730440	--	--
Zmtn001661	315.11	153.02	316.116	C14H20O8	[M-H]-	Vanilloloside	Others	Others	74950-96-2	A	5552100	6318300	6048200	15258000	10478000	17190000	16872000	18938000	14775000	14975000	12686000	12707000	--	--
pme3459	317.21	299	316.204	C20H28O3	[M+H]+	Cafestol	Terpenoids	Ditepenoids	469-83-0	B	27331	35567	23917	19300	20952	18358	31465	25141	30557	25903	32968	26298	C09066	--
mws0582	322.11	130	321.099	C11H19N3O6S	[M+H]+	S-(Methyl)glutathione	Amino acids and derivatives	Amino acids and derivatives	2922-56-7	B	53480	44705	44853	48465	36911	44747	67525	61013	57462	60111	49927	51724	C11347	--
pme3188	323.03	211	324.036	C9H13N2O9P	[M-H]-	Uridine 5'-monophosphate	Nucleotides and derivatives	Nucleotides and derivatives	58-97-9	B	5319.1	9747.4	9566.9	7521.2	4136.1	10991	9964.8	10988	9	7726.4	7869.1	10797	C00105	ko00240,ko01100
Xmzp003621	326.19	223.13	325.179	C19H23N3O2	[M+H]+	Ergometrinine	Alkaloids	Alkaloids	479-00-5	B	38222	35093	54108	18721	29516	24385	127720	131580	111810	68329	70773	94590	--	--
mws0983	326.31	62.06	325.298	C20H39NO2	[M+H]+	N-Oleoylethanolamine	Alkaloids	Alkaloids	111-58-0	A	64944	72097	61736	289630	314380	302140	377610	361970	397900	264220	261140	224790	C20792	--
Zmhn002301	325.09	163.04	326.1	C15H18O8	[M-H]-	p-Coumaric acid-4-O-glucoside	Phenolic acids	Phenolic acids	117405-48-8	B	3097700	3226300	3376000	3213900	3498500	3474200	3838000	3600700	4210400	3151800	3522000	3743200	C06739	--
Lmqn000351	325.11	59.01	326.121	C12H22O10	[M-H]-	Rutinose	Others	Saccharides and Alcohols	90-74-4	B	50674	47576	53109	70009	63322	61221	51277	67080	64706	64714	53906	61006	C08247	--
Hmlp002408	328.1	148.03	327.095	C14H17NO8	[M+H]+	HBOA-2-O-glucoside	Alkaloids	Alkaloids	27625-86-1	B	557020	461860	563220	913860	848660	883930	920350	865330	866830	824960	702850	786560	--	--
Hmsn002272	327.11	165.05	328.116	C15H20O8	[M-H]-	Demethyl coniferin	Phenolic acids	Phenolic acids	-	A	2404300	2282900	2349500	786160	653730	832920	793680	755540	825540	1006400	1088700	1348100	--	--
pmn001691	327.22	291.2	328.225	C18H32O5	[M-H]-	9,12,13-Trihydroxy-10,15-octadecadienoic acid	Lipids	Free fatty acids	-	A	291800	285590	290160	1390100	1294400	1254400	493590	457340	469250	705050	691180	754940	--	--
mws0371	327.23	283.3	328.24	C22H32O2	[M-H]-	Cis-4,7,10,13,16,19-Docosahexaenoic Acid	Lipids	Free fatty acids	6217-54-5	B	4535.2	4936.1	3963	5419	5507.8	6314.7	6432.8	6713.5	7407.9	4855.3	8130.3	5075.6	C06429	ko01040
mws0884	328.05	134.2	329.053	C10H12N5O6P	[M-H]-	Cyclic 3',5'-Adenylic acid	Nucleotides and derivatives	Nucleotides and derivatives	60-92-4	B	34311	40397	38380	14983	12320	13744	6699.9	10731	4646.6	19350	18505	17299	C00575	ko00230,ko01100
Hmtp000779	330.12	168.07	329.111	C14H19NO8	[M+H]+	Lithospermoside	Alkaloids	Alkaloids	63492-69-3	B	154880	144190	151950	155310	211100	209470	152430	85368	130390	125020	173000	179800	C17771	--
Lmcp004369	331.08	287.05	330.074	C17H14O7	[M+H]+	Quercetin-3',4'-dimethyl ether	Flavonoids	Flavonols	3306-29-4	A	94604	93978	54636	56188	74262	79646	119570	99861	138830	69735	61084	130440	--	--
Lmzp004885	331.08	315.05	330.074	C17H14O7	[M+H]+	Tricin (5,7,4'-Trihydroxy-3',5'-dimethoxyflavone)	Flavonoids	Flavonoid	520-32-1	A	2709900	2564000	2431700	5295400	5166300	4956800	6781100	6841600	6788100	4814900	5317900	4800700	C10193	--
Zmhn001883	329.09	209.04	330.095	C14H18O9	[M-H]-	Vanillic acid-4-O-glucoside	Phenolic acids	Phenolic acids	32142-31-7	A	70181	73192	67896	26586	33973	43801	29480	33002	29668	39346	32875	36970	--	--
Lmtn002565	329.11	167.03	330.095	C14H18O9	[M-H]-	1-O-Vanilloyl-D-Glucose	Phenolic acids	Phenolic acids	-	B	120090	109080	118460	75592	67287	51086	75383	84254	72954	67965	68963	79304	C20470	--
pmn001517	329.12	167	330.131	C15H22O8	[M-H]-	3,4,5-Trimethoxyphenyl-1-O-Glucoside	Phenolic acids	Phenolic acids	-	B	2399200	2171000	2362900	1943100	2121100	1938200	1456300	1666300	1593800	1786900	1982400	2063300	--	--
Lmbn003970	329.23	211.14	330.241	C18H34O5	[M-H]-	9,12,13-TriHOME; 9(S),12(S),13(S)-Trihydroxy-10(E)-octadecenoic acid	Lipids	Free fatty acids	97134-11-7	B	25482	26541	26982	44657	34491	40150	42276	50481	50414	33178	42547	42460	C14833	ko00591
pmn001694	329.23	229.15	330.241	C18H34O5	[M-H]-	9,10,13-Trihydroxy-11-Octadecenoic Acid	Lipids	Free fatty acids	29907-57-1	A	360630	342930	359450	835070	780690	800380	579820	613430	580680	562100	594490	610110	C14835	ko00591
Lmbn004240	329.23	199.13	330.241	C18H34O5	[M-H]-	9,10-Dihydroxy-12,13-epoxyoctadecanoic acid	Lipids	Free fatty acids	-	B	15447	9928.7	11392	19010	19282	21194	18835	18439	18523	15310	18669	19124	C14837	ko00591
pmp001284	331.28	313.27	330.277	C19H38O4	[M+H]+	Monopalmitin	Lipids	Glycerol ester	542-44-9	A	145920	115860	97249	144550	149160	110460	120050	159410	153970	175970	135240	135490	--	--
pme3184	332.08	136	331.068	C10H14N5O6P	[M+H]+	2'-Deoxyadenosine-5'-monophosphate	Nucleotides and derivatives	Nucleotides and derivatives	653-63-4	B	119750	100030	123340	53205	45121	70789	60379	66213	73949	75424	94267	70313	C00360	ko00230,ko01100
pmb0789	332.13	152.07	331.127	C14H21NO8	[M+H]+	Pyridoxine-5'-O-glucoside	Others	Vitamin	-	B	172380	154340	105890	121350	139330	128460	247110	245720	228870	167830	168620	180000	C03996	--
pmc0066	333.05	137.05	332.052	C10H13N4O7P	[M+H]+	2'-Deoxyinosine-5'-monophosphate	Nucleotides and derivatives	Nucleotides and derivatives	3393-18-8	B	2290200	2159500	1771900	1744300	1647100	1873000	3359600	2424500	2303900	1943400	2038200	1786600	C06196	ko00230
pmn001518	331.07	169.01	332.074	C13H16O10	[M-H]-	1-O-Galloyl-D-glucose	Phenolic acids	Phenolic acids	58511-73-2	B	12977000	12296000	12829000	19415000	18967000	21058000	27240000	27856000	27344000	19826000	19638000	20858000	C01158	--
pmb2928	331	313.1	332.074	C13H16O10	[M-H]-	Gallic acid-4-O-glucoside	Phenolic acids	Phenolic acids	84274-52-2	B	33188000	31692000	33434000	51697000	48909000	48730000	62498000	63385000	64589000	46427000	46770000	48462000	--	--
Hmln002806	335.08	179.03	336.085	C16H16O8	[M-H]-	5-O-Caffeoylshikimic acid	Phenolic acids	Phenolic acids	180981-12-8	A	159710	168720	164660	150750	167770	171810	166600	118420	194000	141200	157340	187430	C10434	ko00940,ko00941,ko00945,ko01100,ko01110
pmb0776	337.15	177.4	336.147	C20H20N2O3	[M+H]+	N-Feruloyltryptamine	Alkaloids	Phenolamine	53905-13-8	A	15633	17191	16223	47987	53264	51020	25779	29341	28447	33860	35043	34808	--	--
pmb1207	339.09	249.04	338.079	C19H14O6	[M+H]+	O-Feruloyl 3-hydroxycoumarin	Lignans and Coumarins	Coumarins	-	B	819360	684170	740860	715480	661150	767690	525170	596080	548990	526960	758490	624890	--	--
pma6460	337.09	163.04	338.1	C16H18O8	[M-H]-	4-O-p-Coumaroylquinic acid	Phenolic acids	Phenolic acids	32451-86-8	B	900610	1069300	938170	1376500	1531800	1435500	1440700	2065600	1860700	1705000	1583500	1364700	C10441	--
pmb3074	337.09	191.05	338.1	C16H18O8	[M-H]-	5-O-p-Coumaroylquinic acid	Phenolic acids	Phenolic acids	1899-30-5	B	2731700	2264200	2232000	6218300	5474700	5672300	10747000	10085000	10906000	5437800	6592900	7262500	C12208	ko00940,ko00941,ko00945,ko01110
pmb3068	337.09	173.1	338.1	C16H18O8	[M-H]-	1-O-p-Coumaroylquinic acid	Phenolic acids	Phenolic acids	-	A	368330	371490	403310	613260	514490	760440	1062700	1247800	992920	713390	570270	836210	--	--
Zmyn000083	338.99	78.96	339.996	C6H14O12P2	[M-H]-	D-Glucose 1,6-bisphosphate	Others	Saccharides and Alcohols	10139-18-1	B	5036	4744.9	5694.6	3605	1147.7	1791.8	3628.3	2796.3	3213.4	3758.1	4402.9	3455.1	C01231	ko00500,ko01100
pme3311	339	97	339.996	C6H14O12P2	[M-H]-	D-Fructose-1,6-biphosphate	Others	Saccharides and Alcohols	488-69-7	B	9360.1	17848	9511.1	8751.3	13462	14701	12664	26051	16027	10117	22801	13487	C00354	ko00400,ko00710,ko01100,ko01110,ko01200
pma0149	341.08	207.07	340.079	C15H16O9	[M+H]+	Sinapoyl malate	Phenolic acids	Phenolic acids	92344-58-6	B	1337600	1495000	1265800	918920	1009600	846200	1099800	1010200	966630	1067600	1163700	1204200	C02887	ko00940
mws1015	339.07	177	340.079	C15H16O9	[M-H]-	Esculin (6,7-DihydroxyCoumarin-6-glucoside)	Lignans and Coumarins	Coumarins	531-75-9	B	2554300	2507900	2446500	2035300	2198600	2069400	2344300	2028200	1864900	2409900	2267700	2115300	C09264	--
Zmhn001793	341.09	179.03	342.096	C15H18O9	[M-H]-	6-O-Caffeoyl-D-glucose	Phenolic acids	Phenolic acids	-	B	989650	997570	1090300	815580	662940	678530	584460	433940	629370	675740	692490	696070	--	--
mws5038	341.11	89.02	342.116	C12H22O11	[M-H]-	Isomaltulose*	Others	Saccharides and Alcohols	13718-94-0	A	16144000	19264000	17505000	14335000	19904000	17233000	19631000	18009000	21188000	19088000	14885000	20172000	C01742	--
Lmsn000381	341.11	89.02	342.116	C12H22O11	[M-H]-	D-Maltose*	Others	Saccharides and Alcohols	133-99-3	A	20818000	20152000	16204000	15894000	13505000	15545000	17041000	20259000	15260000	13069000	15510000	14605000	C01971	--
mws1080	341.11	179	342.116	C12H22O11	[M-H]-	Galactinol	Others	Saccharides and Alcohols	3687-64-7	A	17634000	14828000	14827000	12848000	18610000	15400000	16786000	16969000	16534000	12237000	19899000	17398000	C01235	ko00052,ko01100
mws0264	341.11	119	342.116	C12H22O11	[M-H]-	D-Trehalose*	Others	Saccharides and Alcohols	99-20-7	A	7903100	8153000	7816100	6551900	7642400	7927900	8901600	9348100	8405300	7104800	9968300	8220900	C01083	ko00500,ko01100,ko01110,ko02010
pme0519	341.11	119.03	342.116	C12H22O11	[M-H]-	D-Sucrose*	Others	Saccharides and Alcohols	57-50-1	A	23284000	22225000	25026000	20289000	22624000	21460000	23790000	27113000	23617000	23268000	22773000	24613000	C00089	ko00052,ko00500,ko01100,ko01110,ko02010
mws0906	341.12	179	342.131	C16H22O8	[M-H]-	Coniferin	Phenolic acids	Phenolic acids	531-29-3	B	231200	115690	220040	266060	195200	219400	298800	311390	306550	268390	171010	291580	C00761	ko00940
pmb2211	343.3	240.7	342.288	C19H38N2O3	[M+H]+	Cocamidopropyl betaine	Alkaloids	Alkaloids	4292-10-8	B	132730	118600	126580	157910	149390	155250	89211	86120	82151	130870	124200	126690	--	--
Hmlp002485	344.1	164.03	343.09	C14H17NO9	[M+H]+	DIBOA beta-D-glucoside	Alkaloids	Alkaloids	-	B	205370	130580	245890	251140	243240	207130	136660	171730	222500	178370	238820	243230	C15772	ko00402
HJAP050	344.15	177.05	343.142	C19H21NO5	[M+H]+	N-Feruloyl-3-methoxytyramine	Alkaloids	Phenolamine	78510-19-7	A	13846	14829	15541	55485	43751	50811	29623	32023	31194	32624	33965	24380	--	--
Zmhp004065	345.1	330.07	344.089	C18H16O7	[M+H]+	7,8-Dihydroxy-5,6,4'-trimethoxyflavone	Flavonoids	Flavonoid	-	B	14583	13831	11785	128800	137750	138310	6777.7	22908	6237.1	52298	52480	50870	--	--
Zmln000899	343.11	181.05	344.111	C15H20O9	[M-H]-	Syringaldehyde-4-O-glucoside	Phenolic acids	Phenolic acids	-	A	1648200	2270600	1599300	2117600	2068800	2150800	3246100	3102800	3403100	2511100	2402400	2555600	--	--
Lmmn000774	343.1	181.05	344.111	C15H20O9	[M-H]-	Dihydrocaffeoylglucose	Phenolic acids	Phenolic acids	-	B	1648200	1853400	1571200	2073500	2064300	2229700	2957000	3137300	2804200	2286300	2160200	2257900	--	--
mws0609	344.04	150	345.047	C10H12N5O7P	[M-H]-	Guanosine 3',5'-cyclic monophosphate	Nucleotides and derivatives	Nucleotides and derivatives	7665-99-8	A	36578	41562	45770	55055	57630	50148	56598	39278	57351	50238	65341	38482	C00942	ko00230,ko01100
pmb0801	346.11	184.1	345.106	C14H19NO9	[M+H]+	4-Pyridoxic acid-O-glucoside	Others	Vitamin	-	A	378910	358550	367000	326880	324800	352240	321930	319010	352890	358530	342870	336490	--	--
mws1629	345.12	183.2	346.126	C15H22O9	[M-H]-	Aucubin	Terpenoids	Sesquiterpenoids	479-98-1	B	13011	15611	13019	15707	13030	11672	17302	18168	15509	16266	14796	16461	C09771	--
pmb0981	348.07	136	347.063	C10H14N5O7P	[M+H]+	Adenosine 5'-monophosphate	Nucleotides and derivatives	Nucleotides and derivatives	61-19-8	A	243550	249460	248580	328710	356970	420800	714750	618960	766340	495280	412160	415560	C00020	ko00230,ko00908,ko01100,ko01110
pmb1562	351.25	146.9	350.246	C21H34O4	[M+H]+	1-Stearidonoyl-Glycerol	Lipids	Glycerol ester	-	A	23533	24224	26169	30423	29673	30970	75056	69322	70599	47808	41466	49324	--	--
mws4108	353.14	189.1	352.131	C21H20O5	[M+H]+	1-Methoxyphaseollin	Lignans and Coumarins	Coumarins	157226-48-7	B	128540	118990	116200	46593	44870	37184	74338	78730	67742	78128	80662	83896	--	--
pmb0770	353.15	177.1	352.142	C20H20N2O4	[M+H]+	N-Feruloylserotonin	Alkaloids	Phenolamine	68573-23-9	B	122260	153440	184360	335810	362590	303250	183590	168370	189090	243160	236750	211020	--	--
Lmhp011388	353.27	261.22	352.261	C21H36O4	[M+H]+	2-α-Linolenoyl-glycerol	Lipids	Glycerol ester	55268-58-1	A	3475400	3188000	3469600	4151100	4515300	3856800	6400200	6285400	6139900	5440900	4937100	4899600	--	--
Lmhp011562	353.27	261.22	352.261	C21H36O4	[M+H]+	1-α-Linolenoyl-glycerol	Lipids	Glycerol ester	-	A	4937300	4564600	4700100	3723400	3836700	3206000	7568600	7502200	7371600	6170100	5507400	5744400	--	--
mws0178	353.09	191.01	354.095	C16H18O9	[M-H]-	Chlorogenic acid	Phenolic acids	Phenolic acids	327-97-9	A	2345000	2583900	2672300	3891200	4190000	4012200	4061600	4370200	4329700	3719000	3675000	3629000	C00852	ko00940,ko00941,ko00945,ko01110
pme1816	353.09	191	354.095	C16H18O9	[M-H]-	Neochlorogenic acid(5-O-Caffeoylquinic acid)	Phenolic acids	Phenolic acids	906-33-2	A	2868400	2604100	2604600	3365300	3820800	4307800	4531600	4445500	4941200	3739300	4229300	3887300	C17147	--
mws2108	353.09	135.1	354.095	C16H18O9	[M-H]-	Cryptochlorogenic acid	Phenolic acids	Phenolic acids	905-99-7	A	6073100	6579200	6156900	7580600	7324800	6945400	9764800	9796800	10279000	9437400	7769800	8669400	--	--
Lmhp112042	355.28	263.24	354.277	C21H38O4	[M+H]+	1-Linoleoylglycerol	Lipids	Glycerol ester	2277-28-3	A	391300	425800	431970	384410	389620	361250	671490	678730	615120	610190	551450	546310	--	--
Lmhp012042	355.28	263.24	354.277	C21H38O4	[M+H]+	2-Linoleoylglycerol	Lipids	Glycerol ester	3443-82-1	A	469240	470440	498700	561540	597090	518740	1081100	1059500	954090	802630	758860	733550	--	--
Zmhn002422	355.1	193.05	356.11	C16H20O9	[M-H]-	1-O-Feruloyl-D-Glucose	Phenolic acids	Phenolic acids	-	B	1945900	1626900	2016600	1705600	1478200	1570000	1137700	1232600	1378600	1353000	1535100	1401700	C17759	--
Hmmn002544	355.1	193.05	356.111	C16H20O9	[M-H]-	Ferulic acid-4-O-glucoside	Phenolic acids	Phenolic acids	117405-51-3	B	3959800	4238800	3489200	6103000	5367600	6247500	6773900	7422400	6546500	5099000	4958900	5931700	--	--
Zmhn002334	355.1	193.05	356.111	C16H20O9	[M-H]-	6-O-Feruloyl-D-glucose	Phenolic acids	Phenolic acids	137887-25-3	B	396560	363560	352510	998550	1064800	941280	918490	973890	871320	710150	682990	698220	--	--
pmb3056	355.1	121.1	356.111	C16H20O9	[M-H]-	Homovanilloylquinic acid	Phenolic acids	Phenolic acids	-	B	58518	52736	73997	130020	151550	125090	247310	241630	259730	129960	164440	172490	--	--
pmb0296	357.3	265.4	356.293	C21H40O4	[M+H]+	1-Oleoyl-Sn-Glycerol	Lipids	Glycerol ester	129784-87-8	A	271890	208270	254870	312670	303640	346840	290800	289180	258280	296290	229250	301020	--	--
mws1526	359.13	197	358.126	C16H22O9	[M+H]+	Sweroside	Terpenoids	Sesquiterpenoids	14215-86-2	B	309390	295010	237390	327690	333010	389960	370220	357600	393440	332130	286160	343520	C17071	--
pmb3107	359.1	182.1	360.106	C15H20O10	[M-H]-	Glucosyringic Acid	Phenolic acids	Phenolic acids	-	A	561250	589560	542760	670740	713150	702670	611560	597850	616940	643450	597570	643530	--	--
pmb0998	364.07	152.1	363.058	C10H14N5O8P	[M+H]+	Guanosine 5'-monophosphate	Nucleotides and derivatives	Nucleotides and derivatives	85-32-5	B	33018	32690	31493	127830	144550	128470	245370	214610	240300	125460	122640	112000	C00144	ko00230,ko01100
mws5040	365.11	203.05	364.078	C12H21O11Na	[M+H]+	Turanose	Others	Saccharides and Alcohols	547-25-1	A	1616900	1210300	1991100	2224900	1635100	1814000	842990	785680	804580	2051500	1516100	1419200	C19636	--
Lmgp003270	369.16	177.06	368.074	C16H16O10	[M+H]+	Scopoletin-7-O-glucuronide	Lignans and Coumarins	Coumarins	132752-65-9	A	15438000	16462000	13839000	36169000	36036000	32261000	30289000	29549000	30744000	26923000	28654000	30156000	--	--
Lmgn003073	735.22	367.11	368.111	C17H20O9	[2M-H]-	5-O-Feruloylquinic acid	Phenolic acids	Phenolic acids	-	B	2480500	3160900	3119400	12422000	15346000	13118000	12125000	8643100	11156000	6111900	10073000	9438300	--	--
pmb0752	369.12	177.1	368.111	C17H20O9	[M+H]+	3-O-Feruloylquinic acid	Phenolic acids	Phenolic acids	1899-29-2	A	2719200	2687900	2524800	4847200	5048400	4809800	3579200	3001300	3069100	3593900	3741100	3625600	C02572	--
mws0179	367.1	190.9	368.111	C17H20O9	[M-H]-	Chlorogenic acid methyl ester	Phenolic acids	Phenolic acids	29708-87-0	B	2623400	2550000	2340000	6098000	5590100	6073000	9438100	9233000	10148000	6591500	5428400	6323400	--	--
pma3724	369.1	177.1	368.111	C17H20O9	[M+H]+	1-O-Feruloylquinic acid	Phenolic acids	Phenolic acids	-	B	768290	822730	780700	2044600	2209300	2291200	1889000	1671700	1773400	1187300	1622700	1646500	--	--
Lmtn003598	367.14	205.08	368.147	C18H24O8	[M-H]-	3-Prenyl-4-O-glucosyloxy-4-hydroxybenzoic acid	Phenolic acids	Phenolic acids	-	B	9207.4	6258.2	9043.2	43007	41980	32510	39712	41036	40569	20266	32397	37299	--	--
Lmbp002309	371.1	209.05	370.126	C17H22O9	[M+H]+	Sinapaldehyde-4-O-Glucoside	Phenolic acids	Phenolic acids	154461-65-1	B	54063	63442	64997	217970	186450	219700	46779	45826	45597	174040	132380	144570	--	--
pmb3317	371.1	179.1	372.106	C16H20O10	[M-H]-	Quinacyl syringic acid	Phenolic acids	Phenolic acids	-	B	267370	187150	169410	384330	353510	461600	452380	372050	474730	311100	372030	311300	--	--
pmn001695	371.1	249.06	372.106	C16H20O10	[M-H]-	Trihydroxycinnamoylquinic acid	Phenolic acids	Phenolic acids	-	A	16687000	17657000	18555000	39294000	40389000	37468000	50797000	48305000	50010000	39865000	38460000	38398000	--	--
Hmgn002833	371.11	297.11	372.12	C20H20O7	[M-H]-	4-Ketopinoresinol	Lignans and Coumarins	Lignans	-	A	52207	60112	53090	43222	36972	38858	40389	40073	43283	37707	40722	41013	--	--
Hmgn004693	371.11	327.03	372.121	C20H20O7	[M-H]-	(8'R,7'S)-(-)-8-Hydroxy-α-conidendrin	Lignans and Coumarins	Lignans	-	B	8547.8	9735.3	11101	5231	7725.2	10029	9911.9	5794.1	8166.9	7407.5	7860.4	5435.4	--	--
Zmgp003492	373.12	105.03	372.121	C20H20O7	[M+H]+	8-Hydroxy-α-conidendrin	Others	Others	-	A	408180	355570	398890	1215200	901440	1255000	1512900	1433900	1667800	918840	905190	954820	--	--
pmb0064	374.11	198.08	373.101	C15H19NO10	[M+H]+	DIMBOA glucoside	Alkaloids	Alkaloids	18607-79-9	B	459860	407120	414540	615920	568580	617700	1181100	1270300	1287600	789690	782810	781860	C04831	ko00402
pmb0108	375.2	137.1	374.1	C19H18O8	[M+H]+	Feruloyl syringic acid	Phenolic acids	Phenolic acids	-	B	38167	27461	15086	41375	37446	16378	60287	19399	25114	33687	39768	36656	--	--
pmp000695	375.13	177.05	374.121	C16H22O10	[M+H]+	Swertiamarin	Terpenoids	Sesquiterpenoids	17388-39-5	B	584720	579730	569380	556420	614470	606640	382310	485180	349350	529370	484520	556770	C09800	--
Hmgn004139	373.13	329.05	374.136	C20H22O7	[M-H]-	Isohydroxymatairesinol	Lignans and Coumarins	Lignans	-	B	26766	28932	24761	7824.9	17413	16594	23249	25920	24459	22429	22818	19740	--	--
mws0232	377.15	243	376.138	C17H20N4O6	[M+H]+	Riboflavin (Vitamin B2)	Others	Vitamin	83-88-5	A	1842600	1881600	1761800	2375000	2291900	1919000	1314100	1111800	1118800	1702400	1895000	1721300	C00255	ko00740,ko01100,ko01110,ko02010
pmb0892	382.1	136.3	381.165	C16H23N5O6	[M+H]+	Trans-Zeatin-1-O-Glucoside	Alkaloids	Alkaloids	56329-06-7	B	118760	99739	94898	33277	29969	27486	24357	11525	12428	46151	51835	62023	C03423	ko00908,ko01110
pmb0891	382.2	220.2	381.165	C16H23N5O6	[M+H]+	Cis-Zeatin-7-N-glucoside	Alkaloids	Alkaloids	38165-56-9	B	5222400	4733700	4913600	2923300	2645200	2712200	3785200	3923300	4094200	3907000	3958700	4248000	C16443	ko00908,ko01110
pme3337	384.12	252	383.108	C14H17N5O8	[M+H]+	Succinyladenosine	Nucleotides and derivatives	Nucleotides and derivatives	4542-23-8	A	2851900	2803900	2990600	3795300	3869800	3963600	4445600	3794500	3487500	2954200	3850400	3778800	--	--
Lmbp003208	385.12	223.06	384.106	C17H20O10	[M+H]+	Fraxidin-8-O-glucoside	Lignans and Coumarins	Coumarins	-	B	169150	185230	128470	54143	52311	56616	283670	249270	157890	101930	106010	104590	--	--
Hmbn005951	383.12	163.04	384.121	C21H20O7	[M-H]-	1,3-O-Di-p-Coumaroylglycerol	Phenolic acids	Phenolic acids	-	A	12395000	11293000	10737000	11919000	12360000	12146000	174580	172510	152060	7730200	7600500	7713300	--	--
pmb2940	385.11	205	386.121	C17H22O10	[M-H]-	1-O-Glucosyl sinapate	Phenolic acids	Phenolic acids	78185-48-5	B	16311000	16428000	16159000	16125000	14580000	14424000	13405000	13960000	13951000	14537000	13890000	15882000	--	--
HJN003	385.11	223.06	386.122	C17H22O10	[M-H]-	1-O-Sinapoyl-D-glucose	Phenolic acids	Phenolic acids	-	A	14324000	15932000	15592000	11260000	9017500	9779600	8385100	9057900	8607600	12363000	10437000	11280000	C01175	ko00940
pmn001423	385.19	223.13	386.194	C19H30O8	[M-H]-	Roseoside	Others	Others	54835-70-0	B	27751000	27074000	31543000	18112000	19452000	16891000	17170000	17948000	17205000	19395000	19878000	20695000	--	--
pmp000113	389.12	359.08	388.116	C20H20O8	[M+H]+	5-Hydroxy-6,7,8,3',4'-pentamethoxyflavone	Flavonoids	Flavonoid	2174-59-6	B	12462	13565	12280	14245	12358	13305	12368	12699	10517	11922	14492	15696	--	--
Hmcn001415	387.13	225.07	388.137	C17H24O10	[M-H]-	Majoroside	Others	Others	134140-02-6	B	113800	117130	112310	24153	20951	28664	29958	30493	30218	55980	51623	51827	--	--
mws1565	389.14	209.08	388.137	C17H24O10	[M+H]+	Geniposide	Terpenoids	Monoterpenoids	24512-63-8	B	706590	569110	762210	342120	406020	418250	876400	925200	856450	672190	537840	674310	C09781	--
pmn001586	389.11	119	390.116	C16H22O11	[M-H]-	Deacetylasperulosidic acid	Terpenoids	Monoterpenoids	14259-55-3	B	35763	32234	36392	23202	29490	26304	21542	29274	31982	30913	28948	26453	--	--
Lmmp010562	391.28	149.02	390.277	C24H38O4	[M+H]+	Diisooctyl Phthalate	Phenolic acids	Phenolic acids	27554-26-3	B	8438100	5996000	4152700	6751600	4002100	14167000	3471800	4194500	4149500	986750	580900	724360	C14577	--
Lmwp011196	391.28	149.02	390.277	C24H38O4	[M+H]+	Bis(2-ethylhexyl)phthalate	Phenolic acids	Phenolic acids	117-81-7	B	8827400	6027800	4320400	7335600	4192800	15143000	3668500	4189700	4066900	1103500	532260	682390	C03690	--
pma0110	399	207.2	398.121	C18H22O10	[M+H]+	4-O-Sinapoylquinic acid	Phenolic acids	Phenolic acids	-	B	66028	100000	128530	34852	12601	24020	23710	56045	27092	42665	56187	43843	--	--
pme2735	399.2	250	398.137	C15H22N6O5S	[M+H]+	S-Adenosyl-L-methionine	Amino acids and derivatives	Amino acids and derivatives	29908-03-0	B	1172600	937090	914370	689080	789380	892610	873910	592210	674590	823770	756670	764710	C00019	ko00261,ko00270,ko00330,ko00908,ko01100,ko01110,ko01230,ko04122
Lmhn002573	399.09	205.04	400.101	C17H20O11	[M-H]-	Sinapoylglucuronic acid	Phenolic acids	Phenolic acids	-	B	117170	131280	153150	104080	102460	117130	166760	185670	217160	164310	183220	143410	--	--
Hmbn005456	399.11	163.04	400.116	C21H20O8	[M-H]-	1-O-Caffeoyl-3-O-p-coumaroylglycerol	Lipids	Glycerol ester	-	A	541110	502980	442580	526440	491820	507310	39380	38144	42436	291870	313610	319460	--	--
pmb0681	403.1	367.08	402.095	C20H18O9	[M+H]+	Apigenin-8-C-Arabinoside	Flavonoids	Flavonoid	-	A	751670	703530	640970	935040	904030	954620	1186400	940570	915660	897840	939550	924380	--	--
pme3007	402.99	159	404.002	C9H14N2O12P2	[M-H]-	Uridine 5'-diphosphate	Nucleotides and derivatives	Nucleotides and derivatives	27821-45-0	A	28713	26248	16374	17021	14343	14818	13402	6754.1	8529.1	20623	19412	13842	C00015	ko00240,ko00908,ko01100
pmb3031	403.1	313.1	404.111	C20H20O9	[M-H]-	Tricin-4'-O-glycerol	Flavonoids	Flavonoid	-	A	232230	234250	235340	163400	162010	169460	300320	307050	305430	234780	240410	230070	--	--
pmb0500	411.19	177.05	410.184	C23H26N2O5	[M+H]+	N-p-Coumaroyl-N'-feruloylputrescine	Alkaloids	Phenolamine	380302-96-5	A	196830	223440	222810	1227200	1196800	1063200	78216	75990	54154	493150	511950	539300	--	--
pmn001319	413.12	398.1	414.131	C22H22O8	[M-H]-	1-O-Feruloyl-3-O-p-Coumaroylglycerol	Phenolic acids	Phenolic acids	-	A	6895500	6861300	6127100	5524700	5359500	5319600	293310	295710	269120	4009900	3984600	4381000	--	--
Lmyp005932	417.12	381.1	416.111	C21H20O9	[M+H]+	Apigenin-6-C-fucoside	Flavonoids	Flavonoid carbonoside	-	B	82646	78418	75366	62596	69302	92095	25874	36909	33122	62437	55236	61321	--	--
Hmgp003664	417.12	381.1	416.111	C21H20O9	[M+H]+	Apigenin-6-C-rhamnoside	Flavonoids	Flavonoid	-	A	43761	46467	50943	70260	83452	90631	32175	34681	23474	49508	50847	43127	--	--
Lmyn002435	415.16	253.07	416.168	C19H28O10	[M-H]-	Hydrangeifolin I	Phenolic acids	Phenolic acids	-	B	95236	60184	82022	41698	63953	65247	71616	75171	82062	63143	83305	63832	--	--
HJAP012	419.1	383.07	418.09	C20H18O10	[M+H]+	Luteolin-8-C-arabinoside	Flavonoids	Flavonoid carbonoside	-	B	100000	80632	77135	85721	103700	91707	78804	47333	61914	80593	77537	93036	--	--
pmn001663	417.16	402.1	418.163	C22H26O8	[M-H]-	Syringaresinol	Lignans and Coumarins	Lignans	21453-69-0	A	48964	50278	56390	67152	72064	75602	57821	60942	52647	68236	57897	62840	C10889	--
mws2523	421.08	241.1	422.083	C12H23O14P	[M-H]-	Trehalose 6-phosphate	Others	Saccharides and Alcohols	4484-88-2	A	63981	66868	78170	54978	56793	47237	52048	37899	48220	50024	52143	46398	C00689	ko00500,ko01100,ko01110
Lmhp008337	426.26	285.24	425.254	C19H40NO7P	[M+H]+	LysoPE 14:0(2n isomer)	Lipids	LPE	-	B	8219.2	6506.7	8978	62292	63857	67477	31934	36323	36688	32796	35190	36988	--	--
pmb0864	426.26	285.24	425.254	C19H40NO7P	[M+H]+	LysoPE 14:0	Lipids	LPE	-	B	15507	16528	18264	51500	50866	52668	47066	30050	32311	31356	33076	33243	--	--
pmp000436	427.39	409.38	426.386	C30H50O	[M+H]+	Taraxerol	Terpenoids	Triterpene	127-22-0	B	15366	21092	18822	163150	162290	153110	32803	28525	24544	89932	83451	78983	C08637	ko00909,ko01110
pme2117	426	159	427.029	C10H15N5O10P2	[M-H]-	Adenosine 5'-diphosphate	Nucleotides and derivatives	Nucleotides and derivatives	58-64-0	B	41622	48996	41366	46563	33313	39030	18407	25171	20435	29464	41685	30773	C00008	ko00190,ko00195,ko00230,ko00908,ko01100,ko01110
Cmbn007148	429.12	429.12	430.126	C22H22O9	[M-H]-	1-O-Feruloyl-3-O-caffeoylglycerol	Lipids	Glycerol ester	-	A	423730	391250	419590	209330	236580	250960	181090	139560	166640	222860	242790	254970	--	--
mws0048	431.1	311	432.106	C21H20O10	[M-H]-	Apigenin-8-C-Glucoside (Vitexin)*	Flavonoids	Flavonoid carbonoside	3681-93-4	A	785440	694180	587260	766430	954860	955790	598230	601140	870260	643080	877540	675010	C01460	ko00941,ko00944
mws1434	431.1	311	432.106	C21H20O10	[M-H]-	Apigenin-6-C-glucoside (Isovitexin)*	Flavonoids	Flavonoid carbonoside	29702-25-8	A	985800	886410	728580	860760	994480	1053900	692370	892100	778470	718260	1000700	721560	C01714	ko00944
pmp000413	433.11	283.06	432.106	C21H20O10	[M+H]+	Genistein-8-C-glucoside	Flavonoids	Isoflavones	66026-80-0	A	1023700	1049700	989050	1297000	1213800	1350100	675920	818810	845370	1010900	1210100	1018300	C10420	--
pme0321	431.1	285	432.106	C21H20O10	[M-H]-	Kaempferol-7-O-rhamnoside	Flavonoids	Flavonols	20196-89-8	B	9503.1	7516.1	5229.5	8099.6	8478.2	6900.8	3050.6	3735.5	3249	5964	5499.3	5751.2	--	--
mws0919	431.1	285	432.106	C21H20O10	[M-H]-	Kaempferol-3-O-rhamnoside (Afzelin)(Kaempferin)	Flavonoids	Flavonols	482-39-3	B	13960	13054	12803	14150	19449	17940	9	9	9	13011	14931	10981	C16911	ko00944
mws0072	433.11	271.01	432.106	C21H20O10	[M+H]+	Apigenin-5-O-glucoside	Flavonoids	Flavonoid	28757-27-9	B	31040	31421	57923	48024	53668	66431	33813	37553	48716	26277	47192	37278	--	--
Lmgp004731	433.11	271.06	432.106	C21H20O10	[M+H]+	Genistein-7-O-galactoside	Flavonoids	Isoflavones	-	B	69598	70063	59684	59320	47321	71060	75305	90640	86740	77114	73982	74784	--	--
pmn001587	431.12	269.1	432.127	C18H24O12	[M-H]-	Asperulosidic acid	Terpenoids	Monoterpenoids	25368-11-0	B	2730700	2522400	3768600	4605700	4435800	4439300	2079900	3425900	4486100	3269600	3003400	3340400	--	--
Lmtn002324	431.15	269.1	432.163	C19H28O11	[M-H]-	Benzyl-(2''-O-glucosyl)glucoside	Phenolic acids	Phenolic acids	-	B	2146100	3304500	1975600	3408900	3435200	3724100	2253700	2280700	2778800	2040900	2792100	2680200	C17564	--
pme3392	433.11	271.06	433.113	C21H21O10+	[M]+	Pelargonidin-3-O-glucoside	Flavonoids	Anthocyanins	47684-27-5	A	9	9	9	78517	56771	73798	396930	486430	414920	199680	215040	166910	C12137	ko00942,ko01100,ko01110
mws4183	433.08	300.03	434.085	C20H18O11	[M-H]-	Quercetin-3-O-arabinoside*	Flavonoids	Flavonols	572-30-5	A	10568	14800	5647.7	114460	121270	161510	10184	15040	12971	52459	47894	45522	--	--
Lmdp003509	435.09	303.06	434.085	C20H18O11	[M+H]+	Quercetin-3-O-xyloside (Reynoutrin)*	Flavonoids	Flavonols	549-32-6	B	16158	32952	29508	264150	233020	245020	29413	16019	14696	90735	107330	97180	--	--
pmb0744	435.11	331.08	434.1	C24H18O8	[M+H]+	Tricin-4'-O-Benzoic Acid	Flavonoids	Flavonoid	-	A	203210	196300	169880	103640	102740	106690	138830	143010	140390	145270	149100	141410	--	--
mws1179	433.11	271	434.121	C21H22O10	[M-H]-	Naringenin-7-O-glucoside (Prunin)	Flavonoids	Dihydroflavone	529-55-5	A	23999	39028	24879	20578	27084	22339	31257	29628	20006	23731	25531	24075	C09099	ko00941
HJN087	433.12	271.06	434.121	C21H22O10	[M-H]-	Naringenin-4'-O-glucoside	Flavonoids	Flavonoid	-	A	19155	11984	13618	19314	14412	15849	15358	23750	16617	17884	17003	19400	--	--
mws2118	435.13	166.7	436.137	C21H24O10	[M-H]-	Phloretin-2'-O-glucoside (Phlorizin)	Flavonoids	Chalcones	60-81-1	B	6455.5	55246	12820	9	9	9	9	9	9	39412	38693	34949	C01604	ko00941,ko01110
Lmhp009187	440.28	299.26	439.27	C20H42NO7P	[M+H]+	LysoPE 15:0	Lipids	LPE	-	B	91721	91067	101350	232590	222350	250390	57132	52043	56737	112160	104570	108790	--	--
Lmhp008885	440.28	299.26	439.27	C20H42NO7P	[M+H]+	LysoPE 15:0(2n isomer)	Lipids	LPE	-	B	4177	5303.6	5308.3	10255	8443.1	11306	5068.8	4802.2	4125.8	7226.2	6956.7	8340	--	--
pmb0862	440.28	184.07	439.27	C20H42NO7P	[M+H]+	LysoPC 12:0	Lipids	LPC	20559-18-6	B	4178	6607.1	5286.7	26810	32136	28874	55671	42685	39461	24174	30835	29040	--	--
Lmhp005550	441.2	177.05	440.195	C24H28N2O6	[M+H]+	N,N'-Diferuloylputrescine	Alkaloids	Phenolamine	42369-86-8	A	2833900	2818400	2998700	5846100	6263900	5807500	2500300	2147600	2272300	3692000	3842900	3710800	--	--
pmp000091	445.15	177.05	444.142	C23H24O9	[M+H]+	1,3-O-Diferuloylglycerol	Phenolic acids	Phenolic acids	83008-46-2	A	2204900	2102300	2151600	1398800	1556600	1532100	505790	493590	494940	1239200	1301600	1313000	--	--
pme1014	445.3	341.3	444.303	C31H40O2	[M+H]+	Menatetrenone (Vitamin K2)	Others	Vitamin	11032-49-8	B	2362700	2023700	2181500	2258700	2215000	1976700	2253400	2463100	1904200	6116400	6234300	9037600	--	--
Lmhp007836	448.25	307.23	447.239	C21H38NO7P	[M+H]+	LysoPE 16:3	Lipids	LPE	-	B	2225.1	1671.9	2405.1	5354.3	5589.2	5486	3177.1	4043.1	5700.6	3912.4	5135.2	4348.7	--	--
Hmcp002316	449.11	317.06	448.1	C21H20O11	[M+H]+	Isorhamnetin-3-O-arabinoside	Flavonoids	Flavonols	-	B	7129.3	10073	11293	83959	76300	90301	9773.1	12021	8409.9	30439	33066	29543	--	--
mws2209	449.11	287.06	448.101	C21H20O11	[M+H]+	Kaempferol-3-O-glucoside (Astragalin)	Flavonoids	Flavonols	480-10-4	A	184760	236230	237010	470500	421940	433740	9	9	9	211990	209160	225470	C12249	ko00944,ko01110
pme2459	449.11	287.2	448.101	C21H20O11	[M+H]+	Luteolin-7-O-glucoside (Cynaroside)	Flavonoids	Flavonoid	5373-11-5	A	1110200	1018000	1463200	1016400	1218400	1256200	264100	169760	241880	747320	719660	939670	C03951	ko00944
mws1299	449.11	299.2	448.101	C21H20O11	[M+H]+	Luteolin-8-C-glucoside (Orientin)	Flavonoids	Flavonoid carbonoside	28608-75-5	A	8311200	8445200	7604600	10723000	10364000	9683300	1855600	1907900	2425500	6944500	7554600	7057300	C10114	--
mws1608	447.09	357.1	448.101	C21H20O11	[M-H]-	Luteolin-6-C-glucoside (Isoorientin)	Flavonoids	Flavonoid carbonoside	4261-42-1	A	4310400	4146200	4212100	2905200	3905500	2982900	831140	872720	725780	2455600	2803500	2577400	C01821	--
mws0913	447.09	285	448.101	C21H20O11	[M-H]-	Kaempferol-3-O-galactoside (Trifolin)	Flavonoids	Flavonols	23627-87-4	A	374740	240640	343880	67680	94547	88449	165500	176110	137330	160310	113780	137880	C12626	ko00944
pmb0550	449.11	287.06	449.108	C21H21O11+	[M]+	Cyanidin-3-O-glucoside (Kuromanin)	Flavonoids	Anthocyanins	47705-70-4	A	9	9	9	1062600	1222500	1169000	4925000	4174400	4415300	1852900	2099900	2019400	C08604	ko00942
mws1361	449.11	151	450.116	C21H22O11	[M-H]-	Taxifolin-3-O-rhamnoside (Astilbin)	Flavonoids	Dihydroflavonol	29838-67-3	B	56047	70346	93314	34206	36007	30227	37975	47542	60756	48816	69001	36915	C17449	--
Lmtn002796	449.1	287.05	450.116	C21H22O11	[M-H]-	Aromadendrin-7-O-glucoside	Flavonoids	Flavonoid	28189-90-4	B	98051	50324	86095	18692	65324	54157	39303	47690	46855	28892	68264	49779	--	--
HJN086	449.11	287.06	450.116	C21H22O11	[M-H]-	Eriodictyol-3'-O-glucoside	Flavonoids	Dihydroflavone	-	B	115500	108250	116130	65898	78617	84421	57488	54798	45324	66102	72495	79657	--	--
mws0057	451.12	289	450.116	C21H22O11	[M+H]+	Eriodictyol-7-O-glucoside	Flavonoids	Dihydroflavone	38965-51-4	B	53392	43980	44644	40824	44300	38059	9	9	9	37406	36278	24723	--	--
Lmhp008763	452.28	311.26	451.27	C21H42NO7P	[M+H]+	LysoPE 16:1(2n isomer)	Lipids	LPE	-	A	21750	23970	27750	293660	303990	308670	107620	141570	107840	139620	153240	128630	--	--
Lmhp009034	452.28	311.26	451.27	C21H42NO7P	[M+H]+	LysoPE 16:1	Lipids	LPE	-	A	13360	11096	8349	52392	62820	48574	40140	39704	39242	29895	38165	49622	--	--
HJN093	451.09	313.05	452.095	C20H20O12	[M-H]-	2-O-Salicyl-6-O-Galloyl-D-Glucose	Phenolic acids	Phenolic acids	-	B	9002.3	3616.8	5146.3	16206	16571	16051	6015.2	12383	10369	16428	9699.6	9804.8	--	--
pmb0876	454.29	313.27	453.286	C21H44NO7P	[M+H]+	LysoPE 16:0	Lipids	LPE	53862-35-4	A	8701800	8054800	8194100	19418000	22233000	18944000	6893600	5238100	5066000	10062000	9723200	9731000	--	--
pmd0160	454.29	313.27	453.286	C21H44NO7P	[M+H]+	LysoPE 16:0(2n isomer)	Lipids	LPE	-	A	278000	252580	287560	1781500	1790100	1731500	683480	465120	456340	748520	684850	696480	--	--
Lmhp005872	455.22	177.05	454.21	C25H30N2O6	[M+H]+	Diferuloylcadaverine	Alkaloids	Phenolamine	-	B	18409	19945	21201	35162	33348	36715	33431	28757	28206	31371	32870	31931	--	--
Hmdn006855	455.35	455.35	456.361	C30H48O3	[M-H]-	3,4-Cycloopen-cycloaltin-4(29),25-diene-24(R)-hydroxy-3-carboxylic acid	Terpenoids	Triterpene	-	B	81891	87083	84806	71557	73089	70225	203250	213890	204730	98599	123180	118440	--	--
mws0351	457.08	169.01	458.085	C22H18O11	[M-H]-	Gallate catechin gallate	Flavonoids	Flavanols	4233-96-9	B	38947	33192	28866	25323	17757	14139	11058	24650	19742	20806	26784	20051	--	--
pmb2654	460.1	117.9	461.153	C19H27NO12	[M-H]-	Anthranilate-1-O-Sophoroside	Phenolic acids	Phenolic acids	-	B	7754100	5459000	8369800	5007400	6618100	5676800	6285600	5799800	5118700	5640500	5928700	4401100	--	--
Lmzn001894	461.07	285.04	462.08	C21H18O12	[M-H]-	Kaempferol-3-O-glucuronide	Flavonoids	Flavonols	22688-78-4	B	10682	9456.2	8440	5818.4	6642.9	6937	20532	10916	5452.2	7667.2	11920	11416	--	--
pmb3012	461.11	299.2	462.116	C22H22O11	[M-H]-	Chrysoeriol-7-O-glucoside*	Flavonoids	Flavonoid	19993-32-9	B	14370	19199	27584	61160	55445	42000	88152	64846	84550	43093	52820	35458	--	--
HJAP011	463.11	343.08	462.116	C22H22O11	[M+H]+	Chrysoeriol-8-C-glucoside (Scoparin)*	Flavonoids	Flavonoid	301-16-6	A	1164000	1222800	1347400	942720	1065800	1086600	295690	235320	244090	936820	871240	833620	--	--
pmp000579	463.12	301.07	462.116	C22H22O11	[M+H]+	Diosmetin-7-O-galactoside*	Flavonoids	Flavonoid	-	A	2044200	2022700	2042400	681460	641000	723270	768360	557530	560610	1072700	1001700	1100900	--	--
pmp000233	463.12	313.07	462.116	C22H22O11	[M+H]+	Swertiajaponin	Flavonoids	Flavonoid carbonoside	6980-25-2	B	69560	139080	94722	41117	95480	98424	54563	43644	62821	62823	70056	73744	C10187	--
pmb2999	461.11	299.1	462.116	C22H22O11	[M-H]-	Chrysoeriol-5-O-glucoside	Flavonoids	Flavonoid	-	B	24020	24131	20918	161550	127260	137700	9	9	9	78187	58532	72259	--	--
pmp000120	463.12	427.1	462.116	C22H22O11	[M+H]+	Diosmetin-6-C-glucoside	Flavonoids	Flavonoid	-	A	772120	773020	746940	626970	636640	706070	198180	145690	152840	423230	498860	418920	--	--
Lmnp002845	463.13	343.09	462.116	C22H22O11	[M+H]+	Hispidulin-8-C-glucoside*	Flavonoids	Flavonoid carbonoside	-	B	1601100	1283800	1442000	1264000	1380000	1478200	315330	333980	317290	897110	949140	812790	--	--
Lmmn002131	461.11	400.96	462.117	C22H22O11	[M-H]-	3'-Methoxyorobol-7-O-glucoside	Phenolic acids	Phenolic acids	-	B	7853.8	12999	9528.3	39024	22095	21234	15652	16522	8025.7	14246	17979	21054	--	--
Hmgp002189	463.13	301.07	462.118	C22H22O11	[M+H]+	Hispidulin-7-O-Glucoside*	Flavonoids	Flavonoid	17680-84-1	A	1869600	2023600	2049500	626220	601820	647350	577770	489890	563740	1117900	1047200	1012600	C17762	--
mws0061	463.09	300	464.095	C21H20O12	[M-H]-	Quercetin-3-O-galactoside (Hyperin)	Flavonoids	Flavonols	482-36-0	A	422710	358780	402100	7031200	7795400	6700700	459670	468510	555850	2675600	2450900	2639700	C10073	--
mws0091	463.09	300.03	464.095	C21H20O12	[M-H]-	Quercetin-3-O-glucoside (Isoquercitrin)*	Flavonoids	Flavonols	482-35-9	A	266250	270850	270450	4658900	5042000	5145400	392800	308870	377390	1988400	1766300	1933700	C05623	ko00944,ko01100,ko01110
Lmdp003286	465.1	303.06	464.095	C21H20O12	[M+H]+	Isohyperoside	Flavonoids	Flavonols	35589-21-0	A	526910	600070	544700	11530000	11317000	11954000	906180	924330	741310	4986900	3872900	4323700	--	--
mws1329	463.09	300.7	464.095	C21H20O12	[M-H]-	Quercetin-7-O-glucoside*	Flavonoids	Flavonols	491-50-9	A	185370	171640	172830	3333700	3243700	2739800	280280	271140	288030	1211000	1213800	1154200	C12639	--
Lmhp009464	466.29	325.27	465.286	C22H44NO7P	[M+H]+	LysoPE 17:1(2n isomer)	Lipids	LPE	-	B	11171	9441.8	11081	58938	54933	51335	30401	40446	36694	35303	34640	37333	--	--
Lmhp009769	466.29	325.27	465.286	C22H44NO7P	[M+H]+	LysoPE 17:1	Lipids	LPE	-	B	1532	1238.9	3174.3	10397	10315	10753	9702.9	6298.3	9270.8	6077.5	6855.1	7242.1	--	--
pmd0130	468.31	184.07	467.301	C22H46NO7P	[M+H]+	LysoPC 14:0	Lipids	LPC	20559-16-4	A	27953	24260	31124	150360	132140	146750	182460	178130	183800	123100	119180	133220	--	--
Lmhp010162	468.31	327.29	467.301	C22H46NO7P	[M+H]+	LysoPE 17:0	Lipids	LPE	-	B	7453.7	7159	7261.8	30858	34558	29573	24172	18342	15890	17459	13711	13350	--	--
Lmmp003167	470.23	220.1	469.221	C25H31N3O6	[M+H]+	Bis(Caffeoyl)Spermidine	Alkaloids	Phenolamine	124935-80-4	B	14300	9739	17742	26366	19010	20056	12098	6094.8	10227	16733	23472	17300	--	--
Zmhn002508	471.15	309.1	472.158	C21H28O12	[M-H]-	4-p-Cumaroyl-rhamnosyl-(1→6)-D-glucose	Phenolic acids	Phenolic acids	-	B	51843	75495	79345	128000	90958	81969	110180	62299	74483	90087	125820	86988	--	--
Lmsn012425	471.35	277.22	472.355	C30H48O4	[M-H]-	Rubusic acid (3β,7α-Dihydroxyolean-12-en-28-oic acid)	Terpenoids	Triterpene	23984-26-1	B	152980	160610	155470	73605	81802	75367	197840	171050	170710	154750	162210	170780	--	--
Lmgp002501	474.16	312.11	473.153	C20H27NO12	[M+H]+	Dhurrin-6'-O-Glucoside	Flavonoids	Flavonoid	-	B	285610	298690	300330	402700	373050	443240	326420	364140	322700	324000	352210	400530	--	--
pmb1912	474.17	327	473.166	C20H23N7O7	[M+H]+	10-Formyltetrahydrofuran	Alkaloids	Alkaloids	2800-34-2	A	635830	531520	613920	1387900	1438800	1646500	581380	654740	589550	836070	1026800	923850	C00234	ko00670,ko00970,ko01100,ko01200
Lmhp008233	474.26	333.24	473.254	C23H40NO7P	[M+H]+	LysoPE 18:4	Lipids	LPE	-	B	34947	20178	26975	179240	165180	189880	72389	98833	91813	104860	100190	108590	--	--
pmp000581	475.12	271.06	474.116	C23H22O11	[M+H]+	Apigenin-7-O-(6''-acetyl)glucoside	Flavonoids	Flavonoid	72741-92-5	B	20256	18971	21148	64178	62775	67015	51393	64018	59453	47752	46018	53990	--	--
Lmtn001569	474.16	312.1	475.169	C20H29NO12	[M-H]-	2-Glucosyl-glucosyloxy-2-phenylacetic acid amide	Alkaloids	Alkaloids	-	B	42016	28772	38473	43799	42635	32954	123180	100950	91977	57140	82229	55949	--	--
pmn001727	474.18	312.12	475.184	C24H29NO9	[M-H]-	N-(4-O-(Glucosyl)-E-feruloyl)-tyramine	Alkaloids	Phenolamine	-	B	68632	75213	78762	105050	126460	97104	95276	57178	45211	71011	106670	107030	--	--
Lmhp008801	476.28	335.26	475.27	C23H42NO7P	[M+H]+	LysoPE 18:3	Lipids	LPE	-	A	1683800	1596400	1607600	2582000	2779200	2841000	1738100	1893200	1999600	2069500	2075400	2262300	--	--
Lmhp008589	476.28	335.26	475.27	C23H42NO7P	[M+H]+	LysoPE 18:3(2n isomer)	Lipids	LPE	-	A	26232000	24098000	25421000	25423000	24645000	23222000	37355000	38580000	38476000	30678000	31417000	30967000	--	--
pmb0874	478.29	337.27	477.286	C23H44NO7P	[M+H]+	LysoPE 18:2(2n isomer)	Lipids	LPE	-	A	633490	595810	595890	356110	365510	338950	986070	927750	902820	659440	655820	685020	--	--
pmb0881	478.29	337.27	477.286	C23H44NO7P	[M+H]+	LysoPE 18:2	Lipids	LPE	-	B	881240	823720	819630	1212400	1289100	1308600	998550	823890	845340	1034800	975960	1207300	--	--
Lmjp003044	479.12	317.06	478.111	C22H22O12	[M+H]+	Isorhamnetin-3-O-Glucoside*	Flavonoids	Flavonols	5041-82-7	B	343330	415050	409850	2603800	2820200	2480700	193790	282730	257190	1010400	1061300	896280	--	--
Hmcp002207	479.12	317.06	478.111	C22H22O12	[M+H]+	Isorhamnetin-7-O-glucoside (Brassicin)*	Flavonoids	Flavonols	6743-96-0	A	418760	386400	346400	2520300	2671200	2639000	244380	271890	263940	920750	1030300	961440	--	--
pmn001525	477.14	169	478.148	C23H26O11	[M-H]-	3,5-Digalloylshikimic acid	Phenolic acids	Phenolic acids	95753-52-9	B	5534.7	6626.3	4927.7	12881	14656	17317	20926	25822	21244	15741	20230	13118	--	--
Lmnn002886	477.14	179.03	478.148	C23H26O11	[M-H]-	1'-O-(3,4-Dihydroxyphenethyl)-O-caffeoyl-glucoside	Phenolic acids	Phenolic acids	-	B	132990	150430	161550	627600	456940	539330	511790	475620	488460	409660	404180	457950	--	--
pmb2260	480.31	184.07	479.301	C23H46NO7P	[M+H]+	LysoPC 15:1	Lipids	LPC	-	B	22000	24181	23696	40947	38439	39700	13052	10691	13893	19635	22368	23842	--	--
pmb0856	480.31	339.29	479.301	C23H46NO7P	[M+H]+	LysoPE 18:1(2n isomer)	Lipids	LPE	-	A	773840	736640	843200	2014700	1981800	1821400	1898200	1938200	1754000	1602100	1580800	1610200	--	--
mws0289	480.31	339.29	479.301	C23H46NO7P	[M+H]+	LysoPE 18:1	Lipids	LPE	89576-29-4	A	133550	142680	158760	623160	695460	664890	521970	450320	371840	401180	397280	432360	--	--
Lmpp003465	481.1	319.04	480.09	C21H20O13	[M-H]-	Myricetin-3-O-glucoside	Flavonoids	Flavonols	19833-12-6	B	126950	167500	156630	143030	127780	77608	116330	123290	92648	78036	138120	120000	--	--
pmb2319	482.32	184.07	481.317	C23H48NO7P	[M+H]+	LysoPC 15:0	Lipids	LPC	108273-89-8	A	42551	42198	43181	60863	60196	56089	109590	126780	110110	72352	85729	75251	--	--
pmb0880	482.32	341.31	481.317	C23H48NO7P	[M+H]+	LysoPE 18:0(2n isomer)	Lipids	LPE	-	B	5729.8	4133.5	5578.1	15356	15152	14073	15352	14337	13147	12439	12846	11445	--	--
Lmhp009129	482.32	184.07	481.317	C23H48NO7P	[M+H]+	LysoPC 15:0(2n isomer)	Lipids	LPC	-	A	61550	61546	54965	100560	97030	93700	187300	199830	188020	115620	99161	123310	--	--
pmb0883	482.32	341.31	481.317	C23H48NO7P	[M+H]+	LysoPE 18:0	Lipids	LPE	69747-55-3	B	448680	486070	494650	1860200	2058500	1818800	1271300	1098900	1012600	959810	822700	723550	--	--
pma1303	492.31	184.07	491.301	C24H46NO7P	[M+H]+	LysoPC 16:2	Lipids	LPC	-	B	61010	56212	59730	50037	35906	29281	147460	144080	148000	85077	78480	87712	--	--
pmb0863	492.31	184.07	491.301	C24H46NO7P	[M+H]+	LysoPC 16:2(2n isomer)	Lipids	LPC	-	A	58892	54295	56533	49246	48092	32541	153310	142700	141640	74623	87594	91196	--	--
Lmhp206353	493.13	331.08	492.127	C23H24O12	[M+H]+	Tricin-4'-O-glucoside	Flavonoids	Flavonoid	-	B	26728000	25096000	23908000	20659000	21802000	22129000	30556000	29697000	28303000	24812000	22751000	25020000	--	--
pmb0736	493.13	331.08	492.127	C23H24O12	[M+H]+	Tricin-7-O-Glucoside	Flavonoids	Flavonoid	32769-01-0	A	25649000	22546000	25599000	17158000	18784000	20297000	28052000	28873000	26487000	22448000	22781000	25958000	--	--
pmb3042	491.12	329.1	492.127	C23H24O12	[M-H]-	Tricin-5-O-Glucoside	Flavonoids	Flavonoid	32769-00-9	B	4761100	4572700	4700500	2809600	2459800	2303800	4691000	5053800	5049400	3705900	3861600	3777400	--	--
Lmhp008833	494.32	184.07	493.317	C24H48NO7P	[M+H]+	LysoPC 16:1(2n isomer)	Lipids	LPC	-	A	572040	415370	458960	682720	731560	788430	1621300	1617900	1512200	920530	904670	969810	--	--
pmp001270	494.32	184.07	493.317	C24H48NO7P	[M+H]+	LysoPC 16:1	Lipids	LPC	76790-27-7	A	412100	452820	444910	650060	658220	804410	1498400	1672900	1480200	866820	871580	957110	--	--
Zmln000668	493.12	169.01	494.127	C19H26O15	[M-H]-	Monogalloyl-diglucose	Phenolic acids	Phenolic acids	-	B	30952	30177	38462	120590	133270	121080	163330	126630	143140	96148	92992	111940	--	--
pmb0855	496.34	184.07	495.332	C24H50NO7P	[M+H]+	LysoPC 16:0	Lipids	LPC	17364-16-8	A	24925000	27681000	28468000	62890000	71637000	69875000	41231000	34819000	34486000	40538000	45777000	45568000	--	--
pmd0132	496.34	184.07	495.332	C24H50NO7P	[M+H]+	LysoPC 16:0(2n isomer)	Lipids	LPC	-	A	2203000	2222400	2313600	6041100	6113700	6061200	7478400	6360500	6483000	4586700	4706400	4331500	--	--
pmb0745	497.14	331.08	496.137	C26H24O10	[M+H]+	Tricin-4'-O-syringyl alcohol	Flavonoids	Flavonoid	-	A	2530400	2371300	2159300	1387200	1444400	1361000	2250800	2116800	2090400	1949700	1926800	2041700	--	--
Lmfn001584	497.09	169.01	498.101	C21H22O14	[M-H]-	Methyl 4,6-di-O-galloyl-D-glucoside	Phenolic acids	Phenolic acids	-	B	3752.2	9080	3733	11123	14436	12229	27002	21210	18365	14837	11247	13176	--	--
Lmhp008688	500.28	359.26	499.27	C25H42NO7P	[M+H]+	LysoPE 20:5	Lipids	LPE	-	B	1829.2	2609.5	1673.4	2039.6	1304.9	2309.1	1985.5	2689.3	2559.7	1617	2777.6	1699.6	--	--
pmb3064	499.15	163.2	500.153	C22H28O13	[M-H]-	3-O-p-Coumaroylquinic acid-O-glucoside	Phenolic acids	Phenolic acids	-	B	122060	112450	120160	152100	134080	144040	231060	235370	277770	172520	177470	196790	--	--
Lmhp009349	502.29	361.27	501.286	C25H44NO7P	[M+H]+	LysoPE 20:4(2n isomer)	Lipids	LPE	-	B	3854.2	1034.3	1780.8	17892	20302	22017	6476.9	10217	7590	10660	10693	10605	--	--
Lmhp009802	504.31	363.29	503.301	C25H46NO7P	[M+H]+	LysoPE 20:3(2n isomer)	Lipids	LPE	-	B	10569	10936	12471	22605	21573	31139	15468	16207	19647	21980	20311	19229	--	--
Lmhp010040	504.31	363.29	503.301	C25H46NO7P	[M+H]+	LysoPE 20:3	Lipids	LPE	-	B	9723.3	11169	10065	30924	29593	31797	16032	16284	13513	18153	16763	20213	--	--
pmn001642	503.08	459.1	504.09	C23H20O13	[M-H]-	Kaempferol-3-O-(2''-O-acetyl)glucuronide	Flavonoids	Flavonols	-	B	856410	863910	867860	1959900	1779900	2079200	1220000	1253500	1475800	1413100	1457400	1367300	--	--
pmb3000	503.12	341.1	504.127	C24H24O12	[M-H]-	Chrysoeriol-7-O-(6''-acetyl)glucoside	Flavonoids	Flavonoid	-	B	39887	43313	37391	54345	76825	47922	66235	39854	56206	44422	46444	68801	--	--
pme2125	503.16	179	504.169	C18H32O16	[M-H]-	Raffinose*	Others	Saccharides and Alcohols	512-69-6	B	524660	1060700	779450	2421400	2286400	2005900	1138400	1993300	1294600	1411400	1381800	1304300	C00492	ko00052,ko01100,ko02010
pme0500	503.16	323	504.169	C18H32O16	[M-H]-	D-Melezitose	Others	Saccharides and Alcohols	597-12-6	B	116320	130570	70537	324280	168120	176590	164740	193130	150730	147020	105500	131390	C08243	--
mws1589	503.16	179	504.169	C18H32O16	[M-H]-	D-Panose*	Others	Saccharides and Alcohols	33401-87-5	A	180860	155750	201030	511160	387390	376150	364330	472880	409790	355980	306980	341880	C00713	--
Hmqp000191	505.18	127.03	504.17	C18H32O16	[M+H]+	Planteose	Others	Saccharides and Alcohols	470-57-5	B	13674	17673	16218	9644.5	13451	16990	13209	14321	18799	12365	12883	14467	C03848	--
Lmhp008718	506.32	184.07	505.317	C25H48NO7P	[M+H]+	LysoPC 17:2	Lipids	LPC	-	A	306970	282280	279090	125020	122480	107380	877380	914770	872610	433290	441840	447540	--	--
Lmhp010514	506.32	365.31	505.317	C25H48NO7P	[M+H]+	LysoPE 20:2(2n isomer)	Lipids	LPE	-	A	3679.6	4588.9	4319.5	8842	7813	8516.9	11287	5113.7	4353.5	6008	4632.2	3998	--	--
Lmhp010757	506.32	365.31	505.317	C25H48NO7P	[M+H]+	LysoPE 20:2	Lipids	LPE	-	A	3585.3	3340.4	3636.2	11049	9018.9	9431	3307.9	4197.2	4762.4	6046	6576.8	6289.1	--	--
pmb3045	505.1	329.1	506.106	C23H22O13	[M-H]-	Tricin-7-O-Glucuronide	Flavonoids	Flavonoid	-	A	210160	204240	209530	388340	459750	365470	1082800	1202500	1050300	534450	554230	527980	--	--
Lmhp009590	508.34	184.07	507.332	C25H50NO7P	[M+H]+	LysoPC 17:1	Lipids	LPC	-	A	180670	175210	194230	187120	187740	185490	645230	716450	690250	370320	349930	359520	--	--
Zmjp004852	509.13	347.08	508.122	C23H24O13	[M+H]+	5,6,3′,4′-Tetrahydroxy-3,7-dimethoxyflavone-6-O-glucoside	Flavonoids	Flavonoid	-	B	338460	377310	349070	880310	722770	795930	659350	520370	527870	585960	611390	616730	--	--
HJAP006	509.13	347.08	508.122	C23H24O13	[M+H]+	Syringetin-7-O-glucoside	Flavonoids	Flavonoid	-	A	1863200	2076100	1595300	1481900	1806000	1567700	1521400	1503100	1615100	1596800	1625900	1449200	--	--
pmb2406	510.36	184.07	509.348	C25H52NO7P	[M+H]+	LysoPC 17:0	Lipids	LPC	50930-23-9	B	37327	42570	29707	140220	119080	143600	111280	128360	99593	74281	74889	92351	--	--
pmb1466	511.12	331.08	510.116	C26H22O11	[M+H]+	Tricin-4'-O-syringic acid	Flavonoids	Flavonoid	-	B	9504.2	8211.2	7534.6	6298.8	9640.8	7383.9	7121	6954.4	5601.7	6717.5	7737.8	7933.6	--	--
Lmhp009773	515.32	261.22	514.314	C27H46O9	[M+H]+	1-α-Linolenoyl-glycerol-3-O-glucoside	Lipids	Glycerol ester	-	A	1696400	1341400	1668600	553490	683920	430790	1247000	1180400	718910	1158800	1112400	1155000	--	--
Lmhp009526	515.32	261.22	514.314	C27H46O9	[M+H]+	2-α-Linolenoyl-glycerol-1-O-glucoside	Lipids	Glycerol ester	-	A	4243000	3274200	3531000	3599500	3162200	3149800	2629900	2439800	1993100	3262300	2865600	2802500	--	--
Hmqp006235	516.3	184.07	515.297	C21H46N3O9P	[M+H]+	LysoPC 18:4	Lipids	LPC	-	B	188500	139190	159900	367120	310480	376170	371500	430340	462910	346030	320670	299690	--	--
pmn001382	515.12	353.09	516.127	C25H24O12	[M-H]-	Isochlorogenic acid A	Phenolic acids	Phenolic acids	2450-53-5	A	179470	258410	219140	425210	491450	445390	267820	315910	372130	292160	420070	425040	--	--
Li512115	515.12	353.09	516.127	C25H24O12	[M-H]-	Isochlorogenic acid B	Phenolic acids	Phenolic acids	14534-61-3	A	184130	242110	97634	829630	1060000	1023900	891770	753550	888660	362390	539270	557170	C10468	--
pmn001384	515.12	353.09	516.127	C25H24O12	[M-H]-	Isochlorogenic acid C	Phenolic acids	Phenolic acids	57378-72-0	A	161120	239630	219690	252110	430530	430850	470820	318730	398520	237930	279080	399180	--	--
mws1584	515.12	191	516.127	C25H24O12	[M-H]-	1,3-O-Dicaffeoylquinic Acid (Cynarin)	Phenolic acids	Phenolic acids	30964-13-7	B	131620	119090	110300	100650	143220	116490	207920	122880	151870	131980	129900	150880	C10445	--
Zmhn000785	515.16	341.11	516.169	C19H32O16	[M-H]-	Di-O-Glucosylquinic acid	Phenolic acids	Phenolic acids	-	A	5536100	6400500	5083800	6036700	5140900	5913000	6570900	9342400	6269000	6409900	5903300	6424300	--	--
Lmhp010573	517.34	263.24	516.33	C27H48O9	[M+H]+	1-Linoleoylglycerol-3-O-glucoside	Lipids	Glycerol ester	-	B	94064	99489	99082	30877	25104	21264	48980	34827	37002	44233	57760	54522	--	--
Lmhp010334	517.34	263.24	516.33	C27H48O9	[M+H]+	2-Linoleoylglycerol-1-O-glucoside	Lipids	Glycerol ester	-	A	451470	381360	335390	264450	272490	248670	287810	223760	194320	355640	330880	317520	--	--
pmb0865	518.32	184.07	517.317	C26H48NO7P	[M+H]+	LysoPC 18:3(2n isomer)	Lipids	LPC	-	A	1141400	1255200	1134400	439090	384380	390880	2058200	1965500	2099400	1337600	1317200	1353000	--	--
pmb0854	518.32	184.07	517.317	C26H48NO7P	[M+H]+	LysoPC 18:3	Lipids	LPC	-	A	1276800	1212800	1252000	443900	398340	430660	2387500	2201700	2016900	1387400	1364900	1461900	--	--
pmp000702	536.19	195.06	518.137	C22H30O14	[M+NH4]+	3'-O-D-glucosylgentiopicroside	Terpenoids	Sesquiterpenoids	-	B	45934	57252	44289	107390	128990	159060	61494	61562	70993	81770	70646	90660	--	--
Hmbn002692	517.16	175.04	518.164	C22H30O14	[M-H]-	6'-O-Feruloyl-D-sucrose	Phenolic acids	Phenolic acids	118230-77-6	B	14966	6501.8	12436	28153	24937	27264	12624	20507	35809	33259	27193	30234	--	--
pmb0554	519.11	271.06	519.113	C24H23O13+	[M]+	Pelargonidin-3-O-(6''-O-malonyl)glucoside	Flavonoids	Anthocyanins	165070-68-8	A	9	9	9	53482	73961	63209	688520	850890	731620	277310	302200	284700	C12642	ko00942
pmp001251	520.34	184.07	519.332	C26H50NO7P	[M+H]+	LysoPC 18:2(2n isomer)	Lipids	LPC	-	A	993740	975310	946050	285000	309650	303610	1483800	1499200	1680000	1018500	1040300	1080600	--	--
pmp001273	520.34	184.07	519.332	C26H50NO7P	[M+H]+	LysoPC 18:2	Lipids	LPC	-	A	1039800	1080900	984130	322340	295240	297050	1610000	1735800	1735500	1029000	1148500	1056600	--	--
pma0791	521	273	520.122	C24H24O13	[M+H]+	Naringenin-7-O-(6''-malonyl)glucoside	Flavonoids	Flavanols	-	B	27332	24141	20721	21430	15056	17061	31470	34544	30582	28419	33269	19521	--	--
pmp001281	522.36	184.07	521.348	C26H52NO7P	[M+H]+	LysoPC 18:1	Lipids	LPC	-	A	20519000	21028000	20563000	9633700	8541600	8143900	45655000	45719000	43072000	24355000	25081000	26323000	--	--
Lmhp010190	522.36	184.07	521.348	C26H52NO7P	[M+H]+	LysoPC 18:1(2n isomer)	Lipids	LPC	-	A	20419000	21237000	20725000	9633300	8719800	7906200	43250000	46475000	43168000	24571000	24282000	25721000	--	--
pmb3041	521.09	329.2	522.101	C23H22O14	[M-H]-	Tricin-7-O-saccharic acid	Flavonoids	Flavonoid	-	B	87652	83100	101600	37296	35699	27445	28238	29148	23505	58344	48620	34744	--	--
pmn001710	521.13	359.08	522.137	C24H26O13	[M-H]-	Rosmarinic acid-3'-O-glucoside	Phenolic acids	Phenolic acids	910028-78-3	A	635660	606950	609910	1612600	1815800	1663200	1450400	1663800	1404400	1257300	1310600	1453800	--	--
Lmmn002274	521.2	359.15	522.21	C26H34O11	[M-H]-	Isolariciresinol-9'-O-glucoside	Lignans and Coumarins	Lignans	63358-12-3	B	121160	125350	111920	32359	59446	43133	52564	49622	67086	78516	70412	89791	--	--
HJN083	521.2	359.15	522.211	C26H34O11	[M-H]-	Lariciresinol-4'-O-glucoside	Lignans and Coumarins	Lignans	143663-00-7	A	503540	564220	504190	1328900	1643600	1117100	1197300	1401800	1167000	1130600	1159700	1196000	--	--
pmd0136	524.37	184.07	523.364	C26H54NO7P	[M+H]+	LysoPC 18:0(2n isomer)	Lipids	LPC	-	A	131590	134070	151490	588480	581450	546030	606690	486610	497440	329410	329700	306880	--	--
mws0126	524.37	184.07	523.364	C26H54NO7P	[M+H]+	LysoPC 18:0	Lipids	LPC	19420-57-6	A	558380	684140	639940	2734400	2849000	2781400	2177500	1674900	1579400	1155500	1197100	1182800	--	--
pmb3053	523.12	329.2	524.132	C27H24O11	[M-H]-	Tricin-4'-O-eudesmic acid	Flavonoids	Flavonoid	-	A	245430	235270	209580	92886	98105	96280	194260	175020	159350	163240	150770	165350	--	--
Lmtn003096	523.21	361.14	524.226	C26H36O11	[M-H]-	Secoisolariciresinol 4-O-glucoside	Lignans and Coumarins	Lignans	-	B	269470	261250	233120	129900	148030	159540	103550	112180	93690	138890	136630	146260	--	--
pmp000234	527.15	331.08	526.148	C27H26O11	[M+H]+	Salcolin A	Flavonoids	Flavonoid	-	A	19766000	19286000	17704000	14835000	15662000	14102000	20623000	19733000	20157000	18046000	20052000	19147000	--	--
pmp000235	527.15	331.08	526.148	C27H26O11	[M+H]+	Salcolin B	Flavonoids	Flavonoid	-	A	25496000	23487000	22662000	18383000	18689000	19803000	27416000	27158000	27026000	24031000	25719000	24896000	--	--
Lmjp003731	531.15	177.06	530.142	C26H26O12	[M+H]+	3,4-O-Dicaffeoylquinic Acid Methyl Ester	Phenolic acids	Phenolic acids	-	B	81644	92380	83285	110630	104370	105390	56325	36620	24191	66919	78849	74653	--	--
Lmjp003822	531.15	177.06	530.142	C26H26O12	[M+H]+	3,5-O-Dicaffeoylquinic Acid Methyl Ester	Phenolic acids	Phenolic acids	159934-13-1	B	94296	86935	78648	107930	96520	84152	52130	40458	49345	74124	108400	82072	--	--
pmb2833	529.16	193.1	530.164	C23H30O14	[M-H]-	3-O-Feruloylquinic acid-O-glucoside	Phenolic acids	Phenolic acids	-	A	85862	56206	79610	105860	94144	96469	47960	48207	57094	66970	76412	64570	--	--
Lmhp008924	532.34	184.07	531.332	C27H50NO7P	[M+H]+	LysoPC 19:3	Lipids	LPC	-	A	8720.1	7260.1	7771.2	5600.1	5468.6	6033.8	24449	29000	24147	12267	10594	12278	--	--
Lmhp007840	534.36	184.07	533.348	C27H52NO7P	[M+H]+	LysoPC 19:2	Lipids	LPC	-	B	1282500	1332000	1269000	242400	218910	210820	5433200	5480200	6097600	2314100	2391200	2487300	--	--
Lmhp007598	534.36	184.07	533.348	C27H52NO7P	[M+H]+	LysoPC 19:2(2n isomer)	Lipids	LPC	-	B	1321900	1305500	1306600	241570	230920	220600	5586700	5427800	5165300	2341200	2329600	2427300	--	--
pmp001110	535.14	517.13	534.137	C25H26O13	[M+H]+	Apigenin-6-C-xyloside-8-C-arabinoside	Flavonoids	Flavonoid carbonoside	-	A	2263100	2161700	2043300	2619900	3144200	2959500	4370300	4207400	5040200	3336200	3726700	3730400	--	--
Lmtp002942	535.14	499.12	534.137	C25H26O13	[M+H]+	Apigenin-6,8-di-C-arabinoside	Flavonoids	Flavonoid carbonoside	-	B	7698500	6617600	5693600	9028200	8426000	8711400	12612000	11937000	11393000	8755400	9729300	8757400	--	--
pmb0542	535.11	287.06	535.108	C24H23O14+	[M]+	Cyanidin-3-O-(6''-O-malonyl)glucoside	Flavonoids	Anthocyanins	171828-62-9	A	9	9	9	1177600	1373700	1336100	3681400	3580600	3402800	1619400	1724500	1759300	C12643	ko00942
Lmhp010908	536.37	184.07	535.364	C27H54NO7P	[M+H]+	LysoPC 19:1	Lipids	LPC	-	B	28453	24090	31949	15973	18155	18960	60432	53784	61181	43496	32779	35462	--	--
Zmfn000481	535.04	323.03	536.044	C14H22N2O16P2	[M-H]-	Uridine-5'-Diphosphate-D-Xylose	Nucleotides and derivatives	Nucleotides and derivatives	3616-06-6	A	218670	230430	215540	145040	133080	150980	155700	150190	150830	182660	168710	142830	C00190	ko00520,ko00908,ko01100
Zmjp004610	537.16	375.11	536.153	C25H28O13	[M+H]+	5,4′-Dihydroxy-3,6,7,3′-tetramethoxyflavone-4′-O-glucoside	Flavonoids	Flavonoid	23279-19-8	B	684180	534750	562460	3190400	3245200	3679700	1016000	841030	967160	1831200	1382300	1708000	--	--
pmn001375	535.18	373.13	536.189	C26H32O12	[M-H]-	1-Hydroxypinoresinol-1-O-Glucoside	Lignans and Coumarins	Lignans	81495-71-8	B	49908	37590	35390	82529	53723	51666	60805	61763	62747	60988	46208	67411	--	--
pmb2228	538.39	184.07	537.379	C27H56NO7P	[M+H]+	LysoPC 19:0	Lipids	LPC	108273-88-7	B	13387	15130	15314	48928	52919	47199	65476	63901	73362	43344	44376	43968	--	--
pmc0960	544.34	184.07	543.332	C28H50NO7P	[M+H]+	LysoPC 20:4	Lipids	LPC	-	B	19367	20110	26381	35913	30111	34599	14322	29799	26743	24986	24435	25258	--	--
pmp001282	544.34	485.27	543.333	C28H50NO7P	[M+H]+	Propyl 2-(trimethylammonio)ethyl phosphate	Others	Others	-	A	11758	19593	14444	66366	60440	78675	87729	68857	45018	63054	68209	41706	--	--
Lmhp009890	546.36	184.07	545.348	C28H52NO7P	[M+H]+	LysoPC 20:3	Lipids	LPC	1199257-41-4	B	65236	66410	73648	138100	121790	114670	119350	144460	133540	107620	114740	119270	--	--
pmd0146	548.37	184.07	547.364	C28H54NO7P	[M+H]+	LysoPC 20:2(2n isomer)	Lipids	LPC	-	B	86780	74194	79167	45287	47291	47711	128340	141490	110640	82631	81847	89891	--	--
pmd0147	548.37	184.07	547.364	C28H54NO7P	[M+H]+	LysoPC 20:2	Lipids	LPC	-	B	41085	44200	46628	147900	135040	148080	78036	90996	117140	83847	87811	108710	--	--
pmb0608	549.12	301.4	548.117	C25H24O14	[M+H]+	Chrysoeriol-7-O-(6''-malonyl)glucoside	Flavonoids	Flavonoid	-	B	171330	159300	177120	107610	115560	105260	46849	54285	54718	118090	99628	121600	--	--
Lmsn003628	547.17	223.06	548.174	C23H32O15	[M-H]-	6′-O-Sinapoylsucrose	Phenolic acids	Phenolic acids	-	B	139370	130170	148230	65518	88197	65199	82009	109270	110420	115520	78635	105260	--	--
Lmhp011549	550.39	184.07	549.379	C28H56NO7P	[M+H]+	LysoPC 20:1	Lipids	LPC	-	A	44006	49535	52628	21526	12537	21749	62706	65255	62985	31352	33502	36679	--	--
Hmln002355	549.2	387.15	550.204	C27H34O12	[M-H]-	5'-Methoxymatairesinoside	Lignans and Coumarins	Lignans	1691201-82-7	B	526790	631920	528130	416420	390710	385590	543520	438400	462460	468170	536150	524830	--	--
Hmyn007087	555.29	225	556.299	C25H49O11P	[M-H]-	LysoPI 16:0	Lipids	Glycerol ester	-	B	42952	42342	44696	110950	136940	123610	96655	101810	86427	78245	73295	75230	--	--
pmb3032	561.12	329.1	562.132	C26H26O14	[M-H]-	Tricin-7-O-(2''-Malonyl)rhamnoside	Flavonoids	Flavonoid	-	A	293110	286130	247680	123670	117720	124830	188790	198090	189790	177990	169020	168680	--	--
mws1292	565.16	409.09	564.123	C26H28O14	[M+H]+	Isoschaftoside	Flavonoids	Flavonoid carbonoside	52012-29-0	B	6611500	6842600	6946900	7299100	7448900	7617800	6362200	5457800	5578400	6099800	7111300	6567200	--	--
mws1660	565.16	529.13	564.123	C26H28O14	[M+H]+	Schaftoside	Flavonoids	Flavonoid carbonoside	51938-32-0	A	44835	49308	68091	54584	73079	61865	50186	48132	64156	64096	48988	72821	C10181	--
pmp000236	565.16	367.1	564.148	C26H28O14	[M+H]+	Isovitexin-8-O-xylcoside	Flavonoids	Flavonoid carbonoside	-	A	2160800	1963900	1755300	1299500	1674300	1364900	1430600	1478300	1226300	1634800	1641300	1398700	--	--
Lmtp002642	565.16	457.11	564.148	C26H28O14	[M+H]+	Apigenin-8-C-(2''-glucosyl)arabinoside	Flavonoids	Flavonoid carbonoside	-	B	3564000	3426700	3237300	5062600	4114400	3945500	3408900	3666000	3501100	3339100	3345900	4108000	--	--
Lmtp002474	565.16	427.1	564.148	C26H28O14	[M+H]+	Apigenin-6-C-(2''-glucosyl)arabinoside	Flavonoids	Flavonoid carbonoside	-	A	11206000	10273000	11460000	11656000	10533000	11650000	9828600	9457400	10004000	10089000	10368000	11037000	--	--
Lmnp202580	565.16	433.11	564.148	C26H28O14	[M+H]+	Apigenin-8-C-(2''-xylosyl)glucoside	Flavonoids	Flavonoid carbonoside	-	B	1060500	947160	994580	1237100	1199200	1239800	983440	943790	946330	969230	1028000	1103500	--	--
pmb2922	565.05	323.1	566.055	C15H24N2O17P2	[M-H]-	Uridine 5'-diphospho-D-glucose	Nucleotides and derivatives	Nucleotides and derivatives	133-89-1	A	874000	1082900	913080	525900	574170	571840	657360	578020	617210	751290	713670	606850	C00029	ko00040,ko00052,ko00053,ko00240,ko00500,ko00520,ko00561,ko00908,ko01100,ko01110
Lmmp003306	567.13	303.05	566.127	C25H26O15	[M+H]+	Quercetin-3-O-xylosyl(1→2)arabinoside	Flavonoids	Flavonols	-	B	76961	47019	47964	70736	59650	58603	48694	66678	56606	76549	86517	77853	--	--
Zmzp006857	569.16	331.08	568.158	C29H28O12	[M+H]+	Tricin-4'-O-[β-guaiacyl-(9''-O-acetyl)glycerol]ether	Flavonoids	Flavonoid	-	A	963210	925970	856610	1177500	1370700	1267000	1294300	1579400	1281400	1334500	1354800	1333600	--	--
Xmzp009846	576.36	184.07	575.311	C32H41N5O5	[M+H]+	α-Ergocryptine	Alkaloids	Alkaloids	511-09-1	B	5075.8	3971.2	4890	2046	1753.3	2917.1	21925	19621	23603	6685.8	7107.5	8455.6	C07545	--
Zmxp005470	579.13	331.08	578.127	C26H26O15	[M+H]+	Tricin-7-O-(6''-O-malonyl)glucoside	Flavonoids	Flavonoid	-	B	3862100	3801800	3713300	3979700	3394700	3543400	2627600	2244600	2193300	3181800	3259800	3545600	--	--
pmp000237	579.13	283.06	578.127	C26H26O15	[M+H]+	Apigenin-6-C-(2''-glucuronyl)xyloside	Flavonoids	Flavonoid carbonoside	-	B	1728800	1420000	1364200	891510	992200	877150	1282300	1222100	1324300	1459800	1394100	1396100	--	--
pme3227	579.17	433	578.164	C27H30O14	[M+H]+	Vitexin-2''-O-rhamnoside	Flavonoids	Flavonoid carbonoside	64820-99-1	A	2389100	2875300	2325200	1807600	1849200	1848500	2359400	2195600	2367100	2294900	2013000	2166700	C12628	ko00944
pme2493	579.17	287.1	578.164	C27H30O14	[M+H]+	Kaempferol-3,7-O-dirhamnoside (Kaempferitrin)	Flavonoids	Flavonols	482-38-2	B	4015500	4074500	3505000	2977600	3119900	3243200	991700	974500	959630	2728100	3115300	2524100	C16981	--
pme0368	579.17	271.01	578.164	C27H30O14	[M+H]+	Apigenin-7-O-rutinoside (Isorhoifolin)	Flavonoids	Flavonoid	552-57-8	B	21170	41574	26948	29268	19961	24313	32621	40140	28143	28510	37707	24520	--	--
Lmyp004081	579.17	313.07	578.164	C27H30O14	[M+H]+	Isovitexin-2''-O-rhamnoside	Flavonoids	Flavonoid carbonoside	-	A	4309800	5077000	4442800	2988400	4419800	4187200	1306200	1109800	1292800	3679400	3740100	3668200	--	--
Lmyp004963	579.17	415.11	578.164	C27H30O14	[M+H]+	Apigenin-6-C-(2''-rhamnosyl)glucoside	Flavonoids	Flavonoid carbonoside	-	A	3789500	3784800	4049000	4183100	4090700	4888900	127510	112770	77749	1895600	2678600	2824900	--	--
HJAP148	581.15	287.06	580.142	C26H28O15	[M+H]+	Kaempferol-3-O-sambubioside	Flavonoids	Flavonoid	27661-51-4	B	109040	94883	106510	87420	81070	83872	22130	22382	23402	74239	77634	54696	--	--
pmb0631	581.15	515.4	580.143	C26H28O15	[M+H]+	Luteolin-8-C-glucoside-6-C-arabinoside	Flavonoids	Flavonoid carbonoside	-	B	22329	27801	31274	58926	49238	53016	15829	22533	14055	35024	32400	32120	--	--
pmb0566	581.15	383.2	580.143	C26H28O15	[M+H]+	Luteolin-7-O-glucoside-5-O-arabinoside	Flavonoids	Flavonoid	-	B	210200	194800	232700	142270	174610	184800	69321	53766	44099	165800	145740	134560	--	--
pmp000238	581.15	383.07	580.143	C26H28O15	[M+H]+	Luteolin-6-C-arabinoside-7-O-glucoside	Flavonoids	Flavonoid carbonoside	-	B	109820	155460	132830	82628	79473	92564	40833	38922	32040	100880	87908	68030	--	--
pmb0636	581.15	431.3	580.143	C26H28O15	[M+H]+	Luteolin-8-C-glucoside-7-O-arabinoside	Flavonoids	Flavonoid carbonoside	-	B	25126	24941	31944	42066	55220	49177	15453	17970	19791	26748	33568	35645	--	--
Lmlp007435	581.17	147.04	580.158	C30H28O12	[M+H]+	Isosalipurposide-6''-O-p-coumaric acid	Flavonoids	Chalcones	-	B	7088	8129.3	5500.1	15787	17984	14078	10334	6829.3	6582.5	13178	11725	13124	--	--
Lmqn001932	579.21	417.16	580.216	C28H36O13	[M-H]-	Syringaresinol-4'-O-glucoside	Lignans and Coumarins	Lignans	7374-79-0	B	924980	722140	895220	308810	498010	311090	249140	473120	388190	678050	624340	493450	C10890	--
Xmzn007677	580.36	506.33	581.264	C33H35N5O5	[M-H]-	Ergotamine	Alkaloids	Alkaloids	113-15-5	B	98371	115140	124450	304640	345360	347620	435460	299210	353310	252090	242010	334190	C07544	ko01110
pmb0492	584.28	325	583.268	C34H37N3O6	[M+H]+	N',N'',N'''-p-Coumaroyl-cinnamoyl-caffeoyl spermidine	Alkaloids	Phenolamine	-	B	18592	20026	19318	116500	106930	128740	93084	59422	76912	70754	69542	74301	--	--
Hmgp003641	593.18	447.13	592.177	C28H32O14	[M+H]+	Chrysoeriol-6-C-rhamnoside-7-O-rhamnoside	Flavonoids	Flavonoid	-	A	14727000	15456000	14659000	20007000	19862000	21289000	461290	505290	475600	11656000	12484000	12709000	--	--
pmb2936	591.17	367.2	592.179	C28H32O14	[M-H]-	Disinapoyl glucoside	Phenolic acids	Phenolic acids	-	B	235020	245100	241340	240160	183040	211400	227650	210950	222010	232270	233810	209440	--	--
pme1665	593.15	311	594.158	C27H30O15	[M-H]-	Isovitexin-7-O-glucoside(Saponarin)	Flavonoids	Flavonoid carbonoside	20310-89-8	A	26937	30236	29085	19622	39399	21857	18838	14353	16803	22536	28669	18811	C08064	--
Lmlp002990	595.17	313.07	594.158	C27H30O15	[M+H]+	Isosaponarin(Isovitexin-4'-O-glucoside)	Flavonoids	Flavonoid carbonoside	19416-87-6	B	292290	261810	263600	80690	70081	101560	99284	57430	87480	187560	127980	152460	--	--
Lmsn002815	593.15	285.04	594.158	C27H30O15	[M-H]-	Kaempferol-3-O-rutinoside(Nicotiflorin)*	Flavonoids	Flavonoid	17650-84-9	A	601280	458860	530670	297180	277860	248230	508810	539900	520940	457780	454150	479510	C21833	ko00944,ko01110
pmp000593	595.17	449.1	594.158	C27H30O15	[M+H]+	Luteolin-7-O-rutinoside	Flavonoids	Flavonoid	3563-98-2	B	828210	756220	808470	642560	477410	549800	139840	112680	133780	502610	442880	414120	--	--
mws1073	595.17	457.2	594.158	C27H30O15	[M+H]+	Apigenin-6,8-di-C-glucoside (Vicenin-2)	Flavonoids	Flavonoid	23666-13-9	A	8262600	9132900	7802100	7688300	6476500	6718500	3461900	3858600	3679900	7476800	7366300	6458000	C10195	--
Zmcp003989	595.16	287.05	594.158	C27H30O15	[M+H]+	Kaempferol-3-O-rhamnosyl(1→2)glucoside	Flavonoids	Flavonoid	-	B	206840	174810	171820	159680	185500	150330	107080	138160	103460	144050	149890	140850	--	--
pmp001106	595.17	577.16	594.158	C27H30O15	[M+H]+	Vitexin-2''-O-glucoside	Flavonoids	Flavonoid carbonoside	61360-94-9	A	1949400	1882900	1905600	1588200	1582000	1687500	974030	759450	768680	1414100	1670000	1308400	C04024	ko00944
Lmjp002867	595.17	287.05	594.158	C27H30O15	[M+H]+	Kaempferol-3-O-neohesperidoside*	Flavonoids	Flavonols	32602-81-6	A	3885600	4051800	3690700	2434500	2309800	2323000	3858800	4049800	3900500	3191200	3435000	3238600	--	--
Lmnp002413	595.17	449.11	594.158	C27H30O15	[M+H]+	Luteolin-6-C-rhamnoside-7-O-glucoside	Flavonoids	Flavonoid carbonoside	-	B	23684000	23056000	22705000	17614000	18200000	19654000	13464000	13927000	13263000	18632000	19358000	17775000	--	--
Lmjp002596	597.14	303.05	596.138	C26H28O16	[M+H]+	Quercetin-3-O-sambubioside	Flavonoids	Flavonols	83048-35-5	A	7046.8	7695.5	8954.2	270520	219380	213450	6983.2	5745.8	10189	91022	86522	107340	C12637	ko00944
pmb0562	605.11	271.06	605.114	C27H25O16+	[M]+	Pelargonidin-3-O-(3'',6''-O-dimalonylglucoside)	Flavonoids	Anthocyanins	-	A	9	9	9	63381	56825	55544	577490	700220	623020	215650	231960	254780	C16288	ko00942
Lmqn000780	606.08	384.98	607.082	C17H27N3O17P2	[M-H]-	Uridine 5'-diphospho-N-acetylglucosamine	Alkaloids	Alkaloids	528-04-1	B	50168	53666	61837	41081	35349	46503	34186	38457	37145	46915	31794	43477	C00043	ko00520,ko01100,ko01502
pmb3002	607.17	299	608.174	C28H32O15	[M-H]-	Chrysoeriol-7-O-rutinoside	Flavonoids	Flavonoid	-	A	36954	36773	47606	29122	23832	36283	31347	20927	15700	25022	37017	41308	--	--
Lmgp004217	609.18	445.11	608.174	C28H32O15	[M+H]+	Diosmetin-8-C-(2''-O-rhamnosyl)glucoside	Flavonoids	Flavonoid carbonoside	98891-92-0	A	2381300	2474400	2313200	1742500	1742800	1735200	1718900	1910700	1680500	2028000	2261500	2039100	--	--
mws1661	609.18	301	608.174	C28H32O15	[M+H]+	Diosmetin-7-O-rutinoside (Diosmin)	Flavonoids	Flavonoid	520-27-4	B	120300	120660	121040	146490	123500	156780	147410	140160	138100	164870	119790	115320	C10039	--
Hmgp002121	609.18	463.08	608.176	C31H28O13	[M+H]+	Hispidulin-7-O-(6''-O-p-Coumaroyl)Glucoside	Flavonoids	Flavonoid	-	B	481010	530090	512920	227090	203440	183150	179790	173810	177660	330000	284680	222550	--	--
Lmmp000897	611.14	287.05	610.132	C30H26O14	[M+H]+	Gallocatechin-(4α→8)-gallocatechin	Flavonoids	Flavanols	-	B	129480	145080	126500	151180	150440	134790	80420	102160	80779	145710	138980	130740	--	--
pmb0665	611.16	465.1	610.153	C27H30O16	[M+H]+	Luteolin-8-C-glucoside-7-O-glucoside	Flavonoids	Flavonoid carbonoside	-	B	606640	585710	640760	302060	291730	346180	361240	297220	372980	403160	375720	459090	--	--
Lmjp002461	611.16	303.05	610.153	C27H30O16	[M+H]+	Quercetin-3-O-neohesperidoside	Flavonoids	Flavonols	117611-67-3	A	232040	268580	417280	146110	100870	178320	365030	395320	447660	170820	259340	204810	--	--
pmp000126	611.16	593.2	610.153	C27H30O16	[M+H]+	Luteolin-6,8-di-C-glucoside*	Flavonoids	Flavonoid carbonoside	29428-58-8	B	4538800	4754800	5007400	5940300	5502700	5330100	3297600	2856100	2700600	4160400	4853900	4508900	C10102	--
Zmjp003031	611.16	449.11	610.153	C27H30O16	[M+H]+	Orientin-2''-O-galactoside	Flavonoids	Flavonoid	-	B	4880900	4823800	4837900	5659000	5877600	7554200	3380600	3118800	3297700	4379400	3931000	4971700	--	--
Hmpp002612	611.16	287.05	610.153	C27H30O16	[M+H]+	Luteolin-7-O-gentiobioside	Flavonoids	Flavonoid	-	B	87164	72431	68007	155120	138870	157340	67458	50391	66477	102450	74837	63706	--	--
mws0059	609.15	301	610.153	C27H30O16	[M-H]-	Quercetin-3-O-rutinoside (Rutin)	Flavonoids	Flavonols	153-18-4	A	494780	590910	757660	476330	502350	355440	1046800	1185700	1130100	601800	903980	698580	C05625	ko00944,ko01100,ko01110
Lmbp002592	611.16	287.05	610.153	C27H30O16	[M+H]+	Kaempferol-3,7-di-O-glucoside	Flavonoids	Flavonoid	-	B	162940	140850	139360	135720	186880	208960	111970	88532	66174	132020	115150	140800	--	--
pmb0624	611.16	431.3	610.153	C27H30O16	[M+H]+	Luteolin-6-C-glucoside-7-O-glucoside	Flavonoids	Flavonoid carbonoside	-	A	3873600	3506000	3155800	3803100	3590600	3356900	2251500	1759800	1809100	2889900	2310100	2578500	--	--
HJAP024	611.16	593.15	610.154	C27H30O16	[M+H]+	Kaempferol-6,8-di-C-glucoside*	Flavonoids	Flavonoid	-	B	1978600	1509400	1754200	1761400	2302500	2146300	1208100	1111800	1130500	1509800	1600400	1879100	--	--
mws4134	611.14	306.08	612.152	C20H32N6O12S2	[M-H]-	Oxiglutatione	Amino acids and derivatives	Amino acids and derivatives	27025-41-8	B	109200	120600	104490	80294	86728	82681	43077	62940	56329	103830	86943	104610	C00127	ko00480,ko01100
Lmyp003349	617.11	153.02	616.106	C28H24O16	[M+H]+	Quercetin-3-O-(6''-galloyl)glucoside	Flavonoids	Flavonols	56316-75-7	B	25974	13369	23567	12684	14594	13362	14812	18311	23483	18462	13314	15296	--	--
Lmyp003139	617.11	153.02	616.106	C28H24O16	[M+H]+	Quercetin-3-O-(6''-galloyl)galactoside	Flavonoids	Flavonols	53171-28-1	B	20934	14570	18791	15187	16465	8912	15495	22250	21323	17201	23425	17254	--	--
pmb0557	621.11	287.06	621.109	C27H25O17+	[M]+	Cyanidin-3-O-(3'',6''-O-dimalonyl)glucoside	Flavonoids	Anthocyanins	171828-60-7	A	9	9	9	1600700	1651900	1641600	3319600	2666800	3086200	1511100	1401100	1538800	C16289	ko00942
Rfmb26201	621.22	417.16	622.226	C30H38O14	[M-H]-	Syringaresinol-4'-O-(6''-acetyl)glucoside	Lignans and Coumarins	Lignans	-	A	276930	240470	244270	242390	206230	225830	112690	82218	95259	185270	183950	209990	--	--
Hmjp002999	625.18	317.06	624.162	C28H32O16	[M+H]+	Isorhamnetin-3-O-rutinoside (Narcissin)	Flavonoids	Flavonoid	604-80-8	B	1942200	2001400	2014900	1596200	1640300	1720000	1407200	1440600	1556500	1521700	1594000	1640600	--	--
pmp000127	625.18	607.2	624.169	C28H32O16	[M+H]+	Chrysoeriol-6,8-di-C-glucoside	Flavonoids	Flavonoid carbonoside	-	B	723240	773850	727100	535660	577430	544710	444190	302570	318720	654220	473070	556230	--	--
pme1540	625.18	317.06	624.169	C28H32O16	[M+H]+	Isorhamnetin-3-O-neohesperidoside	Flavonoids	Flavonols	55033-90-4	B	23317	22224	35831	67638	75445	62919	55833	30593	41420	28627	69085	54657	--	--
Lmnp002584	625.18	463.13	624.169	C28H32O16	[M+H]+	Hispidulin-8-C-(2''-O-glucosyl)glucoside	Flavonoids	Flavonoid carbonoside	-	B	710280	667610	798470	611880	583830	648770	372790	315020	346010	678970	496710	623540	--	--
HJAP026	625.18	463.13	624.17	C28H32O16	[M+H]+	Chrysoeriol-6-C-glucoside-4'-O-glucoside	Flavonoids	Flavonoid	-	A	839790	708500	730760	634330	542860	538880	376650	366200	322940	548480	559930	603770	--	--
pmp001254	625.25	488.17	624.247	C36H36N2O8	[M+H]+	Grossamide	Alkaloids	Alkaloids	80510-06-1	A	169670	148420	166590	323110	316270	325900	102540	103070	107190	212440	214920	221400	--	--
Lmtp003677	627.16	303.04	626.148	C27H30O17	[M+H]+	Quercetin-3-O-sophoroside (Baimaside)	Flavonoids	Flavonols	18609-17-1	B	182190	144900	150930	15601000	14511000	15243000	233570	296010	270600	6871600	6619300	6974700	C12667	ko00944
Hmgp003086	639.19	331.08	638.184	C29H34O16	[M+H]+	Tricin-7-O-rutinoside*	Flavonoids	Flavonoid	-	B	2272500	2833400	2418100	4455900	5169300	4011600	6669800	5454700	5102500	4267800	4552700	5240700	--	--
Hmgn002038	637.18	475.14	638.184	C29H34O16	[M-H]-	β-Oxoacteoside	Phenolic acids	Phenolic acids	-	B	121060	103390	141610	647420	705160	697510	266210	268650	283310	325330	304430	349280	--	--
Lmgp004959	639.19	331.08	638.185	C29H34O16	[M+H]+	Tricin-7-O-neohesperidoside*	Flavonoids	Flavonoid	53766-40-8	B	3090700	2710400	3012300	5975600	7168400	6082300	7291800	7946800	6546200	5227100	5220300	5752200	--	--
mws1506	639.19	161	640.2	C29H36O16	[M-H]-	Plantamajoside	Phenolic acids	Phenolic acids	104777-68-6	B	109550	109840	78721	126880	146960	158480	73494	79785	98151	78858	135760	114440	C10485	--
Hmln001836	651.16	489.12	652.164	C29H32O17	[M-H]-	Kaempferol-3-O-(6''-Acetyl)glucosyl-(1→3)-Galactoside	Flavonoids	Flavonols	-	B	13116	16390	10236	452420	450340	564180	330000	357000	375470	380590	362500	300720	--	--
Hmgp002953	653.17	331.08	652.164	C29H32O17	[M+H]+	Tricin-7-O-(2''-O-rhamnosyl)galacturonide	Flavonoids	Flavonoid	89915-54-8	B	29353	38796	46933	88202	125430	125800	100880	144890	121040	93707	129650	96828	--	--
pmb0578	655.17	207	654.158	C32H30O15	[M+H]+	Luteolin-7-O-(6''-sinapoyl)glucoside	Flavonoids	Flavonoid	-	A	1848300	2024400	2055100	1469800	1564800	1661800	824900	738550	692270	1434200	1211400	1163100	--	--
pmb0713	655.19	331.08	654.18	C29H34O17	[M+H]+	Tricin-7-O-(2''-O-glucosyl)glucoside	Flavonoids	Flavonoid	-	B	108690	112150	124990	61295	42833	61507	159560	123060	154430	105440	121090	115170	--	--
pmb0739	659.2	331.08	658.19	C32H34O15	[M+H]+	Tricin-4'-O-(syringyl alcohol)ether-7-O-glucoside	Flavonoids	Flavonoid	-	B	1786300	1634600	1800500	1074500	1099600	1115100	1501600	1475400	1349500	1409300	1313600	1421600	--	--
pmb0719	659.2	331.08	658.19	C32H34O15	[M+H]+	Tricin-4'-O-(syringyl alcohol)ether-5-O-glucoside	Flavonoids	Flavonoid	-	B	184500	231310	176740	326700	328900	315570	224650	219060	212240	235650	269950	288790	--	--
pmb0530	664.12	136.2	663.109	C21H27N7O14P2	[M+H]+	Nicotinic acid adenine dinucleotide	Nucleotides and derivatives	Nucleotides and derivatives	53-84-9	A	910230	979900	747480	519750	605450	562490	619490	541560	502990	638980	646230	663240	C00003	ko00190,ko00730,ko00760,ko01100
mws4163	665.21	485.3	666.222	C24H42O21	[M-H]-	Nystose	Others	Saccharides and Alcohols	13133-07-8	B	6508	5361.2	7313.5	25140	25138	9623.8	19384	12700	26726	8206.2	11109	9678	--	--
Lmsn006046	665.39	503.34	666.398	C36H58O11	[M-H]-	2α,3β,19α,23-Tetrahydroxyurs-12-en-28-oic acid-28-O-glucoside	Terpenoids	Triterpene	-	B	120270	112620	200430	301730	313370	272450	202730	196260	215980	214810	250520	253670	--	--
pmb0725	669.18	331.08	668.174	C33H32O15	[M+H]+	Tricin-7-O-(2''-feruloyl)glucoside	Flavonoids	Flavonoid	-	B	276180	212440	219800	267010	271660	229660	341840	350240	308020	267120	259310	265400	--	--
pmb0475	671.18	509	670.174	C29H34O18	[M+H]+	Gallic acid-4-O-(6'''-feruloyl)sophoroside	Phenolic acids	Phenolic acids	-	A	2598500	2785500	2459900	3204400	2875100	2730800	3436900	4524100	3307000	2923200	3329700	3448400	--	--
Zmzp006906	673.19	331.08	672.184	C36H32O13	[M+H]+	Tricin-4'-O-[β-guaiacyl-(9''-O-p-coumaroyl)glycerol]ether	Flavonoids	Flavonoid	-	A	339560	311950	289120	138450	146960	145330	695000	660090	627570	363290	387540	378530	--	--
Lmhp008513	677.37	261.22	676.367	C33H56O14	[M+H]+	2-α-Linolenoyl-glycerol-1,3-di-O-glucoside	Lipids	Glycerol ester	-	A	2641400	2601200	3050400	3053000	2531500	3105800	2272200	2348300	2210000	2519700	2666700	2155200	--	--
Lmhp008744	677.37	261.22	676.367	C33H56O14	[M+H]+	1-α-Linolenoyl-glycerol-2,3-di-O-glucoside	Lipids	Glycerol ester	-	B	521320	664340	628350	577220	289080	272360	753670	484560	521950	742010	889260	538760	--	--
Lmhp009384	679.39	263.24	678.383	C33H58O14	[M+H]+	1-Linoleoylglycerol-2,3-di-O-glucoside	Lipids	Glycerol ester	-	B	651440	680610	673270	541160	406010	547000	458470	479640	429170	583240	536790	510810	--	--
Lmhp009190	679.39	263.24	678.383	C33H58O14	[M+H]+	2-Linoleoylglycerol-1,3-di-O-glucoside	Lipids	Glycerol ester	-	A	662010	496530	551140	548910	647130	523240	535810	394410	504130	505110	524200	582630	--	--
Lmmn004145	675.41	397.14	679.419	C38H60O10	[M-H]-	3-O-(2-O-Acetyl-glucosyl)oleanolic acid	Terpenoids	Triterpene	-	B	14385000	13835000	11580000	12001000	12144000	9556500	9663700	9136400	8064600	9851100	11229000	9223400	--	--
Hmgp002564	683.15	331.08	682.138	C29H30O19	[M+H]+	Tricin-7-O-glucuronyl(2→1)glucuronide	Flavonoids	Flavonoid	83097-44-3	A	7708100	6367500	7164300	13145000	15010000	14015000	9	9	9	8865700	7793000	7899200	--	--
pmb1312	689.21	331.08	688.2	C33H36O16	[M+H]+	Tricin-4'-O-(guaiacylglycerol)ether-7-O-glucoside	Flavonoids	Flavonoid	-	A	5489600	5384900	5416000	8083400	7965800	8181400	4293300	4792500	4623800	6306500	5921200	5935000	--	--
pmb0738	699.19	331.08	698.185	C34H34O16	[M+H]+	Tricin-7-O-(2''-Sinapoyl)glucoside	Flavonoids	Flavonoid	-	A	217930	244120	229580	242940	234460	251900	631460	662690	555530	344170	425250	426500	--	--
pmb3039	703.13	329.2	704.138	C35H28O16	[M-H]-	Tricin-4'-O-oxalic acid-7-O-(p-coumaroyl)shikimic acid	Flavonoids	Flavonoid	-	B	169030	182650	148190	67908	62181	57667	94230	103900	97214	107210	87201	108100	--	--
Lmmp006540	713.17	331.08	712.164	C34H32O17	[M+H]+	Tricin-7-O-(2''-Sinapoyl)glucuronide	Flavonoids	Flavonoid	-	B	10537	6651.3	8361.3	6554	5966.6	7865.4	8821.2	10171	9840.3	7977	9757.6	9898.7	--	--
pmb2991	739.21	269.2	740.216	C33H40O19	[M-H]-	Apigenin-7-O-glucoside-4'-O-rutinoside	Flavonoids	Flavonoid	-	B	16934	19534	20915	33621	42111	47530	12600	6813.8	5847.4	24773	18613	24672	--	--
mws1035	741.22	433	740.216	C33H40O19	[M+H]+	Kaempferol-3-O-robinoside-7-O-rhamnoside (Robinin)	Flavonoids	Flavonols	301-19-9	B	98422	97539	95507	41302	25358	27613	83508	89124	73609	68280	55224	60581	C10178	--
Lmsp003881	741.22	287.06	740.216	C33H40O19	[M+H]+	Kaempferol-3-O-rutinoside-7-O-rhamnoside	Flavonoids	Flavonols	-	A	2968200	3318200	3556400	1068300	1079300	1056300	3544500	2925600	3766300	2628900	2509300	2610600	--	--
Hmqp002870	743.2	287.06	742.196	C32H38O20	[M+H]+	Luteolin-7-O-Sophoroside-5-O-arabinoside	Flavonoids	Flavonoid	-	B	171460	183060	181370	56517	36560	40584	155350	145440	149440	124120	145020	116600	--	--
Lmzn001875	741.23	579.18	742.232	C33H42O19	[M-H]-	Naringenin-7-O-Rutinoside-4'-O-glucoside	Flavonoids	Flavonoid	-	B	101270	80861	103920	30375	29390	21403	19148	31927	32874	44501	46818	53943	--	--
pme2651	742.1	620.1	743.075	C21H28N7O17P3	[M-H]-	NADP (Nicotinamide adenine dinucleotide phosphate)	Nucleotides and derivatives	Nucleotides and derivatives	53-59-8	B	10777	15028	13235	9	9	9	6293.4	6905.3	7960.4	6040.7	7898.9	5594	C00006	ko00195,ko00480,ko00760,ko01100
Lmpp003268	757.22	287.06	756.211	C33H40O20	[M+H]+	Kaempferol-3-O-rutinoside-7-O-glucoside	Flavonoids	Flavonols	-	B	88488	55884	80282	43176	41328	25848	66220	51096	57359	33377	69449	54550	--	--
pmp001105	757.22	287.06	756.211	C33H40O20	[M+H]+	Kaempferol-3-O-neohesperidoside-7-O-glucoside	Flavonoids	Flavonols	-	B	20592	20235	27442	9179.2	11564	6591.6	43959	35099	43088	17150	17529	19711	--	--
Lmsp003161	757.22	287.06	756.211	C33H40O20	[M+H]+	Kaempferol-3-O-sophoroside-7-O-rhamnoside	Flavonoids	Flavonols	-	B	103260	109300	120810	61048	48244	48321	28739	18881	32891	57877	53078	60566	--	--
HJAP127	757.22	303.05	756.212	C33H40O20	[M+H]+	Quercetin-3-O-(2''-O-Rhamnosyl)rutinoside	Flavonoids	Flavonols	55696-57-6	A	699480	686760	643110	319020	260670	355370	897270	827330	891710	572610	564950	644830	--	--
Lmjp003206	759.2	303.05	758.191	C32H38O21	[M+H]+	Quercetin-3-O-Sambubioside-5-O-Glucoside	Flavonoids	Flavonols	-	B	32907	37528	20995	38114	37203	33286	26912	52381	21242	26992	54639	33688	--	--
pmn001505	763.43	763.4	764.435	C41H64O13	[M-H]-	Oleanolic acid-3-O-xylosyl(1→3)glucuronide	Terpenoids	Triterpene Saponin	-	B	267930	290860	261570	243220	269290	222790	186350	204120	181090	204580	234380	263060	--	--
pmb1108	773.21	593	772.206	C33H40O21	[M+H]+	Luteolin-6,8-di-C-glucoside-7-O-glucoside	Flavonoids	Flavonoid carbonoside	-	B	19525	17777	19655	16457	13166	18131	14066	9744.7	15151	16116	16761	22152	--	--
Lmmp002755	773.21	303.05	772.206	C33H40O21	[M+H]+	Quercetin-7-O-rutinoside-4'-O-glucoside	Flavonoids	Flavonols	-	B	4500	20272	20368	26743	28067	21209	58662	62317	44431	19763	40552	40755	--	--
Hmgp003540	775.21	331.08	774.2	C36H38O19	[M+H]+	Tricin-4'-O-(β-guaiacylglycerol)ether-7-O-(6''-malonyl)glucoside	Flavonoids	Flavonoid	-	A	1094900	1114500	1060400	375710	381520	365040	685540	609690	678700	668330	698050	781940	--	--
pme2746	784.15	437	785.157	C27H33N9O15P2	[M-H]-	Riboflavin 5'-Adenosine Diphosphate	Nucleotides and derivatives	Nucleotides and derivatives	146-14-5	A	444790	427810	481890	306110	295700	260590	290180	347860	317520	349050	336880	279660	C00016	ko00740,ko01100,ko01110
Lmmp004600	889.2	331.08	888.196	C40H40O23	[M+H]+	Tricin-7-O-[(2''-Sinapoyl)glucuronyl](2→1)glucuronide	Flavonoids	Flavonoid	-	B	41116	34172	27742	34148	38460	26077	57471	57987	45589	26556	40108	22232	--	--
Cwjp002007	949.27	177.05	948.254	C43H48O24	[M+H]+	Kaempferol-3-O-sophoroside-7-O-(2''-Feruloyl)glucoside	Flavonoids	Flavonols	-	B	8214.7	21037	19655	17386	24774	13262	13458	20632	13105	9147	19461	23136	--	--
