# Supplementary material for: Alpha-Linolenic Acid Mediates Diverse Drought Responses in Maize (Zea mays L.) at Seedling and Flowering Stages
Source: Molecules. 2022 Jan 25;27(3):771. doi: 10.3390/molecules27030771 (PMC8839722; doi:10.3390/molecules27030771)
Supplement: Supplementary file 1 [file molecules-27-00771-s001.zip › Table S10xls.xlsx]

## Sheet: 引物设计
Primer design of qRT-PCR
gene ID	F	R
LOC103632693	GCCTCATCATCAACACCTTCCG	GCCGTTGGTCCACCCATTCTC
	CATCATCAACACCTTCCGTCAACTC	CCGTCGGACACCTCTTTCAGC
LOC103647391	AGCTGGGAGTTGGGATCAGGG	GGAGTTCGTGGAGCGTGGTGTAT
	AGCTGGGAGTTGGGATCAGGG	GGAGTTCGTGGAGCGTGGTGT
LOC103653069	ACTTCTCCCTCCCGTCGTCTCC	ATCGCCAGCGAGCTGTTGC
	AGCATCCAGTACGGCGTCTCG	GCCCAAATCAAGGTCCAGGTAGTTC
LOC103628960	TCACTCACTCAGCTCGTCTTCTTCTT	TCCTTCTCCGCCGTGTTGC
	CGTCCTCGTGCAGGTGTCCT	CGTCCTTCTCCGCCGTGTT
LOC103639086	CCTGACGCTGGACGAAATGG	TGGCTCCGTAGGCTGTTGC
	AGGCGTCGTACAGGGATAGGG	AGGCTCAGGTTGGGCTTGG
LOC100273454	GCTCAAGCCGATGGGCCAGAT	CGTGCTCCAACCAGAACAATAAGACA
	TGCCAGGCCATGCTCGACTT	CGTGCTCCAACCAGAACAATAAGACA
LOC100281367	GGGGCTACTCCACTCACATT	TGACTCCCAGCGACTTCC
	GAGAACTACTGCCCAGAAACAG	CAATGACTCCCAGCGACTT
LOC103653707	TCGGGTATTGGTAGATTCCCAGTCG	GGTTGCTGAAGTTGGCGTCGTG
	CGCAGTCCAACGCCAAGCAA	GCGGAGCACAAGGCACCATACC
LOC100282642	CGCCTGCGTGCTCTTCATCC	CATTATTCGTAGGTCGGGTCGTTCA
	CGCCTGCGTGCTCTTCATCC	GATACATTATTCGTAGGTCGGGTCGTT
LOC100272756	CCCATCATCGGCATCACCCTC	CTTGGCGATCTGGTTGCTGAACT
	AGGTGATGGCTGAGACGGGTGAG	GGCGTTGACGAGGATCTTGGACT
LOC542712	CCATACTGGACCATCCCATCACC	GCGAACTCCTTGTTGGCACTCTT
	TGGAGCGGTACAGCGAGCAG	CGGCGAAGGTGATGGGATG
LOC118474966	CCATACTGGACCATCCCATCACC	GCGAACTCCTTGTTGGCACTCTT
	TGGAGCGGTACAGCGAGCAG	CGGCGAAGGTGATGGGATG
LOC103643375	GATGTTTGGCGGGACGGAGAC	CGTTGACCATGACGCGGGAG
	GAGGACCAGGAGGAGTTCATCGC	TCCGTCCCGCCAAACATCA
LOC103636555	CATCCTCCGTCCGTTCCTCC	CGTTGTCCTCGTTGATCTCACCTT
	CATCCTCCGTCCGTTCCTCC	TTGTCCTCGTTGATCTCACCTTTT
LOC100192586	TTCCATTCCAATCCGTTCA	GAGCTTATTCCGCGTCCA
	TCGCCATTCGCCACCCTCT	CGCGTCCAAGCAACGTCTGC
