# Supplementary material for: Alpha-Linolenic Acid Mediates Diverse Drought Responses in Maize (Zea mays L.) at Seedling and Flowering Stages
Source: Molecules. 2022 Jan 25;27(3):771. doi: 10.3390/molecules27030771 (PMC8839722; doi:10.3390/molecules27030771)
Supplement: Supplementary file 1 [file molecules-27-00771-s001.zip › Table S2xls.xlsx]

## Sheet: Sheet1
Table-S2 Different accumulated metabolites in T1 and T2
Index	Formula	Compounds	Class I	Class II	CAS	Level	T1-1	T1-2	T1-3	T3-1	T3-2	T3-3	VIP	Fold_Change	Log2FC	Type
pme3200	C2H7N3	1-methylguanidine	Nucleotides and derivatives	Nucleotides and derivatives	471-29-4	B	58328	56075	64693	42962	47247	31266	1.03841	0.678268	-0.560074	insig
pmb0782	C5H11N	Piperidine	Alkaloids	Alkaloids	110-89-4	B	3298500	3439500	3450700	2718600	2454200	2506100	1.20678	0.753668	-0.407998	insig
pme1974	C3H4O3	Pyruvic acid	Organic acids	Organic acids	127-17-3	B	54709	68509	58128	67348	75738	42393	0.00862034	1.02279	0.0325109	insig
pme2292	C4H12N2	Putrescine	Alkaloids	Phenolamine	110-60-1	B	2145600	1992900	1887000	1338100	1806500	1930700	0.757745	0.842304	-0.247588	insig
pmf0512	C2H3NO3	Oxamic acid	Amino acids and derivatives	Amino acids and derivatives	471-47-6	B	26784	39367	25360	51891	52340	49252	1.10191	1.67721	0.746062	insig
pme1987	C3H7NO2	L-Alanine	Amino acids and derivatives	Amino acids and derivatives	56-41-7	B	8548.8	10554	5641	10791	9478.2	11685	0.735823	1.2914	0.368938	insig
ML10198895	C3H7NO2	N-Methylglycine	Amino acids and derivatives	Amino acids and derivatives	107-97-1	B	16115	17245	13167	20424	21896	14781	0.69623	1.22727	0.295448	insig
Zmyn000268	C3H6O3	2,3-Dihydroxypropanal	Others	Saccharides and Alcohols	56-82-6	B	16407	16449	15446	15016	11927	19384	0.260158	0.959111	-0.0602297	insig
pme2601	C3H6O3	3-Hydroxypropanoic acid	Organic acids	Organic acids	503-66-2	B	18300	12215	18656	20775	18420	12591	0.145458	1.05318	0.0747544	insig
Lmgn000188	C3H6O3	D-Lactic Acid	Organic acids	Organic acids	10326-41-7	B	11011	17196	5673.9	14985	11507	10718	0.322239	1.09826	0.135218	insig
Lmlp001319	C4H10O2	2,3-Butanediol	Others	Saccharides and Alcohols	513-85-9	B	192110	187120	167370	182080	212910	201780	0.712573	1.09179	0.12669	insig
Lmqp000873	C4H4O3	Succinic anhydride	Organic acids	Organic acids	108-30-5	A	118440	144890	86513	115130	147340	134760	0.492556	1.13545	0.183267	insig
Lmgn000219	C4H6O3	Succinic semialdehyde	Organic acids	Organic acids	692-29-5	B	59398	37917	49272	37070	45868	30348	0.72805	0.772824	-0.371788	insig
pme1841	C5H14N2	Cadaverine	Alkaloids	Phenolamine	462-94-2	B	282830	255230	257860	97714	89849	101090	1.23652	0.362666	-1.46329	down
pme3011	C4H9NO2	γ-Aminobutyric acid	Organic acids	Organic acids	56-12-2	B	763120	828700	823830	227410	198540	172300	1.23317	0.247656	-2.01359	down
pme3017	C4H9NO2	2-Aminoisobutyric acid	Amino acids and derivatives	Amino acids and derivatives	62-57-7	B	6330700	6594700	6069200	5124900	5209000	5100700	1.20792	0.812578	-0.299421	insig
pme3033	C4H9NO2	N,N-Dimethylglycine	Amino acids and derivatives	Amino acids and derivatives	1118-68-9	B	1107500	1067700	1108500	543470	572300	538800	1.23959	0.503874	-0.988866	insig
pmb0484	C5H13NO	Choline	Alkaloids	Alkaloids	62-49-7	B	14761000	14964000	14946000	11974000	11770000	12475000	1.22464	0.810794	-0.302592	insig
Lmbn000193	C3H4O4	Tartronate semialdehyde*	Organic acids	Organic acids	2480-77-5	B	333740	341950	288720	275850	248620	339890	0.592656	0.896258	-0.158014	insig
ML10172161	C3H4O4	Hydroxypyruvic acid*	Organic acids	Organic acids	1113-60-6	B	481580	478830	443610	417590	358970	470320	0.745183	0.888079	-0.171241	insig
mws0576	C4H8O3	3-Hydroxybutyric acid	Organic acids	Organic acids	300-85-6	B	1103800	985630	1144500	719230	790690	765980	1.18941	0.703757	-0.506851	insig
mws0574	C4H8O3	2-Hydroxyisobutyric acid*	Organic acids	Organic acids	594-61-6	B	57217	54195	60859	74148	69133	68024	1.14659	1.22658	0.294647	insig
mws0206	C4H8O3	2-Hydroxybutyric Acid*	Organic acids	Organic acids	3347-90-8	B	64291	56120	60823	70345	70192	60180	0.762398	1.1075	0.147309	insig
pme1975	C3H4O4	Malonic acid	Organic acids	Organic acids	141-82-2	B	1087900	1170600	1219800	836620	857220	770970	1.19974	0.708625	-0.496906	insig
pme0048	C2H7NO2S	2-Aminoethanesulfinic acid	Organic acids	Organic acids	300-84-5	B	2773.5	6786.7	5510.4	3700.2	8972.5	4392	0.180263	1.13232	0.179278	insig
mws0255	C4H5N3O	Cytosine	Nucleotides and derivatives	Nucleotides and derivatives	71-30-7	B	4592400	4223000	3816800	1437400	1263700	1245800	1.23297	0.312448	-1.67831	down
mws0177	C5H4O3	2-Furoic acid	Organic acids	Organic acids	88-14-2	B	372210	333750	381490	271030	286010	273670	1.17969	0.763906	-0.388532	insig
pme0257	C4H4N2O2	Uracil	Nucleotides and derivatives	Nucleotides and derivatives	66-22-8	B	64574	58184	90562	207940	168250	173690	1.18648	2.57772	1.3661	up
pme0006	C5H9NO2	L-Proline	Amino acids and derivatives	Amino acids and derivatives	147-85-3	A	33944000	32342000	37031000	8939800	6344000	5949200	1.22521	0.205513	-2.2827	down
mws0376	C4H4O4	Fumaric acid	Organic acids	Organic acids	110-17-8	B	113890	150520	109800	198790	185980	297420	1.06405	1.82301	0.866325	insig
mws0823	C5H8O3	3-Methyl-2-Oxobutanoic acid	Organic acids	Organic acids	759-05-7	B	104630	101430	104100	138890	119440	135840	1.15242	1.27086	0.345805	insig
pme0275	C5H8O3	4-Oxopentanoic Acid	Organic acids	Organic acids	123-76-2	B	14011	12433	12409	18327	13308	21908	0.878179	1.37809	0.462672	insig
pme3193	C4H7NO3	N-Acetyl-L-glycine	Amino acids and derivatives	Amino acids and derivatives	543-24-8	B	13698	14754	13438	9934.5	11764	7489.3	1.01126	0.696772	-0.52124	insig
pme0066	C3H7N3O2	Guanidinoacetate	Amino acids and derivatives	Amino acids and derivatives	352-97-6	B	12798	9077	15401	15902	10311	13547	0.221355	1.06664	0.0930707	insig
pmb1096	C8H7N	Indole	Alkaloids	Plumerane	120-72-9	A	124420	114250	132670	70325	80712	85931	1.18167	0.638143	-0.648048	insig
mws0191	C5H11NO2	Betaine	Alkaloids	Alkaloids	107-43-7	A	17266000	17857000	18576000	27976000	24851000	26460000	1.21667	1.47651	0.562189	insig
mws0256	C5H11NO2	L-Valine	Amino acids and derivatives	Amino acids and derivatives	72-18-4	A	4396100	4887500	5145700	3873600	3224600	3645200	1.11908	0.744554	-0.425551	insig
mws0470	C4H6O4	Methylmalonic acid*	Organic acids	Organic acids	516-05-2	A	19900000	20989000	19192000	22362000	20058000	20291000	0.548225	1.04377	0.0618097	insig
mws0192	C4H6O4	Succinic acid*	Organic acids	Organic acids	110-15-6	A	19089000	20572000	18470000	21967000	19313000	20225000	0.614711	1.05804	0.081396	insig
mws0147	C5H10O3	β-Hydroxyisovaleric acid	Organic acids	Organic acids	625-08-1	B	6579300	6306500	6791100	4265100	4478700	4516400	1.23013	0.673897	-0.5694	insig
pme3096	C3H5NO4	Aminomalonic acid	Organic acids	Organic acids	1068-84-4	B	615590	644700	590820	646330	568010	669400	0.173709	1.01763	0.0252092	insig
pmp001287	C8H9N	N-Benzylmethylene isomethylamine	Alkaloids	Alkaloids	-	A	5673500	5690100	5930000	3832000	3866200	3834900	1.23907	0.6669	-0.584458	insig
pma0134	C4H8O4	D-(-)-Threose	Others	Saccharides and Alcohols	95-43-2	B	1219200	1248600	1086400	846890	832640	787990	1.20047	0.694255	-0.526463	insig
pmb0069	C7H7NO	Benzamide	Phenolic acids	Phenolic acids	55-21-0	B	20540000	19770000	19597000	4080100	4322700	4037000	1.24153	0.207652	-2.26776	down
mws0491	C8H11N	Phenethylamine	Alkaloids	Alkaloids	64-04-0	A	4746800	4409300	4222100	860850	781460	868840	1.24	0.187705	-2.41346	down
Lmbn001930	C7H6O2	2-Hydroxybenzaldehyde (Salicylaldehyde)	Phenolic acids	Phenolic acids	90-02-8	B	34526	42576	35643	43603	47376	44231	0.990492	1.19925	0.262138	insig
mws0628	C7H6O2	4-Hydroxybenzaldehyde	Phenolic acids	Phenolic acids	123-08-0	A	395530	376500	381040	461380	465680	540350	1.13419	1.27261	0.347792	insig
mws0133	C6H6N2O	Nicotinamide	Others	Vitamin	98-92-0	B	949310	922800	937720	2104700	1777700	1860000	1.22985	2.04368	1.03117	up
pme2134	C4H10O4	D-Threitol	Others	Saccharides and Alcohols	2418-52-2	B	1783600	1860500	1840600	1491100	1840900	1581900	0.826434	0.895929	-0.158544	insig
ML10179289	C8H10O	2-Phenylethanol	Phenolic acids	Phenolic acids	60-12-8	B	11593000	10399000	10987000	2136600	2196900	2117600	1.24114	0.195612	-2.35393	down
Lmbp000668	C6H5NO2	Isonicotinic acid	Organic acids	Organic acids	55-22-1	B	1450100	1391800	1500100	1334900	1166800	1328400	0.981445	0.882105	-0.180978	insig
pme0490	C6H5NO2	Nicotinic acid (Vitamin B3)	Others	Vitamin	59-67-6	B	1332100	1379500	1531300	1282300	1076900	1204500	0.99156	0.839921	-0.251675	insig
pme1216	C6H5NO2	2-Picolinic acid	Organic acids	Organic acids	98-98-6	B	393340	350090	469620	292640	302870	249190	1.07338	0.696344	-0.522128	insig
mws0236	C2H7NO3S	2-Aminoethanesulfonic acid	Organic acids	Organic acids	107-35-7	B	167070	185150	156560	187390	191480	169740	0.657016	1.07829	0.108739	insig
pmb0302	C2H8NO3P	2-Aminoethylphosphonate	Lipids	Glycerol ester	2041-14-7	B	123280	112360	124730	164410	168020	176430	1.21148	1.41205	0.49779	insig
mws0572	C5H7N3O	5-Methylcytosine	Nucleotides and derivatives	Nucleotides and derivatives	554-01-8	B	26593	39106	37897	49580	43332	52083	0.980258	1.39962	0.485035	insig
mws0982	C6H11N3	1-Methylhistamine	Alkaloids	Alkaloids	501-75-7	B	11044	15922	15850	15568	15673	10103	0.134167	0.96562	-0.050472	insig
mws0251	C5H6N2O2	Thymine	Nucleotides and derivatives	Nucleotides and derivatives	65-71-4	B	269880	299390	298490	371680	305810	341900	0.95662	1.17474	0.232338	insig
Rfmb319	C6H11NO2	Pipecolic acid*	Amino acids and derivatives	Amino acids and derivatives	4043-87-2	A	787050	938320	934100	873580	548930	709690	0.777679	0.801739	-0.318796	insig
ML10181668	C6H11NO2	Cycloleucine*	Amino acids and derivatives	Amino acids and derivatives	52-52-8	A	3896100	3572200	3543700	3212700	2720600	2503700	1.07097	0.766164	-0.384275	insig
Zmgn000217	C5H6O4	Methylenesuccinic acid	Organic acids	Organic acids	97-65-4	A	16513000	15973000	17769000	17019000	19244000	15327000	0.191227	1.02656	0.0378243	insig
pme2693	C6H14N2O	N-Acetylputrescine	Alkaloids	Phenolamine	18233-70-0	B	1327300	961330	946320	757710	899120	766470	0.931321	0.7491	-0.41677	insig
mws0712	C5H9NO3	N-Propionylglycine	Amino acids and derivatives	Amino acids and derivatives	21709-90-0	B	2942200	1513800	3211100	3111100	2879700	992330	0.220864	0.910792	-0.134807	insig
mws0258	C6H13NO2	L-Isoleucine*	Amino acids and derivatives	Amino acids and derivatives	73-32-5	A	6342900	6929700	7155500	5716400	5109100	5125100	1.14627	0.780817	-0.356944	insig
mws0227	C6H13NO2	L-Leucine*	Amino acids and derivatives	Amino acids and derivatives	61-90-5	A	6334500	7087000	7145600	5530900	4961100	5350900	1.15812	0.770303	-0.376502	insig
pme0274	C6H13NO2	6-Aminocaproic acid	Organic acids	Organic acids	60-32-2	B	3083900	2694700	2256900	2040700	2467700	1048600	0.757101	0.691556	-0.532082	insig
pmp001198	C6H13NO2	6-Deoxyfagomine	Alkaloids	Alkaloids	197449-09-5	A	3877700	4049800	4181800	3161800	2957000	3145200	1.2107	0.765032	-0.386408	insig
mws1167	C4H4O5	Oxaloacetic acid	Organic acids	Organic acids	328-42-7	B	23192	25956	11458	10777	13009	7237.7	0.89279	0.511892	-0.96609	insig
Lmbn001288	C5H8O4	2-Hydroxy-2-methyl-3-oxobutanoic acid*	Organic acids	Organic acids	71698-08-3	B	56328	56968	51052	46994	51449	50541	0.918675	0.906515	-0.141596	insig
Lmmn000806	C5H8O4	Dimethylmalonic acid*	Organic acids	Organic acids	595-46-0	B	54227	51700	61729	46306	48268	53165	0.849689	0.881203	-0.182453	insig
pme0243	C5H8O4	Glutaric acid	Organic acids	Organic acids	110-94-1	B	949760	1026400	1097900	844960	829950	769480	1.13529	0.795167	-0.330671	insig
mws0473	C5H8O4	2-Methylsuccinic acid*	Organic acids	Organic acids	498-21-5	A	576660	492110	481320	499940	491690	521430	0.216584	0.976111	-0.0348828	insig
pme3034	C5H8O4	Ethylmalonic acid	Organic acids	Organic acids	601-75-2	B	74917	65571	85260	63434	64802	67731	0.815945	0.868079	-0.204102	insig
Lmmn002164	C5H8O4	Monomethyl succinate*	Organic acids	Organic acids	3878-55-5	B	55818	47515	58935	47882	51219	61886	0.0612694	0.992106	-0.0114343	insig
Lmbn001364	C5H8O4	4-Hydroxy-2-Oxopentanoic Acid*	Organic acids	Organic acids	3318-73-8	B	44093	48486	42269	52988	37474	40547	0.207617	0.971531	-0.0416682	insig
Lmgn000160	C4H8N2O3	3-Ureidopropionic Acid	Organic acids	Organic acids	462-88-4	A	26422	28282	28446	35466	45731	46547	1.1401	1.53631	0.619467	insig
mws0001	C4H8N2O3	L-Asparagine	Amino acids and derivatives	Amino acids and derivatives	70-47-3	B	69266	63848	72681	122810	93301	101870	1.1475	1.54513	0.627733	insig
mws0972	C6H12O3	6-Hydroxyhexanoic acid	Organic acids	Organic acids	1191-25-9	B	43238	41396	54950	26792	36147	36115	0.984526	0.709637	-0.494846	insig
Lmrn002746	C6H12O3	2-Hydroxy-4-methylpentanoic acid	Organic acids	Organic acids	498-36-2	B	20175	14732	29219	11077	12463	8263	1.02411	0.495945	-1.01175	down
mws0341	C6H12O3	2-Hydroxyisocaproic acid	Organic acids	Organic acids	20312-37-2	B	284090	356210	298290	301010	318930	336300	0.181028	1.0188	0.0268777	insig
pme2527	C5H12N2O2	L-Ornithine	Amino acids and derivatives	Amino acids and derivatives	70-26-8	B	32919	35437	32089	19016	25065	29673	0.961164	0.734272	-0.445613	insig
mws0219	C4H7NO4	L-Aspartic Acid	Amino acids and derivatives	Amino acids and derivatives	56-84-8	A	2897100	2918800	2678300	2799000	2794100	2710700	0.434797	0.977585	-0.0327064	insig
Lmbn000198	C4H6O5	3-Dehydro-L-Threonic Acid*	Organic acids	Organic acids	-	A	11330000	9016600	9895100	5156400	5993500	5060300	1.19815	0.536021	-0.899637	insig
mws0275	C4H6O5	L-Malic acid*	Organic acids	Organic acids	97-67-6	A	29013000	21323000	26778000	13910000	16528000	13669000	1.15425	0.571971	-0.805985	insig
pme0040	C5H5N5	Adenine	Nucleotides and derivatives	Nucleotides and derivatives	73-24-5	A	44145000	42198000	42417000	58302000	55578000	54421000	1.22155	1.30709	0.386359	insig
HJKP000649	C8H9NO	N-benzylformamide*	Alkaloids	Alkaloids	6343-54-0	A	1803000	1986700	1891400	1646200	1474700	1531800	1.14177	0.818979	-0.288102	insig
Lmgp000659	C8H9NO	2-Phenylacetamide*	Alkaloids	Alkaloids	103-81-1	B	1720900	1849600	1995100	1476500	1371400	1559600	1.11698	0.791918	-0.336577	insig
mws0889	C4H8O5	D-Threonic Acid	Others	Saccharides and Alcohols	3909-12-4	A	373560	420600	574670	464270	433840	425670	0.0823095	0.967089	-0.0482799	insig
pme0033	C5H4N4O	Hypoxanthine	Nucleotides and derivatives	Nucleotides and derivatives	68-94-0	B	564160	487040	565550	975350	869820	885500	1.21031	1.68899	0.756158	insig
Zmyn002919	C8H8O2	2-Methylbenzoic acid	Phenolic acids	Phenolic acids	118-90-1	B	40379	40910	44647	35857	39174	27975	0.876136	0.817923	-0.289962	insig
Hmbn002174	C8H8O2	4-Hydroxyacetophenone	Phenolic acids	Phenolic acids	99-93-4	B	7625	6029.8	4937.5	5448	4209.9	2746.8	0.832913	0.667196	-0.583818	insig
mws0146	C7H7NO2	Nicotinic Acid Methyl Ester(Methyl Nicotinate)	Alkaloids	Alkaloids	93-60-7	B	83502	83382	84335	150970	115650	120780	1.15881	1.54208	0.624878	insig
pme2268	C7H7NO2	Trigonelline	Alkaloids	Alkaloids	535-83-1	A	10716000	11428000	11573000	15973000	13715000	15081000	1.17013	1.32779	0.409024	insig
pme1738	C7H9N2O	3-Carbamyl-1-methylpyridinium(1-Methylnicotinamide)	Alkaloids	Alkaloids	1005-24-9	B	61940	63207	43135	43174	58037	53180	0.312633	0.917454	-0.124292	insig
pme1002	C8H11NO	L-Tyramine	Amino acids and derivatives	Amino acids and derivatives	51-67-2	A	35902000	35149000	36266000	25576000	25354000	26203000	1.23804	0.71874	-0.476459	insig
pma0948	C8H11NO	Phenylethanolamine	Alkaloids	Alkaloids	7568-93-6	B	15020000	16295000	15595000	11931000	10704000	10570000	1.20182	0.707845	-0.498495	insig
Lmgn001670	C7H6O3	Salicylic acid	Phenolic acids	Phenolic acids	69-72-7	B	58463	55670	40292	91629	86789	94820	1.14974	1.76939	0.823252	insig
Hmgn001653	C7H6O3	Protocatechuic aldehyde*	Phenolic acids	Phenolic acids	139-85-5	B	492600	553330	512530	440650	436410	507970	0.877306	0.888717	-0.170204	insig
mws0749	C7H6O3	4-Hydroxybenzoic acid	Phenolic acids	Phenolic acids	99-96-7	B	591430	636760	556920	508060	563620	526400	0.926062	0.895228	-0.159673	insig
Lmbn002862	C7H6O3	3-Hydroxybenzoic Acid	Organic acids	Organic acids	99-06-9	B	2009600	2001800	1856500	3187600	3312900	3306500	1.23452	1.6713	0.740968	insig
Lmbn001981	C7H6O3	2,5-Dihydroxybenzaldehyde*	Phenolic acids	Phenolic acids	1194-98-5	B	482910	447170	441280	312400	452370	455310	0.56814	0.889686	-0.168632	insig
pme2828	C6H5NO3	4-Nitrophenol	Phenolic acids	Phenolic acids	100-02-7	B	47171000	46769000	46296000	40611000	40325000	43900000	1.12226	0.890185	-0.167823	insig
Zmzn002575	C6H5NO3	2-Nitrophenol	Phenolic acids	Phenolic acids	88-75-5	B	121760	121430	112650	97294	99823	106090	1.13186	0.852088	-0.230926	insig
pme1137	C6H5NO3	6-Hydroxynicotinic acid	Alkaloids	Alkaloids	5006-66-6	B	251890	271800	306610	126200	154910	132210	1.20789	0.497796	-1.00637	down
mws0704	C2H8NO4P	O-Phosphorylethanolamine	Alkaloids	Alkaloids	1071-23-4	B	28305	25262	27228	44223	47366	49681	1.22449	1.7485	0.806117	insig
pma2987	C6H11N3O	Histidinol	Alkaloids	Alkaloids	501-28-0	B	19190000	22086000	21984000	22029000	19532000	21450000	0.0329799	0.996064	-0.00568985	insig
pme3207	C6H6O4	Muconic acid	Organic acids	Organic acids	1119-72-8	B	1209000	967990	1081300	774750	945450	840850	1.00885	0.78601	-0.34738	insig
Rfmb320	C7H13NO2	1-Methylpiperidine-2-carboxylic acid	Amino acids and derivatives	Amino acids and derivatives	7730-87-2	B	4374900	4283800	4981400	3417600	2420500	2732700	1.12283	0.628353	-0.670352	insig
mws0340	C6H8O4	2,3-Dimethylsuccinic acid	Amino acids and derivatives	Amino acids and derivatives	13545-04-5	B	864700	978440	940420	560590	478260	472050	1.21395	0.542794	-0.881523	insig
Rfmb318	C7H14NO2+	D-Proline betaine	Amino acids and derivatives	Amino acids and derivatives	1195-94-4	B	2113500	2260300	2494400	1616000	1165600	1239100	1.1491	0.585408	-0.772485	insig
Lmyn008503	C8H16O2	Octanoic acid	Lipids	Free fatty acids	124-07-2	A	3450.4	4327.6	3565.6	6555.1	7560	7526.2	1.20156	1.9078	0.931909	insig
mws0103	C9H7NO	Indole-3-carboxaldehyde	Alkaloids	Plumerane	487-89-8	B	106060	99594	108180	169970	172190	160400	1.23	1.60136	0.679294	insig
MA10074217	C9H7NO	4-Hydroxyquinoline	Alkaloids	Quinoline alkaloids	611-36-9	B	8534.1	8692.8	10464	15433	13874	11392	1.07562	1.46976	0.555581	insig
pme0295	C6H11NO3	4-Acetamidobutyric acid	Organic acids	Organic acids	3025-96-5	B	224580	212540	204150	106360	90936	83213	1.22115	0.437427	-1.19288	down
mws0567	C5H11N3O2	4-Guanidinobutyric acid	Organic acids	Organic acids	463-00-3	B	1761700	1926200	2053100	1992100	1840600	2028300	0.247656	1.0209	0.0298448	insig
Lmgn000224	C5H6O5	2-Methyl-3-oxosuccinic acid	Organic acids	Organic acids	-	B	508820	499690	489550	570280	560050	535990	1.15165	1.11232	0.15357	insig
pme2380	C5H6O5	α-Ketoglutaric acid	Organic acids	Organic acids	328-50-7	B	2682200	2403800	2569700	2690800	2637400	2216800	0.153163	0.98554	-0.0210134	insig
Lmbn001609	C6H10O4	2-Acetyl-2-Hydroxybutanoic Acid	Organic acids	Organic acids	-	B	37252	32209	32656	16602	25486	24904	1.03268	0.656032	-0.608162	insig
mws0208	C6H10O4	Adipic Acid*	Organic acids	Organic acids	124-04-9	A	189820	192010	198120	166660	170570	165340	1.2132	0.866575	-0.206604	insig
mws0924	C6H10O4	2-Methylglutaric acid*	Organic acids	Organic acids	617-62-9	A	167160	156000	181550	127110	156790	160790	0.748289	0.88108	-0.182655	insig
Wmzn000227	C6H10O4	2,2-Dimethylsuccinic acid	Organic acids	Organic acids	597-43-3	B	24753	11927	12350	22655	20043	16512	0.530523	1.20763	0.272176	insig
pme0193	C5H10N2O3	L-Glutamine	Amino acids and derivatives	Amino acids and derivatives	56-85-9	A	1486800	1470500	1400900	1068300	1090500	1117300	1.22706	0.751709	-0.411753	insig
mws0590	C9H10N2	5,6-Dimethylbenzimidazole	Others	Others	582-60-5	B	127670	134700	108730	168450	223300	184170	1.1186	1.55193	0.63406	insig
pme0026	C6H14N2O2	L-Lysine	Amino acids and derivatives	Amino acids and derivatives	56-87-1	A	1658300	1552500	1569900	1102000	1241300	1205700	1.19778	0.74236	-0.429809	insig
pme1691	C7H16NO2	Acetylcholine	Alkaloids	Alkaloids	60-31-1	B	76708	72531	77671	113130	62761	89981	0.440195	1.17171	0.228612	insig
pme0014	C5H9NO4	L-Glutamic acid	Amino acids and derivatives	Amino acids and derivatives	56-86-0	A	7563100	6818100	7590500	7311600	7009200	5506800	0.61779	0.902415	-0.148136	insig
Zmzn000113	C5H9NO4	L-threo-3-Methylaspartate	Amino acids and derivatives	Amino acids and derivatives	6061-13-8	A	1158500	1120800	1181100	1052100	1145600	1053200	0.871598	0.939458	-0.0900996	insig
mws1050	C5H9NO4	O-Acetylserine	Amino acids and derivatives	Amino acids and derivatives	5147-00-2	B	80330	68195	97638	93705	83250	35763	0.398174	0.864135	-0.210672	insig
pmp001285	C8H4O3	Phthalic anhydride	Phenolic acids	Phenolic acids	85-44-9	A	1069900	1150600	1087200	899100	999020	919690	1.11902	0.851894	-0.231254	insig
Lmbn000216	C5H8O5	3-Methylmalic acid*	Organic acids	Organic acids	152204-30-3	B	402220	333430	255010	197230	189760	255780	0.986512	0.64883	-0.624087	insig
ML10171848	C5H8O5	D-Arabinono-1,4-lactone	Others	Saccharides and Alcohols	2782-09-4	A	425240	559300	471640	469600	402860	484640	0.401714	0.931959	-0.101662	insig
pmb2826	C5H8O5	L-Citramalic acid	Organic acids	Organic acids	6236-09-5	B	398540	604940	524370	689370	464360	722960	0.591909	1.22832	0.296687	insig
Zmyn000247	C5H8O5	2-Hydroxyglutaric Acid*	Organic acids	Organic acids	13095-48-2	B	387130	342450	279810	202710	228310	231200	1.11108	0.65606	-0.608101	insig
mws2213	C9H8O2	Cinnamic acid	Phenolic acids	Phenolic acids	140-10-3	B	1538.4	2373.8	2303.8	1747.8	2773.5	1501	0.130791	0.968838	-0.0456719	insig
Lmgp000796	C8H7NO2	4-Hydroxymandelonitrile	Alkaloids	Alkaloids	13093-65-7	A	1712000	1884100	1977900	1150100	1074400	1109500	1.22202	0.598134	-0.741459	insig
pme1210	C5H11NO2S	L-Methionine	Amino acids and derivatives	Amino acids and derivatives	63-68-3	A	1566800	1630400	1974400	1133400	1008900	1050000	1.17937	0.617275	-0.696014	insig
mws0847	C6H7N5	1-Methyladenine	Nucleotides and derivatives	Nucleotides and derivatives	5142-22-3	A	567420	530170	548160	1906300	1693000	1489300	1.23171	3.09196	1.62852	up
mws0262	C4H6O6	L-Tartaric acid	Organic acids	Organic acids	87-69-4	B	184230	183320	193080	215860	191200	172840	0.274181	1.03437	0.0487552	insig
Zmgn000173	C5H10O5	D-Ribose	Others	Saccharides and Alcohols	50-69-1	B	81136	69362	68252	38852	45676	39325	1.20034	0.566185	-0.820654	insig
mws1499	C5H10O5	D-Arabinose	Others	Saccharides and Alcohols	10323-20-3	B	694920	631360	610690	563750	664070	611030	0.492663	0.949344	-0.0749978	insig
Lmxp001668	C9H10O2	2-Methoxy-4-ethenylphenol	Phenolic acids	Phenolic acids	7786-61-0	A	1783700	1605700	1736600	1096400	970380	956320	1.21712	0.589758	-0.761805	insig
Lmxn006423	C7H5NOS	2(3H)-Benzothiazolone	Alkaloids	Alkaloids	934-34-9	B	14133	19189	14954	17560	19149	18706	0.74518	1.14788	0.19897	insig
pme0183	C5H5N5O	Isoguanine	Nucleotides and derivatives	Nucleotides and derivatives	3373-53-3	A	2436200	2283200	2508500	2608800	2845300	2570200	0.964871	1.11018	0.150799	insig
pme1109	C5H5N5O	Guanine	Nucleotides and derivatives	Nucleotides and derivatives	73-40-5	A	22493000	22556000	25712000	25172000	24145000	25305000	0.630378	1.05456	0.0766466	insig
pme0256	C5H4N4O2	Xanthine	Nucleotides and derivatives	Nucleotides and derivatives	69-89-6	A	121030	108520	152850	276160	282480	324920	1.19972	2.31056	1.20825	up
mws0458	C8H8O3	Vanillin	Phenolic acids	Phenolic acids	121-33-5	A	498890	485780	500520	496990	599140	581230	0.881084	1.12939	0.175545	insig
mws0145	C8H8O3	O-Anisic acid (2-Methoxybenzoic acid)	Phenolic acids	Phenolic acids	529-75-9	B	340450	239630	277980	362920	260470	362300	0.518622	1.14874	0.200055	insig
Zmyn002323	C8H8O3	2-Hydroxyphenylacetic acid	Organic acids	Organic acids	614-75-5	B	182590	182930	130660	95196	76978	85936	1.15446	0.520194	-0.942878	insig
mws0182	C8H8O3	p-Hydroxyphenyl acetic acid	Phenolic acids	Phenolic acids	156-38-7	B	40199	38219	42467	19150	21740	27007	1.16984	0.561666	-0.832216	insig
mws0943	C7H8N2O2	1,4-Dihydro-1-Methyl-4-oxo-3-pyridinecarboxamide	Alkaloids	Alkaloids	769-49-3	B	1436400	1448300	1338500	1052600	1285300	1226900	0.991003	0.844099	-0.244515	insig
mws0437	C5H12O5	D-Arabitol	Others	Saccharides and Alcohols	488-82-4	B	1364400	1305400	1279800	1068400	1212700	1218900	0.985083	0.886166	-0.174352	insig
pme0513	C5H12O5	Xylitol	Others	Saccharides and Alcohols	87-99-0	B	895330	950560	965580	696860	882240	802240	0.948164	0.847009	-0.239551	insig
Lmyp004084	C10H16O	Perillyl alcohol	Terpenoids	Monoterpenoids	57717-97-2	B	2300600	2284200	2398700	845060	891650	984050	1.23613	0.389598	-1.35994	down
mws0444	C7H7NO3	3-Aminosalicylic acid	Phenolic acids	Phenolic acids	570-23-0	B	10153	7517.3	9598.8	6084.6	8238.1	5396.3	0.905894	0.723126	-0.467681	insig
ML10177402	C7H7NO3	4-Aminosalicylic acid	Phenolic acids	Phenolic acids	65-49-6	B	24718	22241	15085	30643	12092	21707	0.0181019	1.03865	0.0547096	insig
Hmlp000935	C8H11NO2	Vanillylamine	Alkaloids	Alkaloids	1196-92-5	B	424180	464810	396190	594270	399140	281350	0.145316	0.991892	-0.0117448	insig
mws4002	C8H11NO2	Dopamine	Alkaloids	Alkaloids	51-61-6	A	2079500	1924900	3481500	1439800	1136900	1851900	0.915307	0.591592	-0.757325	insig
mws0180	C7H6O4	2,5-Dihydroxybenzoic acid; Gentisic Acid*	Phenolic acids	Phenolic acids	490-79-9	A	53584	58372	56005	43954	32310	41253	1.09605	0.699668	-0.515257	insig
Lmgn002473	C7H6O4	2,6-Dihydroxybenzoic acid	Phenolic acids	Phenolic acids	303-07-1	B	5517100	6035200	5501400	7802700	8385900	8252800	1.21597	1.4332	0.519242	insig
mws0885	C7H6O4	2,4-Dihydroxybenzoic acid	Phenolic acids	Phenolic acids	89-86-1	A	1059800	1036000	966420	1559700	1471600	1434600	1.21909	1.45839	0.544373	insig
mws0639	C7H6O4	2,3-Dihydroxybenzoic Acid*	Organic acids	Organic acids	303-38-8	B	1342700	1343400	1280300	1841700	1836200	1762400	1.23109	1.3716	0.455856	insig
mws0183	C7H6O4	3,4-Dihydroxybenzoic acid (Protocatechuic acid)*	Phenolic acids	Phenolic acids	99-50-3	A	1171300	1093000	1059800	1544200	1603100	1699900	1.21428	1.4582	0.544188	insig
pmb3099	C4H11O4P	Diethyl phosphate	Organic acids	Organic acids	598-02-7	B	16088	17975	19817	24323	22554	24690	1.12695	1.32827	0.409545	insig
MA10040889	C6H5NO4	4-Nitrocatechol	Phenolic acids	Phenolic acids	3316-09-4	B	22044	15245	15737	15716	14847	11579	0.739851	0.794742	-0.331441	insig
Lmbn001467	C7H13NO3	5-Acetamidopentanoic Acid	Organic acids	Organic acids	1072-10-2	B	317390	280510	314290	245720	243430	261760	1.12304	0.823195	-0.280694	insig
pme2589	C6H8O5	2-Oxoadipic acid	Organic acids	Organic acids	3184-35-8	B	479930	475070	493180	519340	513850	474450	0.673652	1.04106	0.058051	insig
pme0128	C6H12N2O3	L-Alanyl-L-Alanine	Amino acids and derivatives	Amino acids and derivatives	1948-31-8	B	8650.2	6519.9	7062.7	25112	25090	20386	1.22081	3.17495	1.66673	up
mws0005	C10H12N2	Tryptamine	Alkaloids	Plumerane	61-54-1	A	22010000	21075000	21971000	8968100	8673100	7701300	1.23567	0.389549	-1.36012	down
mws1417	C9H7NO2	Indole-3-carboxylic acid	Alkaloids	Plumerane	771-50-6	B	303280	294160	309330	352030	341080	347520	1.20508	1.14762	0.198649	insig
NK10246260	C9H7NO2	2,4-Dihydroxyquinoline	Alkaloids	Quinoline alkaloids	86-95-3	B	90271	115610	84562	83299	91647	100540	0.258091	0.948503	-0.0762761	insig
Lmgp001898	C9H7NO2	4,6-Dihydroxyquinoline	Alkaloids	Quinoline alkaloids	3517-61-1	B	22360	8622.5	21407	23652	29305	20909	0.670952	1.40994	0.495633	insig
mws1550	C6H11NO2S	S-Allyl-L-cysteine	Amino acids and derivatives	Amino acids and derivatives	21593-77-1	B	16361	17534	28016	30245	24807	29230	0.846239	1.36134	0.445029	insig
pme3382	C6H11NO4	N-Acetyl-L-threonine	Amino acids and derivatives	Amino acids and derivatives	17093-74-2	B	148110	148340	156450	180880	184030	143730	0.694518	1.12307	0.167452	insig
mws1346	C6H11NO4	DL-2-Aminoadipic acid	Alkaloids	Alkaloids	542-32-5	B	401450	540960	477190	492970	452650	389390	0.318775	0.940413	-0.0886339	insig
pmp001201	C7H15NO3	5-Aminocycloheptane-1,2,3-triol	Alkaloids	Alkaloids	-	B	90689	75318	79258	43580	61698	43544	1.10992	0.60678	-0.720754	insig
pme2761	C5H6O6	4-Hydroxy-2-oxoglutaric acid	Organic acids	Organic acids	1187-99-1	B	50667	47130	32467	59642	36296	31573	0.107691	0.978866	-0.0308167	insig
pme2914	C6H10O5	3-Hydroxy-3-methylpentane-1,5-dioic acid	Amino acids and derivatives	Amino acids and derivatives	503-49-1	A	1758300	1842400	1510800	3576300	3521200	4100500	1.21911	2.19075	1.13142	up
pmf0440	C10H10O2	4-MethoxycinnaMaldehyde	Phenolic acids	Phenolic acids	1963-36-6	B	194970	223110	221870	189360	187160	201690	0.881067	0.903524	-0.146366	insig
pme1419	C6H13NO2S	L-Methionine methyl ester	Amino acids and derivatives	Amino acids and derivatives	10332-17-9	B	50008	57855	58507	49733	46802	48527	0.972888	0.871924	-0.197726	insig
Lmbp000123	C6H13NO2S	L-Homomethionine	Amino acids and derivatives	Amino acids and derivatives	25148-30-5	B	100880	73103	87896	61720	92511	81948	0.419458	0.901863	-0.14902	insig
Lmbn002648	C9H8O3	α-Hydroxycinnamic Acid*	Phenolic acids	Phenolic acids	5801-57-0	B	440880	495900	451160	656240	677300	686750	1.21698	1.4556	0.541617	insig
mws0159	C9H8O3	Phenylpyruvic acid	Organic acids	Organic acids	156-06-9	B	75521	81371	97697	101910	87808	62787	0.0843133	0.991814	-0.0118581	insig
pme1439	C9H8O3	p-Coumaric acid	Phenolic acids	Phenolic acids	501-98-4	B	69952	83938	53966	84610	121860	117540	0.982175	1.55882	0.640454	insig
pmb0142	C9H8O3	Caffeic aldehyde	Phenolic acids	Phenolic acids	141632-15-7	B	229270	243580	237620	260290	264570	273660	1.15599	1.12393	0.168555	insig
Lmmn001643	C9H8O3	2-Hydroxycinnamic acid*	Organic acids	Organic acids	583-17-5	B	562400	531830	473730	692820	747070	697990	1.16936	1.36348	0.447292	insig
Lmbn002739	C9H8O3	3-Hydroxycinnamic Acid	Phenolic acids	Phenolic acids	14755-02-3	B	460380	384990	378070	571680	589100	614650	1.17171	1.45118	0.537225	insig
pme2529	C6H12O5	1,5-Anhydro-D-glucitol	Others	Saccharides and Alcohols	154-58-5	B	51685	51278	43176	80591	55977	75094	1.02032	1.44836	0.534421	insig
Hmlp002407	C8H7NO3	HBOA	Alkaloids	Alkaloids	23520-34-5	B	2075500	1713100	1951400	1829800	2001300	2064100	0.25783	1.02704	0.03849	insig
mws1368	C8H7NO3	Coixol; 6-Methoxy-2-benzoxazolinone; MBOA	Alkaloids	Alkaloids	532-91-2	A	456770	449460	408350	1070400	1010200	990480	1.2363	2.33617	1.22414	up
pme3083	C8H7NO3	2-(Formylamino)benzoic acid	Phenolic acids	Phenolic acids	3342-77-6	B	402940	455890	426540	481560	490480	528390	1.07068	1.16731	0.223192	insig
pme2617	C5H11NO3S	L-Methionine Sulfoxide	Amino acids and derivatives	Amino acids and derivatives	3226-65-1	B	11136000	10482000	10077000	9871700	9327500	9350200	1.03449	0.900754	-0.150795	insig
pme3968	C6H7N5O	7-Methylguanine	Nucleotides and derivatives	Nucleotides and derivatives	578-76-7	B	83989	69743	69726	81846	76341	72826	0.308102	1.03381	0.0479703	insig
pme0021	C9H11NO2	L-Phenylalanine	Amino acids and derivatives	Amino acids and derivatives	63-91-2	A	7363300	7393900	7210900	4841900	4770500	5168000	1.23174	0.672812	-0.571725	insig
pme0282	C8H6O4	Phthalic acid	Organic acids	Organic acids	88-99-3	B	165150	202940	192240	184760	193920	198930	0.308509	1.03084	0.043819	insig
pme0281	C8H6O4	Terephthalic acid	Phenolic acids	Phenolic acids	100-21-0	B	465080	405870	604280	355730	368110	334070	0.993116	0.717115	-0.479723	insig
pmc0274	C6H6N4S	6-Methylmercaptopurine	Nucleotides and derivatives	Nucleotides and derivatives	50-66-8	B	11528000	11992000	12318000	7898000	7637700	8584500	1.21801	0.673034	-0.571248	insig
mws0344	C5H10O6	D-Xylonic acid	Organic acids	Organic acids	526-91-0	A	1879800	2096700	1980500	1909100	1934200	1966100	0.431651	0.975222	-0.0361968	insig
pmn001681	C10H14O2	1-(4-Methoxyphenyl)-1-propanol	Phenolic acids	Phenolic acids	5349-60-0	B	19697	13018	15835	11304	16041	15793	0.413228	0.888527	-0.170512	insig
NK10253223	C8H9NO3	2-Amino-3-methoxybenzoic acid	Phenolic acids	Phenolic acids	3177-80-8	A	703020	700680	579020	994740	807190	753610	0.95242	1.28891	0.366147	insig
Zmjp000624	C8H9NO3	Pyridoxal	Others	Vitamin	66-72-8	A	713100	687190	684330	963060	862720	734510	0.971009	1.22818	0.296523	insig
Hmtp000776	C8H9NO3	4,5,6-Trihydroxy-2-cyclohexen-1-ylideneacetonitrile	Alkaloids	Alkaloids	-	B	190420	203430	213120	128180	124190	125600	1.22962	0.622716	-0.683353	insig
mws2125	C3H5O6P	Phosphoenolpyruvate	Organic acids	Organic acids	138-08-9	B	55897	60154	46579	72796	82495	61503	0.970875	1.33305	0.414731	insig
pme1292	C8H8O4	Homogentisic acid	Phenolic acids	Phenolic acids	451-13-8	B	2719700	2418900	2747700	3320900	3621300	3449000	1.17333	1.31763	0.397942	insig
mws0028	C8H8O4	Vanillic acid	Phenolic acids	Phenolic acids	121-34-6	B	89178	108170	108880	77562	74643	90864	0.983667	0.793752	-0.33324	insig
Hmbp001276	C8H8O4	Gallacetophenone	Phenolic acids	Phenolic acids	528-21-2	B	43336	48322	45588	50673	56095	58935	1.07328	1.20734	0.271836	insig
Lmmp003042	C8H8O4	Protocatechuic Acid Methyl Ester	Phenolic acids	Phenolic acids	2150-43-8	B	60212	78636	67952	37572	25079	17098	1.11902	0.385633	-1.3747	down
pme1383	C8H11NO3	Pyridoxine	Others	Vitamin	65-23-6	A	165470	216100	175490	412040	389040	381850	1.21278	2.12352	1.08646	up
pme0181	C7H11N3O2	3-Methyl-L-Histidine	Amino acids and derivatives	Amino acids and derivatives	368-16-1	B	252190	268790	304660	300150	245950	289200	0.0837599	1.0117	0.0167816	insig
Zmzn000078	C3H7O6P	Dihydroxyacetone phosphate	Others	Saccharides and Alcohols	57-04-5	B	22107	23000	21227	24256	26073	20076	0.392145	1.06137	0.0859294	insig
mws0024	C7H6O5	Gallic acid	Phenolic acids	Phenolic acids	149-91-7	B	763180	690040	683150	1078600	1078100	1198200	1.21307	1.57037	0.651108	insig
Xmbp001692	C7H6O5	2,4,6-Trihydroxybenzoic acid	Organic acids	Organic acids	83-30-7	B	18345	26257	24958	15862	14375	15717	1.07618	0.660638	-0.598067	insig
ML10176345	C7H8O5	3-Dehydroshikimic acid	Organic acids	Organic acids	2922-42-1	B	22322	17582	26691	26672	23148	22684	0.430006	1.08873	0.122647	insig
pme0124	C7H12N2O3	L-Glycyl-L-proline	Amino acids and derivatives	Amino acids and derivatives	704-15-4	B	16227	19507	23157	27035	24903	27789	1.02181	1.35381	0.437021	insig
Lmbn003524	C9H16O3	9-Oxononanoic acid	Organic acids	Organic acids	2553-17-5	B	30262	19954	25528	20143	22148	17221	0.788107	0.785699	-0.347951	insig
pme0253	C8H15NO3	N-Acetyl-L-leucine	Amino acids and derivatives	Amino acids and derivatives	1188-21-2	B	156970	125200	109610	167170	144190	148910	0.74433	1.17482	0.232437	insig
MA10039492	C6H6O6	Dehydroascorbic acid	Others	Vitamin	490-83-5	B	139260	108480	187510	154910	261470	217330	0.807392	1.45597	0.541978	insig
pme3009	C6H6O6	Trans-Citridic acid	Organic acids	Organic acids	4023-65-8	B	498350	524940	359260	508550	361450	592320	0.162131	1.0577	0.0809274	insig
Lmgn002184	C7H10O5	2-Oxoheptanedionic acid	Organic acids	Organic acids	17126-90-8	B	79143	69701	73055	40197	35061	24893	1.16776	0.451336	-1.14773	down
Lmgn002091	C7H10O5	2-Methyl-3-oxoadipic acid	Organic acids	Organic acids	-	B	69177	82800	59898	31451	25507	20000	1.18438	0.363224	-1.46107	down
mws0154	C7H10O5	Shikimic acid	Organic acids	Organic acids	138-59-0	B	809960	797260	808120	517610	676950	621810	1.09164	0.752014	-0.411168	insig
Lmgn002555	C8H14O4	2-Propylglutaric acid	Organic acids	Organic acids	32806-62-5	B	126460	147980	146090	112320	105210	103270	1.14532	0.762847	-0.390535	insig
mws0260	C6H14N4O2	L-Arginine	Amino acids and derivatives	Amino acids and derivatives	74-79-3	A	116710	174240	168030	106910	150670	137100	0.505828	0.859907	-0.217748	insig
pme2559	C6H9NO5	N-Acetyl-L-Aspartic Acid	Amino acids and derivatives	Amino acids and derivatives	997-55-7	B	32156	27153	18145	18204	25479	21552	0.453963	0.842242	-0.247694	insig
pme1651	C10H9NO2	Indole 3-acetic acid (IAA)	Alkaloids	Plumerane	87-51-4	B	29714	29491	34996	18940	17459	14425	1.18432	0.539527	-0.890232	insig
pme0008	C6H13N3O3	L-Citrulline	Amino acids and derivatives	Amino acids and derivatives	372-75-8	B	172520	217540	171130	205570	203480	204470	0.644273	1.09325	0.128621	insig
Hmfn000531	C6H8O6	L-Ascorbic acid (Vitamin C)	Others	Vitamin	50-81-7	A	392980	388700	373880	572940	498480	453340	1.10696	1.3195	0.39999	insig
mws4175	C6H8O6	D-Glucurono-6,3-lactone	Others	Saccharides and Alcohols	32449-92-6	B	1253000	1151200	1256800	1086500	1273500	1334900	0.0548474	1.00926	0.0132975	insig
mws1075	C10H8O3	7-Methoxycoumarin	Lignans and Coumarins	Coumarins	531-59-9	B	30878	45059	25671	9	9	9	1.24114	0.000265727	-11.8778	down
Lmbn001754	C7H12O5	3-Isopropylmalic Acid*	Organic acids	Organic acids	921-28-8	B	1063200	1074100	997550	1484600	1584400	1615800	1.22415	1.49443	0.579591	insig
Zmgn001448	C7H12O5	2-Propylmalic Acid*	Organic acids	Organic acids	-	B	1123200	985550	1040600	1520700	1539100	1595200	1.21648	1.47808	0.563727	insig
pmb3101	C7H12O5	2-Isopropylmalic Acid	Organic acids	Organic acids	49601-06-1	A	1014200	967490	1056300	1357600	1635700	1625300	1.18315	1.52028	0.604338	insig
pmb0774	C10H12N2O	N-Hydroxytryptamine*	Alkaloids	Phenolamine	-	B	13042000	13193000	14087000	6820800	7362000	6787500	1.23508	0.520071	-0.94322	insig
pme2024	C10H12N2O	Serotonin*	Alkaloids	Plumerane	50-67-9	A	17113000	16480000	16376000	8415300	8548100	8558900	1.24096	0.510763	-0.969275	insig
pmb0468	C6H11NO3S	N-Formyl-L-Methionine	Amino acids and derivatives	Amino acids and derivatives	4289-98-9	B	630270	522910	671630	337830	309570	314720	1.2047	0.527244	-0.923458	insig
Hmsp003093	C9H6O4	3,7-Dihydroxychromen-4-one	Others	Others	-	B	150670	89672	118710	133390	137130	135350	0.539453	1.13039	0.176825	insig
mws1013	C9H6O4	Esculetin	Lignans and Coumarins	Coumarins	305-01-1	B	357680	401640	373850	757620	809690	863230	1.23125	2.1449	1.10091	up
mws0875	C5H10N2O3S	L-Cysteinyl-L-glycine	Amino acids and derivatives	Amino acids and derivatives	19246-18-5	A	26733	16115	27768	12041	7176.3	10397	1.092	0.419371	-1.2537	down
Lmgn000242	C6H10O6	4,5,6-Trihydroxy-2-oxohexanoic acid	Organic acids	Organic acids	56742-44-0	A	4705000	4414100	4102500	3637600	3571900	4640800	0.652644	0.896283	-0.157973	insig
pme1021	C6H10O6	D-Glucono-1,5-lactone	Others	Saccharides and Alcohols	90-80-2	B	32754	25986	16777	7977.7	13366	14691	0.99825	0.477173	-1.06741	insig
pmb2795	C10H10O3	4-Methoxycinnamic acid*	Phenolic acids	Phenolic acids	830-09-1	B	47426	49184	49164	49893	47650	48907	0.158405	1.00464	0.00667477	insig
mws1195	C10H10O3	p-Coumaric acid methyl ester*	Phenolic acids	Phenolic acids	3943-97-3	B	36869	54156	50787	33007	29437	33408	1.0362	0.675909	-0.565099	insig
mws2212	C9H8O4	Caffeic acid	Phenolic acids	Phenolic acids	331-39-5	A	1405000	1377000	1523900	2645600	2786300	2694500	1.23474	1.88727	0.916302	insig
pme0516	C6H12O6	Inositol	Others	Saccharides and Alcohols	87-89-8	A	1645100	1486500	1385200	958710	1033400	1055400	1.19135	0.674706	-0.56767	insig
mws4170	C6H12O6	D-Glucose*	Others	Saccharides and Alcohols	14431-43-7	A	17346000	18642000	15935000	14717000	16107000	14470000	0.956491	0.87233	-0.197054	insig
mws1164	C6H12O6	D-Fructose*	Others	Saccharides and Alcohols	7660-25-5	A	18572000	18688000	16603000	15834000	16394000	16011000	1.00282	0.895587	-0.159095	insig
mws0093	C10H12O3	Coniferyl alcohol	Phenolic acids	Phenolic acids	458-35-5	B	12086	13133	9306	12666	10711	10934	0.00917553	0.993802	-0.00897024	insig
mws0250	C9H11NO3	L-Tyrosine	Amino acids and derivatives	Amino acids and derivatives	60-18-4	A	30728000	31757000	32759000	28412000	25992000	26089000	1.14969	0.845124	-0.242765	insig
Lmrn001951	C9H10O4	(S)-2-Hydroxy-3-(4-Hydroxyphenyl)Propanoic Acid	Phenolic acids	Phenolic acids	23508-35-2	B	29514	27290	34080	22918	36431	31153	0.0759167	0.995797	-0.00607666	insig
mws1350	C9H10O4	Syringaldehyde; 4-Hydroxy-3,5-Dimethoxybenzaldehyde	Phenolic acids	Phenolic acids	134-96-3	B	197000	208560	182590	198240	214420	204690	0.600018	1.04965	0.0699045	insig
Hmtn001288	C9H10O4	Methyl 2,4-dihydroxyphenylacetate	Phenolic acids	Phenolic acids	67828-42-6	A	25969	11572	19269	25126	26690	22126	0.674946	1.30157	0.380249	insig
mws1155	C6H14O6	Mannitol*	Others	Saccharides and Alcohols	69-65-8	B	517800	430560	378890	406280	430400	480390	0.0105387	0.99233	-0.0111081	insig
mws0214	C6H14O6	D-Sorbitol	Others	Saccharides and Alcohols	50-70-4	A	1205300	1082400	1186100	939670	1117500	1093600	0.763226	0.90701	-0.14081	insig
pme2237	C6H14O6	Dulcitol*	Others	Saccharides and Alcohols	608-66-2	A	1706800	1517900	1370600	1341200	1472700	1483500	0.509255	0.935173	-0.096695	insig
pme2596	C8H9NO4	4-Pyridoxic acid	Others	Vitamin	82-82-6	A	232680	263040	262630	255710	267070	248930	0.248296	1.01762	0.025195	insig
MA10002917	C6H4N2O5	2,4-Dinitrophenol	Phenolic acids	Phenolic acids	51-28-5	B	162910	159160	163940	168920	169310	169580	1.14807	1.04486	0.0633028	insig
pme2602	C3H8NO6P	O-Phospho-L-serine	Amino acids and derivatives	Amino acids and derivatives	407-41-0	B	40716	36197	57715	43059	50932	34859	0.124813	0.957082	-0.063286	insig
Zmgn000447	C3H7O7P	3-Phospho-D-glyceric acid	Others	Saccharides and Alcohols	820-11-1	B	1368600	1282700	1429500	1706500	1719300	922600	0.0749195	1.06558	0.0916327	insig
mws0752	C11H22O2	Undecylic Acid	Lipids	Free fatty acids	112-37-8	A	893330	887660	907810	871530	863340	833800	1.03889	0.955322	-0.0659409	insig
Hmmp001310	C11H9NO2	3-Indoleacrylic acid	Alkaloids	Alkaloids	1204-06-4	B	39410000	36340000	38529000	21460000	21656000	23209000	1.23226	0.580378	-0.784936	insig
pme0137	C7H12N2O4	N-Acetyl-L-Glutamine	Amino acids and derivatives	Amino acids and derivatives	2490-97-3	B	243490	368000	261950	354880	284870	474160	0.647992	1.27531	0.350852	insig
mws0237	C9H16O4	Azelaic acid	Organic acids	Organic acids	123-99-9	A	6499200	6029900	6024600	4707500	5038900	4978500	1.19524	0.793637	-0.333449	insig
mws5041	C8H16N2O3	L-Glycyl-L-isoleucine*	Amino acids and derivatives	Amino acids and derivatives	19461-38-2	B	499670	518100	539580	373990	367670	398400	1.21538	0.732051	-0.449983	insig
pme0122	C8H16N2O3	N6-Acetyl-L-lysine	Amino acids and derivatives	Amino acids and derivatives	692-04-6	A	235550	219060	196790	262210	279270	306270	1.10109	1.30143	0.380095	insig
mws0736	C8H16N2O3	N-Glycyl-L-leucine*	Amino acids and derivatives	Amino acids and derivatives	869-19-2	B	605150	582830	549930	440340	440120	459730	1.20712	0.77115	-0.374916	insig
Zmjp000182	C7H16N4O2	N-Monomethyl-L-arginine	Amino acids and derivatives	Amino acids and derivatives	17035-90-4	B	252120	264900	249340	211700	229260	230610	1.11046	0.876311	-0.190484	insig
pme3388	C7H16N4O2	Homoarginine	Amino acids and derivatives	Amino acids and derivatives	156-86-5	B	62588	35966	48283	43893	42646	36393	0.515999	0.8372	-0.256355	insig
Zmtn001624	C10H7NO3	N-Acetylisatin	Alkaloids	Plumerane	574-17-4	B	885430	800520	800440	1819500	2051900	1972000	1.23405	2.35015	1.23276	up
pme0075	C7H11NO5	N-Acetyl-L-glutamic acid	Amino acids and derivatives	Amino acids and derivatives	1188-37-0	B	78199	101950	90251	127230	103740	144840	0.989467	1.38983	0.474908	insig
pme2244	C11H11NO2	3-Indolepropionic acid	Alkaloids	Plumerane	830-96-6	B	23688	31222	19471	19468	13589	15685	0.95443	0.655302	-0.609769	insig
mws0193	C7H15N3O3	L-Homocitrulline	Amino acids and derivatives	Amino acids and derivatives	1190-49-4	B	85224	73442	85816	92974	106240	94053	1.00424	1.19954	0.262486	insig
Zmyn000453	C6H8O7	Isocitric Acid	Organic acids	Organic acids	320-77-4	B	12047000	11761000	11803000	7730800	7243900	6806600	1.22784	0.611645	-0.709233	insig
mws0281	C6H8O7	Citric Acid	Organic acids	Organic acids	77-92-9	A	2183000	2006200	2254000	1351500	1401000	1443300	1.22161	0.651198	-0.618831	insig
Hmjp002337	C10H8O4	Isoscopoletin (6-Hydroxy-7-Methoxycoumarin)	Lignans and Coumarins	Coumarins	776-86-3	B	2066000	1705300	2134400	2070100	2278300	2465000	0.798958	1.1537	0.206267	insig
Cmpp003619	C10H8O4	6,7-Dihydroxy-4-methylcoumarin	Lignans and Coumarins	Coumarins	529-84-0	B	616820	650610	714400	661710	637770	675080	0.0288794	0.996332	-0.00530201	insig
mws0277	C7H12O6	Quinic Acid	Organic acids	Organic acids	77-95-2	A	4180300	4637900	4484900	2861900	2685100	2197700	1.1857	0.582173	-0.780481	insig
Lmmp002080	C11H16N2O	N-(4-Aminobutyl)benzamide	Alkaloids	Phenolamine	5692-23-9	B	784220	662060	694370	359700	414760	409760	1.21077	0.553206	-0.854112	insig
mws1189	C6H10O7	D-Galacturonic acid*	Organic acids	Organic acids	685-73-4	B	138140	143850	126080	56630	59428	50472	1.23039	0.408092	-1.29303	down
pme3705	C6H10O7	D-Glucoronic acid*	Others	Saccharides and Alcohols	6556-12-3	A	150180	181490	131710	76807	56084	58938	1.18747	0.413978	-1.27237	down
Xmgn006542	C10H10O4	Dimethyl Phthalate	Phenolic acids	Phenolic acids	131-11-3	B	536070	551030	541550	598500	543610	594360	0.874163	1.0662	0.0924809	insig
Lmdn003756	C10H10O4	Methyl caffeate	Phenolic acids	Phenolic acids	3843-74-1	B	16866	13288	19674	21849	12268	17166	0.0449264	1.0292	0.041524	insig
pme0422	C10H10O4	Isoferulic Acid*	Phenolic acids	Phenolic acids	537-73-5	B	912900	834440	1015300	795630	775620	865030	0.852146	0.881867	-0.181368	insig
mws0014	C10H10O4	Ferulic acid*	Phenolic acids	Phenolic acids	537-98-4	A	1158400	1146400	1223000	859030	964360	1026200	1.10397	0.807753	-0.308014	insig
pme0534	C6H12O7	Gluconic acid	Others	Saccharides and Alcohols	526-95-4	A	1442200	1466900	1312600	1512500	1448500	1510900	0.76712	1.05927	0.0830639	insig
Lmlp002205	C11H16O3	Isololiolide	Terpenoids	Terpene	38274-00-9	A	86013	103220	113310	87732	91454	105220	0.356525	0.940051	-0.0891883	insig
pme3827	C9H11NO4	3,4-Dihydroxy-L-phenylalanine (L-Dopa)	Amino acids and derivatives	Amino acids and derivatives	59-92-7	B	41256	36121	28094	18419	22625	35094	0.771949	0.721886	-0.470158	insig
pmb2497	C9H10O5	4-Hydroxy-3-methoxymandelate	Phenolic acids	Phenolic acids	55-10-7	B	18951	23967	18287	64482	53341	65059	1.21957	2.98802	1.57919	up
mws0027	C9H10O5	Syringic acid	Phenolic acids	Phenolic acids	530-57-4	B	113640	125910	116150	125800	123370	117190	0.460529	1.02997	0.042601	insig
Zmzn000079	C4H9O7P	D-Erythrose-4-phosphate	Others	Saccharides and Alcohols	585-18-2	A	70167	71439	73689	75493	82151	78461	1.05626	1.09666	0.133114	insig
pmb2640	C12H24O2	Dodecanoic acid (Lauric acid)	Lipids	Free fatty acids	143-07-7	A	913080	974240	959740	2653200	2581900	2498500	1.24047	2.71635	1.44167	up
pmb0130	C12H14N2O	Acetryptine	Alkaloids	Phenolamine	3551-18-6	B	1275900	1201600	1111500	92404	79562	88148	1.24079	0.0724753	-3.78637	down
mws5037	C9H18N2O3	L-Alanyl-L-leucine	Amino acids and derivatives	Amino acids and derivatives	3303-34-2	B	343810	284300	359580	192220	227470	178000	1.1512	0.605139	-0.724661	insig
NK10251888	C8H18N4O2	NG,NG-Dimethyl-L-arginine	Amino acids and derivatives	Amino acids and derivatives	30315-93-6	B	878410	990990	816530	972840	947900	730810	0.101911	0.9872	-0.0185858	insig
mws0018	C10H26N4	Spermine	Alkaloids	Phenolamine	71-44-3	B	38000000	37880000	40144000	34982000	38423000	39376000	0.422296	0.972049	-0.0408992	insig
mws0282	C11H12N2O2	L-Tryptophan	Amino acids and derivatives	Amino acids and derivatives	73-22-3	A	8110900	8255700	7787600	3424700	3599600	3617000	1.23998	0.440557	-1.1826	down
Zmbp002538	C11H12N2O2	1-Methoxy-indole-3-acetamide	Alkaloids	Alkaloids	-	A	2156900	1808200	2230100	1222700	1182200	1186900	1.20685	0.579771	-0.786444	insig
Zmtn001464	C10H7NO4	4,8-Dihydroxyquinoline-2-carboxylic acid	Organic acids	Organic acids	59-00-7	B	267720	280890	275880	413380	388810	433460	1.22461	1.49868	0.583696	insig
pmb0818	C11H11NO3	Methoxyindoleacetic acid	Alkaloids	Plumerane	3471-31-6	B	1305600	1365600	1267400	791020	736190	704460	1.22979	0.566615	-0.819559	insig
HJAP035	C12H14O3	1-(4-Methoxyphenyl)allyl acetate	Phenolic acids	Phenolic acids	61691-82-5	B	22329	18914	17641	1934	1447.4	2210.4	1.23295	0.094963	-3.39649	down
pmb1587	C13H18O2	4-Hydroxy-3,5-diisopropylbenzaldehyde	Phenolic acids	Phenolic acids	10537-86-7	B	14104	17446	17790	14615	13365	13033	0.919534	0.831232	-0.266676	insig
Lmln010063	C14H22O	2,6-Di-tert-butylphenol	Phenolic acids	Phenolic acids	128-39-2	A	1070500	1020100	988910	997580	1009800	1124300	0.218718	1.01694	0.024236	insig
Zmgn002106	C11H13NO3	N-Acetyl-L-phenylalanine	Amino acids and derivatives	Amino acids and derivatives	2018-61-3	B	30608	30157	39660	29630	33246	23084	0.614686	0.855962	-0.224381	insig
mws1014	C10H8O5	Fraxetin (7,8-Dihydroxy-6-methoxycoumarin)	Lignans and Coumarins	Coumarins	574-84-5	B	98160	172760	166820	232030	212520	158090	0.763551	1.37671	0.461222	insig
pmb2620	C11H12O4	3,4-Dimethoxycinnamic acid	Phenolic acids	Phenolic acids	14737-89-4	A	178010	196000	188740	102830	97306	105990	1.23277	0.543982	-0.878369	insig
pme3443	C11H12O4	Sinapinaldehyde	Phenolic acids	Phenolic acids	4206-58-0	B	104080	114770	108390	72473	78158	81343	1.20355	0.70888	-0.496386	insig
mws1212	C11H12O4	Methyl ferulate	Phenolic acids	Phenolic acids	2309-07-1	B	562820	544490	623360	318450	281740	278900	1.22368	0.507948	-0.977248	insig
Zmyn000108	C6H10O8	D-Saccharic acid*	Others	Saccharides and Alcohols	87-73-0	A	224540	300850	342740	441980	438080	485800	1.08625	1.57334	0.653827	insig
Zmpn000199	C6H10O8	D-Galactaric acid*	Others	Saccharides and Alcohols	526-99-8	A	158850	141850	134720	268510	227780	318170	1.17327	1.87052	0.903436	insig
Hmcn000192	C7H14O7	Sedoheptulose	Others	Saccharides and Alcohols	3019-74-7	B	786360	662250	930250	467220	704940	658270	0.797091	0.769457	-0.378088	insig
mws0853	C11H14O4	Sinapyl alcohol	Phenolic acids	Phenolic acids	537-33-7	B	64689	83178	64422	85608	81351	74962	0.735654	1.13958	0.188506	insig
pme3437	C10H12O5	Eudesmic acid (3,4,5-trimethoxybenzoic acid)	Phenolic acids	Phenolic acids	118-41-2	B	45962	50653	58916	14749	11865	15129	1.22638	0.26839	-1.8976	down
Zmgn003633	C12H20O3	12-Oxo-10E-Dodecenoic Acid	Lipids	Free fatty acids	65410-38-0	B	5855.8	2057.7	4813.4	196420	174620	179730	1.22518	43.2761	5.4355	up
pme0170	C8H16N4O3	N-Acetyl-L-Arginine	Amino acids and derivatives	Amino acids and derivatives	155-84-0	B	339770	278770	396760	566290	474310	548620	1.10742	1.56527	0.646413	insig
mws5045	C12H24O3	12-Hydroxydodecanoic acid	Lipids	Free fatty acids	505-95-3	B	5684.3	6742.6	7028.5	6855.7	4851.7	5492.6	0.587915	0.884073	-0.177762	insig
pme2566	C8H14N2O5	5-L-Glutamyl-L-amino acid	Amino acids and derivatives	Amino acids and derivatives	5875-41-2	B	251040	185620	281150	263000	257940	205900	0.0899401	1.01258	0.0180358	insig
mws0677	C12H14N2O2	N-Acetyl-5-hydroxytryptamine	Alkaloids	Alkaloids	1210-83-9	B	297920	285010	290790	249750	232740	236310	1.20304	0.822689	-0.281581	insig
Lmrj001698	C9H18N2O4	L-Seryl-L-Isoleucine	Amino acids and derivatives	Amino acids and derivatives	91086-51-0	A	118390	123420	134080	125550	108910	99816	0.769919	0.889292	-0.169271	insig
mws1337	C9H17NO5	D-Pantothenic Acid	Others	Vitamin	79-83-4	A	1879600	1816100	1847300	1865300	2027800	2020800	0.919763	1.06691	0.0934428	insig
pme1228	C11H12N2O3	5-Hydroxy-L-tryptophan	Amino acids and derivatives	Amino acids and derivatives	56-69-9	B	305320	313450	350780	629780	585520	631430	1.22796	1.90473	0.929586	insig
Hmyp002656	C11H11NO4	Methyl dioxindole-3-acetate	Others	Others	57061-18-4	A	704100	704560	811690	606440	509550	694290	0.893478	0.815313	-0.294574	insig
mws4174	C8H15NO6	N-Acetyl-D-mannosamine	Others	Saccharides and Alcohols	7772-94-3	B	34732	31560	56659	42029	29014	25659	0.54452	0.786508	-0.346466	insig
pme2755	C8H15NO6	N-Acetyl-D-glucosamine	Others	Saccharides and Alcohols	7512-17-6	B	636840	769820	705130	566740	645620	777550	0.362017	0.942286	-0.0857632	insig
mws2608	C8H15NO6	N-Acetyl-D-galactosamine	Others	Saccharides and Alcohols	1811-31-0	B	418920	538740	582870	470560	420830	493320	0.510167	0.898853	-0.153843	insig
mws5042	C11H14N2O3	L-Glycyl-L-phenylalanine	Amino acids and derivatives	Amino acids and derivatives	721-66-4	B	224460	220860	171790	176340	218960	197280	0.213467	0.96025	-0.0585177	insig
Hmgp005956	C13H18O3	Dehydrovomifoliol	Terpenoids	Monoterpenoids	15764-81-5	B	150030	142290	141680	120710	124590	136020	1.05737	0.878618	-0.186693	insig
mws0520	C11H13NO4	N-Acetyl-L-tyrosine	Amino acids and derivatives	Amino acids and derivatives	537-55-3	B	113040	112590	97060	148430	165560	160470	1.18678	1.47033	0.556138	insig
Zmln002252	C10H8O6	Sideretin (5,7,8-Trihydroxy-6-methoxycoumarin)	Lignans and Coumarins	Coumarins	-	B	713670	613970	534500	796610	838990	774030	1.03868	1.29401	0.37185	insig
mws4085	C11H12O5	Sinapic acid	Phenolic acids	Phenolic acids	530-59-6	A	681190	582300	532760	630090	767640	764120	0.860504	1.20354	0.267278	insig
Lmdp002381	C11H14O5	Genipin	Terpenoids	Monoterpenoids	6902-77-8	B	609960	562300	578380	535460	459980	485710	1.06481	0.846062	-0.241165	insig
Lmyp003951	C11H14O5	3-Hydroxy-1-(4-hydroxy-3,5-dimethoxyphenyl)propan-1-one	Phenolic acids	Phenolic acids	-	B	133170	114240	127790	249290	231600	205770	1.20818	1.83012	0.871936	insig
Cmsp002787	C11H14O5	3,4'-Dihydroxy-3',5'-dimethoxypropiophenone	Phenolic acids	Phenolic acids	136196-47-9	A	345730	364200	509150	979970	793720	963420	1.17645	2.24523	1.16686	up
pmb2643	C14H26O2	Myristoleic acid	Lipids	Free fatty acids	544-64-9	A	8999.3	8266.2	7898.9	4522.7	4169	3691.8	1.21833	0.492104	-1.02297	down
pme1194	C9H13N3O4	2'-Deoxycytidine	Nucleotides and derivatives	Nucleotides and derivatives	951-77-9	B	781240	721880	852270	1038700	955700	1093800	1.13009	1.31112	0.3908	insig
mws2105	C14H12O3	Benzyl salicylate	Phenolic acids	Phenolic acids	118-58-1	B	80052	116730	90432	165270	168750	180420	1.15941	1.79114	0.840877	insig
mws0119	C14H28O2	Myristic Acid	Lipids	Free fatty acids	544-63-8	A	19671000	20260000	22636000	19192000	19338000	19794000	0.766525	0.932185	-0.101312	insig
Lmhp001461	C11H20N2O3	L-Prolyl-L-Leucine	Amino acids and derivatives	Amino acids and derivatives	52899-07-7	B	265730	323300	296020	269000	313340	371640	0.375415	1.07788	0.1082	insig
Lmhp001670	C11H22N2O3	L-Valyl-L-Leucine	Amino acids and derivatives	Amino acids and derivatives	3989-97-7	B	322990	357140	307870	305340	270930	318940	0.747984	0.906083	-0.142285	insig
pmb0490	C13H18N2O2	p-Coumaroylputrescine	Alkaloids	Phenolamine	34136-53-3	A	1409900	1167700	876440	213880	126240	210950	1.20725	0.159544	-2.64798	down
pmb0962	C10H22N2O4	L-Lysine-Butanoic Acid	Amino acids and derivatives	Amino acids and derivatives	80407-71-2	B	3544900	2791000	3245200	11068000	8980500	7263600	1.19944	2.85062	1.51128	up
mws4176	C12H16N2O3	L-Alanyl-L-Phenylalanine	Amino acids and derivatives	Amino acids and derivatives	3061-90-3	B	57049	62764	58458	61424	48909	63290	0.225263	0.973927	-0.038114	insig
pmn001320	C12H14O5	1-O-p-Cumaroylglycerol	Phenolic acids	Phenolic acids	106055-11-2	A	21063	31158	18678	11685	4072.6	11259	1.00456	0.381058	-1.39192	down
pmn001669	C12H14O5	Methyl sinapate	Phenolic acids	Phenolic acids	20733-94-2	B	84689	78347	78769	89888	87069	76068	0.442818	1.0464	0.0654359	insig
pme0428	C12H14O5	3,4,5-Trimethoxycinnamic acid	Phenolic acids	Phenolic acids	90-50-6	B	6619	3959	5377.1	797.48	1213.8	9	0.889107	0.126623	-2.98139	insig
pme2827	C16H32O	Palmitaldehyde	Lipids	Free fatty acids	629-80-1	B	10221000	10269000	10697000	9726400	9369700	9403900	1.14681	0.913842	-0.129983	insig
pme0264	C10H14N2O5	Thymidine	Nucleotides and derivatives	Nucleotides and derivatives	50-89-5	B	768980	778060	783510	1041400	1112100	1115700	1.23045	1.40276	0.488267	insig
mws0359	C15H30O2	Pentadecanoic Acid	Lipids	Free fatty acids	1002-84-2	A	401180	302150	425380	306390	328010	377660	0.479314	0.896652	-0.15738	insig
pme3732	C9H13N3O5	Cytidine	Nucleotides and derivatives	Nucleotides and derivatives	65-46-3	A	3077900	2790000	2856700	3544300	2637100	2825100	0.162695	1.03231	0.0458776	insig
ML10180524	C9H13N3O5	Cytarabine	Nucleotides and derivatives	Nucleotides and derivatives	147-94-4	A	8117500	7829200	8088200	7637300	8076900	8833100	0.267581	1.02132	0.0304335	insig
mws0248	C9H12N2O6	Uridine	Nucleotides and derivatives	Nucleotides and derivatives	58-96-8	A	154520	226880	176360	184910	148140	227460	0.0101314	1.00493	0.00709564	insig
Lmhp002031	C12H24N2O3	L-Leucyl-L-Leucine	Amino acids and derivatives	Amino acids and derivatives	3303-31-9	B	194790	180370	164880	156270	191850	113690	0.602033	0.85514	-0.225767	insig
pmb2591	C13H14N2O3	N-Acetyl-L-Tryptophan	Amino acids and derivatives	Amino acids and derivatives	1218-34-4	B	16596	9828	15500	48155	24777	37549	1.09805	2.63527	1.39795	up
Lmrj002087	C10H18N2O5	L-Isoleucyl-L-Aspartate	Amino acids and derivatives	Amino acids and derivatives	-	B	95258	73171	75035	63420	108430	80963	0.0718954	1.0384	0.0543622	insig
pme2563	C8H14N2O5S	γ-Glu-Cys	Amino acids and derivatives	Amino acids and derivatives	636-58-8	B	13489	7870.4	8520.4	2659.2	1048.9	4043.8	1.06805	0.259436	-1.94655	down
pmb0323	C13H18N2O3	N-Caffeoylputrescine	Alkaloids	Phenolamine	29554-26-5	B	194170	200570	222350	9	9	9	1.24214	4.37537e-05	-14.4802	down
pma1840	C14H20NO3+	4-Coumaroylcholine	Alkaloids	Alkaloids	-	B	85854	80951	104870	103270	108470	103850	0.866536	1.16165	0.21617	insig
pme3961	C10H13N5O3	2'-Deoxyadenosine	Nucleotides and derivatives	Nucleotides and derivatives	958-09-8	A	1478800	1497800	1635200	2140300	2254600	2102400	1.21256	1.40884	0.49451	insig
Lmhn002629	C11H10O7	Benzoyltartaric acid	Phenolic acids	Phenolic acids	-	B	55700	45718	31501	47656	44303	41940	0.120327	1.00737	0.0105978	insig
Hmbp003234	C12H14O6	1-O-Caffeoylglycerol	Lipids	Glycerol ester	-	B	124470	142150	125680	72554	44479	83033	1.08715	0.509982	-0.971481	insig
mws0361	C16H30O2	Palmitoleic Acid	Lipids	Free fatty acids	373-49-9	A	10296	13170	7942.5	7479.6	6370.5	8573	0.856651	0.713918	-0.486169	insig
pma3101	C11H14NO6+	Nicotinate D-ribonucleoside	Others	Vitamin	17720-18-2	B	1303100	1368900	1562900	2021700	1476000	1584500	0.778602	1.20008	0.263125	insig
mws1488	C16H32O2	Palmitic acid	Lipids	Free fatty acids	57-10-3	A	44210	36928	52468	39430	48880	59546	0.368548	1.10666	0.146208	insig
mws0120	C8H20NO6P	Choline Alfoscerate	Lipids	PC	28319-77-9	B	223760	264160	266790	309760	281290	281210	0.927094	1.15576	0.208836	insig
Zmyn000110	C6H14NO8P	D-Glucosamine 1-phosphate	Others	Saccharides and Alcohols	2152-75-2	B	55148	53432	60406	77053	64669	80767	1.08141	1.31661	0.39683	insig
mws0866	C6H13O9P	D-Glucose 6-phosphate*	Others	Saccharides and Alcohols	56-73-5	A	1044200	1006300	1123900	1363300	1416000	1448500	1.20261	1.33184	0.413423	insig
pme3313	C6H13O9P	D-Fructose 6-phosphate*	Others	Saccharides and Alcohols	643-13-0	B	496830	518190	457540	649330	640480	668010	1.1995	1.32953	0.410922	insig
mws1090	C6H13O9P	Glucose-1-phosphate*	Others	Saccharides and Alcohols	59-56-3	A	995960	994880	1014100	1339200	1343600	1451500	1.22458	1.37583	0.460307	insig
Zmpn000095	C6H15O9P	Sorbitol-6-phosphate	Others	Saccharides and Alcohols	20479-58-7	B	16933	17053	23866	24488	15925	17945	0.0193781	1.00875	0.0125636	insig
Lmhp001732	C14H18N2O3	L-Prolyl-L-Phenylalanine	Amino acids and derivatives	Amino acids and derivatives	13589-02-1	B	104780	99307	107960	69694	106430	113810	0.36544	0.929136	-0.106039	insig
Hmjp000461	C10H16O8	3-O-Glucoside-3-hydroxy-y-butyrolactone	Others	Others	-	B	239300	256710	246310	213460	203650	293910	0.290706	0.957835	-0.0621511	insig
Lmlp003161	C14H20N2O3	N-Feruloylputrescine	Alkaloids	Phenolamine	501-13-3	A	17615000	16868000	13388000	1919800	2042200	2419000	1.23481	0.133296	-2.9073	down
Lmhp002001	C14H20N2O3	L-Valyl-L-Phenylalanine	Amino acids and derivatives	Amino acids and derivatives	3918-92-1	B	737490	837410	753080	115020	104070	87694	1.23743	0.131781	-2.92378	down
pmp001244	C14H20NO4+	Caffeoylcholine	Alkaloids	Alkaloids	87189-10-4	B	38306	17866	28288	58803	39345	53439	0.962442	1.79478	0.843806	insig
Lmmp002013	C14H22N2O3	Dihydroferuloylputrescine	Alkaloids	Phenolamine	-	B	123320	130000	140840	23461	18753	18875	1.23719	0.154985	-2.6898	down
pme1184	C10H13N5O4	2'-Deoxyguanosine	Nucleotides and derivatives	Nucleotides and derivatives	961-07-9	A	2147200	2166300	2265800	3332600	3305000	3606000	1.229	1.55694	0.638717	insig
pme0230	C10H13N5O4	Adenosine	Nucleotides and derivatives	Nucleotides and derivatives	58-61-7	A	737620	587110	683700	342710	423320	398870	1.17714	0.580005	-0.785862	insig
mws1060	C10H12N4O5	9-(Arabinosyl)hypoxanthine	Nucleotides and derivatives	Nucleotides and derivatives	7013-16-3	A	1837000	1662100	1951900	1591800	2023600	1480300	0.414452	0.934819	-0.0972406	insig
pmp000087	C13H16O6	2-Feruloyl-sn-glycerol	Phenolic acids	Phenolic acids	-	A	127550	144490	143870	109540	113850	122680	1.07746	0.832079	-0.265207	insig
pmp000086	C13H16O6	1-Feruloyl-sn-glycerol	Phenolic acids	Phenolic acids	-	A	881790	995260	970440	965270	1016000	1119100	0.739788	1.08881	0.12275	insig
mws0383	C17H32O2	10-Heptadecenoic Acid	Lipids	Free fatty acids	29743-97-3	A	972950	861750	979470	1035500	1022400	1345900	0.845803	1.20952	0.274437	insig
mws1297	C13H18O6	Benzyl glucoside	Phenolic acids	Phenolic acids	4304-12-5	A	49167	38790	53711	23265	23104	28144	1.16656	0.525969	-0.92695	insig
pmf0293	C18H38O	1-Octadecanol	Lipids	Free fatty acids	112-92-5	B	125970	137250	136190	126200	126520	129200	0.762716	0.95621	-0.0646	insig
pme0376	C15H12O5	Naringenin (5,7,4'-Trihydroxyflavanone)*	Flavonoids	Dihydroflavone	480-41-1	A	21084	22275	19164	7718.2	8601.1	7432.9	1.23215	0.379895	-1.39633	down
pme2960	C15H12O5	Naringenin chalcone*	Flavonoids	Chalcones	73692-50-9	A	41946	37861	42193	14049	18442	15261	1.22151	0.39141	-1.35325	down
pme3472	C12H16O7	Arbutin	Phenolic acids	Phenolic acids	497-76-7	B	224590	217980	224520	310930	287320	288280	1.21961	1.32895	0.410288	insig
Lmmn003323	C16H32O3	2-Hydroxyhexadecanoic acid	Organic acids	Organic acids	764-67-0	A	971280	1054200	1094400	894860	865320	795500	1.11204	0.81916	-0.287783	insig
pmp001264	C16H35NO2	Hexadecylsphingosine	Lipids	Sphingolipids	-	B	5000300	4632600	4224600	4171500	4278600	5075900	0.200114	0.976078	-0.0349317	insig
pmb1574	C18H28O2	9,12-Octadecadien-6-Ynoic Acid	Lipids	Free fatty acids	61481-29-6	B	177510	159740	173010	465160	461880	439560	1.23882	2.67824	1.42129	up
mws1038	C11H22N2O4S	Pantetheine	Others	Others	496-65-1	A	56945	53123	40243	25020	14813	17407	1.15895	0.38081	-1.39286	down
Lmxp011770	C16H22O4	Diisobutyl phthalate*	Phenolic acids	Phenolic acids	84-69-5	A	21793000	22831000	21806000	18275000	19753000	19023000	1.17032	0.858814	-0.219583	insig
Lmlp012720	C16H22O4	Dibutyl phthalate*	Phenolic acids	Phenolic acids	84-74-2	A	21641000	22879000	22125000	18371000	20088000	18802000	1.14967	0.859194	-0.218944	insig
Lmhp003013	C15H22N2O3	N-Feruloyl-Cadaverine	Alkaloids	Phenolamine	-	A	66099	69639	72590	9	9	9	1.24215	0.000129603	-12.9136	down
mws5035	C15H22N2O3	L-Leucyl-L-phenylalanine	Amino acids and derivatives	Amino acids and derivatives	56217-82-4	B	218690	209220	254360	179470	179640	218270	0.857637	0.846263	-0.240822	insig
Lmbn005923	C18H30O2	Crepenynic acid	Lipids	Free fatty acids	2277-31-8	A	526420	501310	555500	1421700	1452500	1385600	1.23942	2.69058	1.42791	up
mws0367	C18H30O2	α-Linolenic Acid*	Lipids	Free fatty acids	463-40-1	A	28828000	28383000	30319000	62792000	63524000	61370000	1.23998	2.14425	1.10047	up
mws0366	C18H30O2	γ-Linolenic Acid*	Lipids	Free fatty acids	506-26-3	A	28058000	28551000	31052000	63631000	59796000	63367000	1.23623	2.13087	1.09144	up
pmb1650	C18H30O2	Octadeca-11E,13E,15Z-trienoic acid	Lipids	Free fatty acids	25575-00-2	B	7354900	7578900	7029600	6046800	6309000	6181000	1.19114	0.843986	-0.244709	insig
pmb0889	C18H30O2	Punicic acid (9Z,11E,13Z-octadecatrienoic acid)	Lipids	Free fatty acids	544-72-9	A	3342500	3452800	3229800	10932000	9668600	9949100	1.23883	3.04732	1.60754	up
Lmhn002926	C13H12O7	p-Coumaroylmalic acid	Phenolic acids	Phenolic acids	-	B	27981	27804	31776	47104	65491	47882	1.15716	1.83275	0.874006	insig
mws0629	C13H16N2O5	L-Aspartyl-L-Phenylalanine	Amino acids and derivatives	Amino acids and derivatives	13433-09-5	B	33837	10801	27075	33298	14991	28668	0.178346	1.07312	0.101818	insig
pmp001245	C15H22NO4+	Feruloylcholine	Alkaloids	Alkaloids	85927-25-9	B	64614	55466	50302	9	15483	9	0.9741	0.0909779	-3.45834	insig
mws1491	C18H32O2	Linoleic acid	Lipids	Free fatty acids	60-33-3	A	23865000	21821000	26026000	37571000	40857000	51226000	1.16828	1.80798	0.85438	insig
Lmbn006152	C18H32O2	(9Z,11E)-Octadecadienoic acid	Lipids	Free fatty acids	2540-56-9	A	31327	26984	34128	46481	64035	59116	1.15566	1.83507	0.875835	insig
Hmhp001812	C11H15N5O4	2'-O-Methyladenosine	Nucleotides and derivatives	Nucleotides and derivatives	2140-79-6	A	227640	237370	240080	179150	172490	164540	1.2206	0.732077	-0.449933	insig
YC512118	C18H35NO	Oleamide (9-Octadecenamide)	Lipids	Free fatty acids	301-02-0	A	166550	110450	184380	77915	157110	144430	0.463667	0.822435	-0.282027	insig
mws2623	C18H34O2	11-Octadecanoic acid(Vaccenic acid)	Lipids	Free fatty acids	506-17-2	A	9126700	9245900	10511000	12975000	12675000	15725000	1.12881	1.43247	0.518509	insig
mws0396	C18H34O2	Elaidic Acid	Lipids	Free fatty acids	112-79-8	A	30653000	30492000	34164000	41473000	41719000	49149000	1.14927	1.38855	0.473576	insig
pme1178	C10H13N5O5	Guanosine	Nucleotides and derivatives	Nucleotides and derivatives	118-00-3	A	14042000	13671000	15154000	20984000	19271000	20672000	1.21063	1.4213	0.507214	insig
pme3350	C10H13N5O5	8-Hydroxy-2-deoxyguanosine	Nucleotides and derivatives	Nucleotides and derivatives	88847-89-6	B	28778	28544	23449	31396	36824	35690	1.04018	1.28648	0.363425	insig
Zmyp000878	C10H13N5O5	2-Hydroxyadenosine	Nucleotides and derivatives	Nucleotides and derivatives	1818-71-9	B	21466000	20388000	20038000	30042000	26826000	28070000	1.20675	1.37236	0.456657	insig
pmp001252	C17H17NO3	p-Coumaroyltyramine	Alkaloids	Phenolamine	36417-86-4	A	1863300	1966000	1892200	525860	487460	515500	1.24101	0.267206	-1.90397	down
mws0918	C16H12O5	Prunetin (5,4'-Dihydroxy-7-methoxyisoflavone)	Flavonoids	Isoflavones	552-59-0	B	2878	2784.8	1863.3	6295.7	8189.9	10215	1.17853	3.28199	1.71457	up
mws0668	C10H12N4O6	Xanthosine	Nucleotides and derivatives	Nucleotides and derivatives	146-80-5	A	463230	513750	505300	376920	368410	373350	1.20966	0.754702	-0.406021	insig
mws1489	C18H36O2	Stearic Acid	Lipids	Free fatty acids	57-11-4	A	1675800	1689200	1866700	1634800	1670600	1728600	0.5479	0.962211	-0.0555746	insig
pmn001511	C13H18O7	3-Hydroxy-5-Methylphenol-1-O-Glucoside	Phenolic acids	Phenolic acids	-	B	23348	16580	34821	31942	21909	28057	0.312701	1.09577	0.13195	insig
pmp000727	C15H17N3O3	Feruloylhistamine	Alkaloids	Phenolamine	94848-18-7	A	453730	491950	447220	950380	859730	641710	1.13743	1.76023	0.815761	insig
Zmpn002440	C15H12O6	3,4,2',4',6'-Pentahydroxychalcone	Flavonoids	Chalcones	14917-41-0	B	17090	15132	14635	7569	7682.4	14556	0.930612	0.636135	-0.652594	insig
mws0064	C15H12O6	Eriodictyol (5,7,3',4'-Tetrahydroxyflavanone)	Flavonoids	Dihydroflavone	552-58-9	B	15370	16286	14759	11914	7866.1	15995	0.727021	0.770766	-0.375635	insig
Lmyn007883	C16H32O4	9,16-Dihydroxypalmitic acid	Lipids	Free fatty acids	38076-49-2	B	30243	26359	30893	20838	20458	20075	1.19336	0.701423	-0.511643	insig
pmb2657	C10H18N4O6	Argininosuccinic acid	Organic acids	Organic acids	2387-71-5	B	106110	103450	103840	143220	148620	161490	1.2185	1.44649	0.532556	insig
pmb0885	C18H26O3	4-Oxo-9Z,11Z,13E,15E-Octadecatetraenoic Acid	Lipids	Free fatty acids	-	B	38939	44292	40430	48320	51773	43820	0.961029	1.16377	0.218806	insig
Zmyn004548	C18H28O3	12-Oxo-phytodienoic acid	Lipids	Free fatty acids	85551-10-6	B	187680	192260	196890	376410	344520	339550	1.23412	1.83846	0.878499	insig
pmb2792	C18H30O3	13-Hydroxy-6,9,11-octadecatrienoic acid	Lipids	Free fatty acids	74784-20-6	B	34014	38142	45749	32743	40941	31533	0.536174	0.892388	-0.164257	insig
pmb2786	C18H30O3	9-Hydroxy-10,12,15-octadecatrienoic acid*	Lipids	Free fatty acids	89886-42-0	B	653260	681600	681020	375250	351350	328350	1.23228	0.52332	-0.934235	insig
Lmbn005443	C18H30O3	13-KODE; (9Z,11E)-13-Oxooctadeca-9,11-dienoic acid*	Lipids	Free fatty acids	54739-30-9	B	690070	705800	699680	392980	379570	353080	1.23551	0.537153	-0.896596	insig
pmb2787	C18H30O3	9-Oxo-10E,12Z-octadecadienoic acid	Lipids	Free fatty acids	54232-59-6	A	690290	717730	714910	570800	527030	484280	1.17892	0.745248	-0.424207	insig
Zmpn003368	C18H30O3	13S-Hydroxy-9Z,11E,15Z-octadecatrienoic acid	Lipids	Free fatty acids	87984-82-5	B	1058900	1057600	1017300	6341400	6339400	6027200	1.24183	5.96975	2.57767	up
Hmqp005455	C18H32O3	15(R)-Hydroxylinoleic Acid*	Lipids	Free fatty acids	177931-23-6	A	1373100	1432500	1352800	1510300	1355400	1519100	0.667983	1.05444	0.0764825	insig
Hmqp005411	C18H32O3	9-Oxo-12Z-Octadecenoic acid*	Lipids	Free fatty acids	112543-32-5	A	1339400	1448500	1332300	1478000	1371000	1485700	0.698146	1.05206	0.0732178	insig
Lmbn005662	C18H32O3	9(10)-EpOME;(9R,10S)-(12Z)-9,10-Epoxyoctadecenoic acid	Lipids	Free fatty acids	16833-56-0	A	1357900	1411800	1404600	1373300	1235900	1225400	0.923617	0.918621	-0.122458	insig
Rfmb091	C18H32O3	9S-Hydroxy-10E,12Z-octadecadienoic acid*	Lipids	Free fatty acids	15514-85-9	A	2344100	2491400	2558700	9290100	8799600	8347300	1.23969	3.57537	1.83809	up
pmb2799	C18H32O3	12,13-Epoxy-9-Octadecenoic Acid	Lipids	Free fatty acids	6799-85-5	A	329350	352890	328160	266130	262040	247680	1.20675	0.767864	-0.381077	insig
Lmbn005369	C18H32O3	13(S)-HODE;13(S)-Hydroxyoctadeca-9Z,11E-dienoic acid*	Lipids	Free fatty acids	10219-69-9	A	2383800	2566900	2605600	9166600	8666400	7947000	1.2381	3.41172	1.7705	up
pme1474	C11H15N5O3S	5'-Deoxy-5'-(methylthio)adenosine	Nucleotides and derivatives	Nucleotides and derivatives	2457-80-9	A	7616100	6885100	7018700	6530000	5947900	5324000	1.02007	0.82723	-0.27364	insig
pmb0197	C11H15N5O5	N7-Methylguanosine	Nucleotides and derivatives	Nucleotides and derivatives	20244-86-4	B	127120	125590	128740	94142	75343	96509	1.13995	0.697323	-0.5201	insig
Zmyn004714	C18H34O3	Ricinoleic acid	Lipids	Free fatty acids	141-22-0	B	281670	267830	268570	229480	207940	226910	1.1765	0.81207	-0.300324	insig
pmf0297	C20H42O	1-Eicosanol	Lipids	Free fatty acids	629-96-9	B	261630	272890	264430	240230	216660	210290	1.12569	0.835071	-0.260029	insig
mws0724	C10H13N5O6	8-Hydroxyguanosine	Nucleotides and derivatives	Nucleotides and derivatives	3868-31-3	B	17244	21953	13014	15446	13248	23340	0.0274804	0.99661	-0.00489918	insig
ML10195036	C18H37NO2	3-Dehydrosphinganine	Lipids	Sphingolipids	16105-69-4	B	4528.5	4743	4581.1	4691.1	4484.9	4385.1	0.502383	0.978957	-0.0306826	insig
Zmyn005015	C18H37NO2	Palmitoylethanolamide	Lipids	Free fatty acids	544-31-0	B	1554	1507.5	2247.6	2269.2	1635.8	1426.6	0.00664843	1.00424	0.00610123	insig
Lmhn001386	C12H12O9	Vnilloyltartaric acid	Phenolic acids	Phenolic acids	-	B	113730	114280	105900	157190	151830	185510	1.17565	1.48103	0.566599	insig
mws0058	C16H12O6	Diosmetin (5,7,3'-Trihydroxy-4'-methoxyflavone)*	Flavonoids	Flavonoid	520-34-3	A	62007	62519	51762	46433	44211	45296	1.11343	0.771125	-0.374964	insig
pmp000001	C16H12O6	Hispidulin (5,7,4'-Trihydroxy-6-methoxyflavone)*	Flavonoids	Flavonoid	1447-88-7	A	83457	88419	65897	58294	54387	55248	1.09113	0.706258	-0.501734	insig
Zmhn001358	C13H16O8	4-O-Glucosyl-4-hydroxybenzoic acid	Phenolic acids	Phenolic acids	-	A	312530	367990	402190	557930	503280	555320	1.15297	1.49304	0.578253	insig
Zmhn001926	C13H16O8	1-O-Salicyl-D-glucose	Phenolic acids	Phenolic acids	60517-74-0	A	7290200	7409600	7510500	5312700	5314600	5281800	1.24049	0.716294	-0.481377	insig
pmb3142	C13H16O8	Salicylic acid-2-O-glucoside	Phenolic acids	Phenolic acids	10366-91-3	B	356190	306840	293140	345780	357280	366330	0.851961	1.11841	0.161449	insig
pme2816	C20H28O2	4-Oxoretinol	Others	Vitamin	62702-55-0	B	7327.9	8952.6	7996.2	11442	10754	11199	1.16223	1.3756	0.46006	insig
Zmyn005384	C18H36O3	2R-Hydroxyoctadecanoic Acid	Lipids	Free fatty acids	26633-48-7	A	64689	77835	87808	51668	56175	65518	0.969635	0.752657	-0.409935	insig
Lmqn008288	C18H36O3	3-Hydroxyoctadecanoic Acid	Lipids	Free fatty acids	45261-96-9	B	277090	336490	281240	354390	314700	234360	0.00433149	1.00964	0.0138473	insig
mws1033	C16H14O6	Homoeriodictyol	Flavonoids	Dihydroflavone	446-71-9	B	5780.8	3765.7	4213.2	6886.4	5946.9	5009.2	0.805288	1.29672	0.374869	insig
Zmhn000892	C13H18O8	4-O-Glucosyl-3,4-dihydroxybenzyl alcohol	Phenolic acids	Phenolic acids	-	B	189270	167340	202440	217580	296750	239330	1.00095	1.34811	0.430937	insig
pmb0496	C15H22N4O3	N-Feruloylagmatine	Alkaloids	Phenolamine	-	B	109920	108080	114250	19230	12930	14724	1.23314	0.141111	-2.8251	down
pme1086	C10H17N3O6S	Glutathione reduced form	Amino acids and derivatives	Amino acids and derivatives	70-18-8	A	762720	697660	830340	90584	87223	73541	1.23882	0.109724	-3.18804	down
pmn001610	C20H36O2	Eicosadienoic acid	Lipids	Free fatty acids	5598-38-9	A	269220	228260	284910	769800	655610	852770	1.22048	2.91182	1.54192	up
Lmhn003074	C14H14O8	Feruloylmalic acid	Phenolic acids	Phenolic acids	-	B	204640	209060	232600	385540	358780	323200	1.20263	1.65174	0.723987	insig
pmb2791	C18H30O4	9-Hydroperoxy-10E,12,15Z-octadecatrienoic acid	Lipids	Free fatty acids	111004-08-1	B	456430	443000	422400	1226800	1212500	1139900	1.23967	2.70776	1.4371	up
pmp001214	C16H24NO5+	Sinapine	Alkaloids	Alkaloids	18696-26-9	B	95406	112030	120810	98681	86774	97970	0.823604	0.863453	-0.21181	insig
Lmtp001399	C14H17NO7	5,6-Dihydroxyindole-5-O-β-glucoside	Alkaloids	Alkaloids	-	B	26333	37806	26944	28239	13999	22631	0.756115	0.712197	-0.489653	insig
pme3967	C12H17N5O5	2-(Dimethylamino)guanosine	Nucleotides and derivatives	Nucleotides and derivatives	2140-67-2	A	1729600	1627900	1759600	2332300	2494900	2411400	1.22304	1.41459	0.500384	insig
mws0636	C18H20N2O3	L-Phenylalanyl-L-phenylalanine	Amino acids and derivatives	Amino acids and derivatives	2577-40-4	B	16360	11554	17962	23956	15907	9605	0.0531211	1.0783	0.108756	insig
pmn001689	C18H32O4	9-Hydroxy-12-oxo-15(Z)-octadecenoic acid	Lipids	Free fatty acids	-	A	497360	438160	465240	189560	190730	163240	1.23141	0.388025	-1.36578	down
Lmbn005287	C18H32O4	7S,8S-DiHODE; (9Z,12Z)-(7S,8S)-Dihydroxyoctadeca-9,12-dienoic acid	Lipids	Free fatty acids	143288-65-7	B	3914.7	2647.6	5959.7	3440.4	4059.6	3376.3	0.228559	0.868575	-0.203277	insig
Lmbn004685	C18H32O4	5S,8R-DiHODE; (5S,8R,9Z,12Z)-5,8-Dihydroxyoctadeca-9,12-dienoate	Lipids	Free fatty acids	-	B	504850	468640	440910	191110	184310	186490	1.23724	0.397278	-1.33178	down
pmb2804	C18H32O4	13S-Hydroperoxy-9Z,11E-octadecadienoic acid	Lipids	Free fatty acids	33964-75-9	B	150960	138660	143850	176520	180880	183280	1.20692	1.24733	0.318843	insig
Zmjn004133	C18H32O4	9S-Hydroperoxy-10E,12Z-octadecadienoic acid	Lipids	Free fatty acids	5502-91-0	B	93927	94130	91133	839020	763320	761350	1.24162	8.46624	3.08172	up
Lmtn001630	C14H19NO7	2-Glucosyloxy-2-phenylacetic acid amide	Alkaloids	Alkaloids	-	B	150480	146920	144720	143700	105940	152460	0.528678	0.909482	-0.136884	insig
mws1433	C18H19NO4	N-Feruloyltyramine	Alkaloids	Phenolamine	66648-43-9	A	8481800	9360800	9131100	1954900	2071500	2013000	1.24096	0.2239	-2.15908	down
HJAP057	C17H14O6	Dihydroxy-dimethoxyflavone	Flavonoids	Flavonoid	-	B	48442	49457	51006	6578.9	6275.2	4740.4	1.23643	0.118159	-3.0812	down
Hmxp007521	C17H14O6	3’,4’-Dihydroxy-7,5’-dimethoxyflavone	Flavonoids	Flavonoid	-	B	30871	26579	27211	3622.3	4745.6	2693.6	1.22569	0.130656	-2.93615	down
Lmyn002403	C14H18O8	Mandelic acid-β-glucoside	Phenolic acids	Phenolic acids	-	B	121540	139030	159960	68509	78033	86747	1.17072	0.55475	-0.85009	insig
Lmmn002179	C14H18O8	Methyl salicylate-2-O-glucoside	Phenolic acids	Phenolic acids	10019-60-0	A	222170	200540	243020	179770	175900	168410	1.11271	0.787226	-0.34515	insig
Cmzp002057	C14H18O8	6-O-Acetylarbutin	Phenolic acids	Phenolic acids	10338-88-2	B	56076	55804	58092	60957	60842	56598	0.8158	1.04957	0.0697942	insig
Lmbn005487	C18H34O4	12,13-DHOME; (9Z)-12,13-Dihydroxyoctadec-9-enoic acid	Lipids	Free fatty acids	263399-35-5	B	59572	62191	62871	60948	55484	56799	0.870253	0.93824	-0.0919711	insig
pmp000003	C16H12O7	Nepetin (5,7,3',4'-Tetrahydroxy-6-methoxyflavone)	Flavonoids	Flavonoid	520-11-6	A	39648	36668	43709	39587	37406	37798	0.455192	0.956392	-0.0643254	insig
Lmfp001509	C13H16O9	1-O-Galloyl-rhamnose	Phenolic acids	Phenolic acids	-	B	36987	35934	42234	32454	42071	35555	0.321922	0.955929	-0.0650247	insig
pmn001367	C13H16O9	Protocatechuic acid-4-O-glucoside*	Phenolic acids	Phenolic acids	-	A	16276000	11673000	17730000	17965000	17868000	25187000	0.806924	1.33584	0.417751	insig
pmb2871	C13H16O9	1-O-Gentisoyl-D-glucoside*	Phenolic acids	Phenolic acids	23445-11-6	A	21204000	20273000	20218000	21041000	22670000	23652000	0.940009	1.09187	0.126803	insig
Hmtn001120	C14H20O8	5-(2-Hydroxyethyl)-2-O-glucosylphenol	Phenolic acids	Phenolic acids	-	B	1042500	864780	943210	566390	600630	696740	1.15931	0.653838	-0.612994	insig
Zmtn001661	C14H20O8	Vanilloloside	Others	Others	74950-96-2	A	15258000	10478000	17190000	16872000	18938000	14775000	0.593649	1.17842	0.236858	insig
pme3459	C20H28O3	Cafestol	Terpenoids	Ditepenoids	469-83-0	B	19300	20952	18358	31465	25141	30557	1.15086	1.48717	0.572569	insig
mws0582	C11H19N3O6S	S-(Methyl)glutathione	Amino acids and derivatives	Amino acids and derivatives	2922-56-7	B	48465	36911	44747	67525	61013	57462	1.10354	1.42942	0.515427	insig
pme3188	C9H13N2O9P	Uridine 5'-monophosphate	Nucleotides and derivatives	Nucleotides and derivatives	58-97-9	B	7521.2	4136.1	10991	9964.8	10988	9	0.472542	0.925535	-0.11164	insig
Xmzp003621	C19H23N3O2	Ergometrinine	Alkaloids	Alkaloids	479-00-5	B	18721	29516	24385	127720	131580	111810	1.22418	5.11016	2.35337	up
mws0983	C20H39NO2	N-Oleoylethanolamine	Alkaloids	Alkaloids	111-58-0	A	289630	314380	302140	377610	361970	397900	1.18366	1.25529	0.328019	insig
Zmhn002301	C15H18O8	p-Coumaric acid-4-O-glucoside	Phenolic acids	Phenolic acids	117405-48-8	B	3213900	3498500	3474200	3838000	3600700	4210400	0.971514	1.14357	0.193546	insig
Lmqn000351	C12H22O10	Rutinose	Others	Saccharides and Alcohols	90-74-4	B	70009	63322	61221	51277	67080	64706	0.415962	0.940946	-0.0878156	insig
Hmlp002408	C14H17NO8	HBOA-2-O-glucoside	Alkaloids	Alkaloids	27625-86-1	B	913860	848660	883930	920350	865330	866830	0.050646	1.00229	0.00329979	insig
Hmsn002272	C15H20O8	Demethyl coniferin	Phenolic acids	Phenolic acids	-	A	786160	653730	832920	793680	755540	825540	0.371033	1.04486	0.0633046	insig
pmn001691	C18H32O5	9,12,13-Trihydroxy-10,15-octadecadienoic acid	Lipids	Free fatty acids	-	A	1390100	1294400	1254400	493590	457340	469250	1.23862	0.360552	-1.47172	down
mws0371	C22H32O2	Cis-4,7,10,13,16,19-Docosahexaenoic Acid	Lipids	Free fatty acids	6217-54-5	B	5419	5507.8	6314.7	6432.8	6713.5	7407.9	1.00447	1.19214	0.253548	insig
mws0884	C10H12N5O6P	Cyclic 3',5'-Adenylic acid	Nucleotides and derivatives	Nucleotides and derivatives	60-92-4	B	14983	12320	13744	6699.9	10731	4646.6	1.00089	0.537859	-0.8947	insig
Hmtp000779	C14H19NO8	Lithospermoside	Alkaloids	Alkaloids	63492-69-3	B	155310	211100	209470	152430	85368	130390	0.940767	0.639348	-0.645326	insig
Lmcp004369	C17H14O7	Quercetin-3',4'-dimethyl ether	Flavonoids	Flavonols	3306-29-4	A	56188	74262	79646	119570	99861	138830	1.09588	1.70523	0.769962	insig
Lmzp004885	C17H14O7	Tricin (5,7,4'-Trihydroxy-3',5'-dimethoxyflavone)	Flavonoids	Flavonoid	520-32-1	A	5295400	5166300	4956800	6781100	6841600	6788100	1.2305	1.32379	0.40467	insig
Zmhn001883	C14H18O9	Vanillic acid-4-O-glucoside	Phenolic acids	Phenolic acids	32142-31-7	A	26586	33973	43801	29480	33002	29668	0.415272	0.883001	-0.179513	insig
Lmtn002565	C14H18O9	1-O-Vanilloyl-D-Glucose	Phenolic acids	Phenolic acids	-	B	75592	67287	51086	75383	84254	72954	0.762499	1.19914	0.261999	insig
pmn001517	C15H22O8	3,4,5-Trimethoxyphenyl-1-O-Glucoside	Phenolic acids	Phenolic acids	-	B	1943100	2121100	1938200	1456300	1666300	1593800	1.15016	0.785752	-0.347853	insig
Lmbn003970	C18H34O5	9,12,13-TriHOME; 9(S),12(S),13(S)-Trihydroxy-10(E)-octadecenoic acid	Lipids	Free fatty acids	97134-11-7	B	44657	34491	40150	42276	50481	50414	0.863423	1.20011	0.263169	insig
pmn001694	C18H34O5	9,10,13-Trihydroxy-11-Octadecenoic Acid	Lipids	Free fatty acids	29907-57-1	A	835070	780690	800380	579820	613430	580680	1.22372	0.7342	-0.445755	insig
Lmbn004240	C18H34O5	9,10-Dihydroxy-12,13-epoxyoctadecanoic acid	Lipids	Free fatty acids	-	B	19010	19282	21194	18835	18439	18523	0.834112	0.937985	-0.0923626	insig
pmp001284	C19H38O4	Monopalmitin	Lipids	Glycerol ester	542-44-9	A	144550	149160	110460	120050	159410	153970	0.325	1.0724	0.100837	insig
pme3184	C10H14N5O6P	2'-Deoxyadenosine-5'-monophosphate	Nucleotides and derivatives	Nucleotides and derivatives	653-63-4	B	53205	45121	70789	60379	66213	73949	0.669239	1.18583	0.245893	insig
pmb0789	C14H21NO8	Pyridoxine-5'-O-glucoside	Others	Vitamin	-	B	121350	139330	128460	247110	245720	228870	1.228	1.8546	0.89111	insig
pmc0066	C10H13N4O7P	2'-Deoxyinosine-5'-monophosphate	Nucleotides and derivatives	Nucleotides and derivatives	3393-18-8	B	1744300	1647100	1873000	3359600	2424500	2303900	1.06821	1.53636	0.619514	insig
pmn001518	C13H16O10	1-O-Galloyl-D-glucose	Phenolic acids	Phenolic acids	58511-73-2	B	19415000	18967000	21058000	27240000	27856000	27344000	1.21832	1.38694	0.47191	insig
pmb2928	C13H16O10	Gallic acid-4-O-glucoside	Phenolic acids	Phenolic acids	84274-52-2	B	51697000	48909000	48730000	62498000	63385000	64589000	1.22357	1.27546	0.351017	insig
Hmln002806	C16H16O8	5-O-Caffeoylshikimic acid	Phenolic acids	Phenolic acids	180981-12-8	A	150750	167770	171810	166600	118420	194000	0.170859	0.976934	-0.0336671	insig
pmb0776	C20H20N2O3	N-Feruloyltryptamine	Alkaloids	Phenolamine	53905-13-8	A	47987	53264	51020	25779	29341	28447	1.22602	0.548804	-0.865636	insig
pmb1207	C19H14O6	O-Feruloyl 3-hydroxycoumarin	Lignans and Coumarins	Coumarins	-	B	715480	661150	767690	525170	596080	548990	1.13077	0.778914	-0.360465	insig
pma6460	C16H18O8	4-O-p-Coumaroylquinic acid	Phenolic acids	Phenolic acids	32451-86-8	B	1376500	1531800	1435500	1440700	2065600	1860700	0.831121	1.23555	0.305158	insig
pmb3074	C16H18O8	5-O-p-Coumaroylquinic acid	Phenolic acids	Phenolic acids	1899-30-5	B	6218300	5474700	5672300	10747000	10085000	10906000	1.22887	1.82767	0.870004	insig
pmb3068	C16H18O8	1-O-p-Coumaroylquinic acid	Phenolic acids	Phenolic acids	-	A	613260	514490	760440	1062700	1247800	992920	1.12611	1.74952	0.806956	insig
Zmyn000083	C6H14O12P2	D-Glucose 1,6-bisphosphate	Others	Saccharides and Alcohols	10139-18-1	B	3605	1147.7	1791.8	3628.3	2796.3	3213.4	0.728544	1.47269	0.558451	insig
pme3311	C6H14O12P2	D-Fructose-1,6-biphosphate	Others	Saccharides and Alcohols	488-69-7	B	8751.3	13462	14701	12664	26051	16027	0.709972	1.48295	0.568468	insig
pma0149	C15H16O9	Sinapoyl malate	Phenolic acids	Phenolic acids	92344-58-6	B	918920	1009600	846200	1099800	1010200	966630	0.789794	1.10881	0.149009	insig
mws1015	C15H16O9	Esculin (6,7-DihydroxyCoumarin-6-glucoside)	Lignans and Coumarins	Coumarins	531-75-9	B	2035300	2198600	2069400	2344300	2028200	1864900	0.124985	0.989545	-0.0151625	insig
Zmhn001793	C15H18O9	6-O-Caffeoyl-D-glucose	Phenolic acids	Phenolic acids	-	B	815580	662940	678530	584460	433940	629370	0.901272	0.7639	-0.388545	insig
mws5038	C12H22O11	Isomaltulose*	Others	Saccharides and Alcohols	13718-94-0	A	14335000	19904000	17233000	19631000	18009000	21188000	0.685785	1.14291	0.192715	insig
Lmsn000381	C12H22O11	D-Maltose*	Others	Saccharides and Alcohols	133-99-3	A	15894000	13505000	15545000	17041000	20259000	15260000	0.766252	1.16946	0.225837	insig
mws1080	C12H22O11	Galactinol	Others	Saccharides and Alcohols	3687-64-7	A	12848000	18610000	15400000	16786000	16969000	16534000	0.443284	1.07322	0.101947	insig
mws0264	C12H22O11	D-Trehalose*	Others	Saccharides and Alcohols	99-20-7	A	6551900	7642400	7927900	8901600	9348100	8405300	1.01733	1.2049	0.268911	insig
pme0519	C12H22O11	D-Sucrose*	Others	Saccharides and Alcohols	57-50-1	A	20289000	22624000	21460000	23790000	27113000	23617000	0.990864	1.15763	0.211172	insig
mws0906	C16H22O8	Coniferin	Phenolic acids	Phenolic acids	531-29-3	B	266060	195200	219400	298800	311390	306550	1.06737	1.34684	0.429578	insig
pmb2211	C19H38N2O3	Cocamidopropyl betaine	Alkaloids	Alkaloids	4292-10-8	B	157910	149390	155250	89211	86120	82151	1.23605	0.556658	-0.845138	insig
Hmlp002485	C14H17NO9	DIBOA beta-D-glucoside	Alkaloids	Alkaloids	-	B	251140	243240	207130	136660	171730	222500	0.862794	0.756782	-0.402051	insig
HJAP050	C19H21NO5	N-Feruloyl-3-methoxytyramine	Alkaloids	Phenolamine	78510-19-7	A	55485	43751	50811	29623	32023	31194	1.18758	0.618739	-0.692596	insig
Zmhp004065	C18H16O7	7,8-Dihydroxy-5,6,4'-trimethoxyflavone	Flavonoids	Flavonoid	-	B	128800	137750	138310	6777.7	22908	6237.1	1.18279	0.0887289	-3.49445	down
Zmln000899	C15H20O9	Syringaldehyde-4-O-glucoside	Phenolic acids	Phenolic acids	-	A	2117600	2068800	2150800	3246100	3102800	3403100	1.23117	1.53885	0.621853	insig
Lmmn000774	C15H20O9	Dihydrocaffeoylglucose	Phenolic acids	Phenolic acids	-	B	2073500	2064300	2229700	2957000	3137300	2804200	1.20617	1.39749	0.482835	insig
mws0609	C10H12N5O7P	Guanosine 3',5'-cyclic monophosphate	Nucleotides and derivatives	Nucleotides and derivatives	7665-99-8	A	55055	57630	50148	56598	39278	57351	0.336069	0.941007	-0.0877226	insig
pmb0801	C14H19NO9	4-Pyridoxic acid-O-glucoside	Others	Vitamin	-	A	326880	324800	352240	321930	319010	352890	0.156167	0.989949	-0.0145733	insig
mws1629	C15H22O9	Aucubin	Terpenoids	Sesquiterpenoids	479-98-1	B	15707	13030	11672	17302	18168	15509	0.957044	1.26158	0.335226	insig
pmb0981	C10H14N5O7P	Adenosine 5'-monophosphate	Nucleotides and derivatives	Nucleotides and derivatives	61-19-8	A	328710	356970	420800	714750	618960	766340	1.19008	1.89796	0.924446	insig
pmb1562	C21H34O4	1-Stearidonoyl-Glycerol	Lipids	Glycerol ester	-	A	30423	29673	30970	75056	69322	70599	1.23981	2.36067	1.2392	up
mws4108	C21H20O5	1-Methoxyphaseollin	Lignans and Coumarins	Coumarins	157226-48-7	B	46593	44870	37184	74338	78730	67742	1.18883	1.7164	0.779388	insig
pmb0770	C20H20N2O4	N-Feruloylserotonin	Alkaloids	Phenolamine	68573-23-9	B	335810	362590	303250	183590	168370	189090	1.21704	0.540159	-0.888545	insig
Lmhp011388	C21H36O4	2-α-Linolenoyl-glycerol	Lipids	Glycerol ester	55268-58-1	A	4151100	4515300	3856800	6400200	6285400	6139900	1.21075	1.50325	0.588085	insig
Lmhp011562	C21H36O4	1-α-Linolenoyl-glycerol	Lipids	Glycerol ester	-	A	3723400	3836700	3206000	7568600	7502200	7371600	1.2282	2.08454	1.05973	up
mws0178	C16H18O9	Chlorogenic acid	Phenolic acids	Phenolic acids	327-97-9	A	3891200	4190000	4012200	4061600	4370200	4329700	0.805053	1.05525	0.077578	insig
pme1816	C16H18O9	Neochlorogenic acid(5-O-Caffeoylquinic acid)	Phenolic acids	Phenolic acids	906-33-2	A	3365300	3820800	4307800	4531600	4445500	4941200	0.968466	1.21093	0.276115	insig
mws2108	C16H18O9	Cryptochlorogenic acid	Phenolic acids	Phenolic acids	905-99-7	A	7580600	7324800	6945400	9764800	9796800	10279000	1.21942	1.36565	0.44959	insig
Lmhp112042	C21H38O4	1-Linoleoylglycerol	Lipids	Glycerol ester	2277-28-3	A	384410	389620	361250	671490	678730	615120	1.22991	1.73115	0.791731	insig
Lmhp012042	C21H38O4	2-Linoleoylglycerol	Lipids	Glycerol ester	3443-82-1	A	561540	597090	518740	1081100	1059500	954090	1.22191	1.84497	0.883594	insig
Zmhn002422	C16H20O9	1-O-Feruloyl-D-Glucose	Phenolic acids	Phenolic acids	-	B	1705600	1478200	1570000	1137700	1232600	1378600	1.07403	0.788611	-0.342614	insig
Hmmn002544	C16H20O9	Ferulic acid-4-O-glucoside	Phenolic acids	Phenolic acids	117405-51-3	B	6103000	5367600	6247500	6773900	7422400	6546500	0.987855	1.17071	0.227387	insig
Zmhn002334	C16H20O9	6-O-Feruloyl-D-glucose	Phenolic acids	Phenolic acids	137887-25-3	B	998550	1064800	941280	918490	973890	871320	0.814888	0.919814	-0.120586	insig
pmb3056	C16H20O9	Homovanilloylquinic acid	Phenolic acids	Phenolic acids	-	B	130020	151550	125090	247310	241630	259730	1.21737	1.84102	0.880507	insig
pmb0296	C21H40O4	1-Oleoyl-Sn-Glycerol	Lipids	Glycerol ester	129784-87-8	A	312670	303640	346840	290800	289180	258280	0.967731	0.870332	-0.200363	insig
mws1526	C16H22O9	Sweroside	Terpenoids	Sesquiterpenoids	14215-86-2	B	327690	333010	389960	370220	357600	393440	0.591624	1.0672	0.093825	insig
pmb3107	C15H20O10	Glucosyringic Acid	Phenolic acids	Phenolic acids	-	A	670740	713150	702670	611560	597850	616940	1.18596	0.875292	-0.192163	insig
pmb0998	C10H14N5O8P	Guanosine 5'-monophosphate	Nucleotides and derivatives	Nucleotides and derivatives	85-32-5	B	127830	144550	128470	245370	214610	240300	1.21658	1.74699	0.804869	insig
mws5040	C12H21O11Na	Turanose	Others	Saccharides and Alcohols	547-25-1	A	2224900	1635100	1814000	842990	785680	804580	1.21259	0.428842	-1.22148	down
Lmgp003270	C16H16O10	Scopoletin-7-O-glucuronide	Lignans and Coumarins	Coumarins	132752-65-9	A	36169000	36036000	32261000	30289000	29549000	30744000	1.08524	0.867096	-0.205737	insig
Lmgn003073	C17H20O9	5-O-Feruloylquinic acid	Phenolic acids	Phenolic acids	-	B	12422000	15346000	13118000	12125000	8643100	11156000	0.901072	0.780808	-0.356961	insig
pmb0752	C17H20O9	3-O-Feruloylquinic acid	Phenolic acids	Phenolic acids	1899-29-2	A	4847200	5048400	4809800	3579200	3001300	3069100	1.19861	0.656194	-0.607805	insig
mws0179	C17H20O9	Chlorogenic acid methyl ester	Phenolic acids	Phenolic acids	29708-87-0	B	6098000	5590100	6073000	9438100	9233000	10148000	1.22541	1.6226	0.698304	insig
pma3724	C17H20O9	1-O-Feruloylquinic acid	Phenolic acids	Phenolic acids	-	B	2044600	2209300	2291200	1889000	1671700	1773400	1.12134	0.814976	-0.29517	insig
Lmtn003598	C18H24O8	3-Prenyl-4-O-glucosyloxy-4-hydroxybenzoic acid	Phenolic acids	Phenolic acids	-	B	43007	41980	32510	39712	41036	40569	0.268059	1.03251	0.0461578	insig
Lmbp002309	C17H22O9	Sinapaldehyde-4-O-Glucoside	Phenolic acids	Phenolic acids	154461-65-1	B	217970	186450	219700	46779	45826	45597	1.23898	0.221435	-2.17504	down
pmb3317	C16H20O10	Quinacyl syringic acid	Phenolic acids	Phenolic acids	-	B	384330	353510	461600	452380	372050	474730	0.433756	1.08314	0.115218	insig
pmn001695	C16H20O10	Trihydroxycinnamoylquinic acid	Phenolic acids	Phenolic acids	-	A	39294000	40389000	37468000	50797000	48305000	50010000	1.21369	1.27282	0.348027	insig
Hmgn002833	C20H20O7	4-Ketopinoresinol	Lignans and Coumarins	Lignans	-	A	43222	36972	38858	40389	40073	43283	0.44722	1.03942	0.0557784	insig
Hmgn004693	C20H20O7	(8'R,7'S)-(-)-8-Hydroxy-α-conidendrin	Lignans and Coumarins	Lignans	-	B	5231	7725.2	10029	9911.9	5794.1	8166.9	0.1229	1.03862	0.0546686	insig
Zmgp003492	C20H20O7	8-Hydroxy-α-conidendrin	Others	Others	-	A	1215200	901440	1255000	1512900	1433900	1667800	1.01366	1.36865	0.452755	insig
pmb0064	C15H19NO10	DIMBOA glucoside	Alkaloids	Alkaloids	18607-79-9	B	615920	568580	617700	1181100	1270300	1287600	1.23531	2.07469	1.05289	up
pmb0108	C19H18O8	Feruloyl syringic acid	Phenolic acids	Phenolic acids	-	B	41375	37446	16378	60287	19399	25114	0.0691266	1.10085	0.13862	insig
pmp000695	C16H22O10	Swertiamarin	Terpenoids	Sesquiterpenoids	17388-39-5	B	556420	614470	606640	382310	485180	349350	1.0982	0.684568	-0.546734	insig
Hmgn004139	C20H22O7	Isohydroxymatairesinol	Lignans and Coumarins	Lignans	-	B	7824.9	17413	16594	23249	25920	24459	0.952777	1.76009	0.815651	insig
mws0232	C17H20N4O6	Riboflavin (Vitamin B2)	Others	Vitamin	83-88-5	A	2375000	2291900	1919000	1314100	1111800	1118800	1.19651	0.538226	-0.893717	insig
pmb0892	C16H23N5O6	Trans-Zeatin-1-O-Glucoside	Alkaloids	Alkaloids	56329-06-7	B	33277	29969	27486	24357	11525	12428	1.01127	0.532447	-0.90929	insig
pmb0891	C16H23N5O6	Cis-Zeatin-7-N-glucoside	Alkaloids	Alkaloids	38165-56-9	B	2923300	2645200	2712200	3785200	3923300	4094200	1.21513	1.42533	0.511292	insig
pme3337	C14H17N5O8	Succinyladenosine	Nucleotides and derivatives	Nucleotides and derivatives	4542-23-8	A	3795300	3869800	3963600	4445600	3794500	3487500	0.0313015	1.0085	0.012218	insig
Lmbp003208	C17H20O10	Fraxidin-8-O-glucoside	Lignans and Coumarins	Coumarins	-	B	54143	52311	56616	283670	249270	157890	1.20421	4.2364	2.08284	up
Hmbn005951	C21H20O7	1,3-O-Di-p-Coumaroylglycerol	Phenolic acids	Phenolic acids	-	A	11919000	12360000	12146000	174580	172510	152060	1.24189	0.0137035	-6.18931	down
pmb2940	C17H22O10	1-O-Glucosyl sinapate	Phenolic acids	Phenolic acids	78185-48-5	B	16125000	14580000	14424000	13405000	13960000	13951000	0.936647	0.915509	-0.127354	insig
HJN003	C17H22O10	1-O-Sinapoyl-D-glucose	Phenolic acids	Phenolic acids	-	A	11260000	9017500	9779600	8385100	9057900	8607600	0.884326	0.866704	-0.206389	insig
pmn001423	C19H30O8	Roseoside	Others	Others	54835-70-0	B	18112000	19452000	16891000	17170000	17948000	17205000	0.5051	0.960848	-0.0576193	insig
pmp000113	C20H20O8	5-Hydroxy-6,7,8,3',4'-pentamethoxyflavone	Flavonoids	Flavonoid	2174-59-6	B	14245	12358	13305	12368	12699	10517	0.782078	0.891651	-0.165449	insig
Hmcn001415	C17H24O10	Majoroside	Others	Others	134140-02-6	B	24153	20951	28664	29958	30493	30218	0.947688	1.22911	0.297614	insig
mws1565	C17H24O10	Geniposide	Terpenoids	Monoterpenoids	24512-63-8	B	342120	406020	418250	876400	925200	856450	1.22611	2.27887	1.18832	up
pmn001586	C16H22O11	Deacetylasperulosidic acid	Terpenoids	Monoterpenoids	14259-55-3	B	23202	29490	26304	21542	29274	31982	0.167274	1.04813	0.0678163	insig
Lmmp010562	C24H38O4	Diisooctyl Phthalate	Phenolic acids	Phenolic acids	27554-26-3	B	6751600	4002100	14167000	3471800	4194500	4149500	0.792718	0.474136	-1.07663	insig
Lmwp011196	C24H38O4	Bis(2-ethylhexyl)phthalate	Phenolic acids	Phenolic acids	117-81-7	B	7335600	4192800	15143000	3668500	4189700	4066900	0.829202	0.447112	-1.16129	insig
pma0110	C18H22O10	4-O-Sinapoylquinic acid	Phenolic acids	Phenolic acids	-	B	34852	12601	24020	23710	56045	27092	0.565034	1.49493	0.580076	insig
pme2735	C15H22N6O5S	S-Adenosyl-L-methionine	Amino acids and derivatives	Amino acids and derivatives	29908-03-0	B	689080	789380	892610	873910	592210	674590	0.462677	0.902846	-0.147449	insig
Lmhn002573	C17H20O11	Sinapoylglucuronic acid	Phenolic acids	Phenolic acids	-	B	104080	102460	117130	166760	185670	217160	1.18542	1.75979	0.8154	insig
Hmbn005456	C21H20O8	1-O-Caffeoyl-3-O-p-coumaroylglycerol	Lipids	Glycerol ester	-	A	526440	491820	507310	39380	38144	42436	1.24162	0.0786329	-3.66872	down
pmb0681	C20H18O9	Apigenin-8-C-Arabinoside	Flavonoids	Flavonoid	-	A	935040	904030	954620	1186400	940570	915660	0.52953	1.08911	0.123147	insig
pme3007	C9H14N2O12P2	Uridine 5'-diphosphate	Nucleotides and derivatives	Nucleotides and derivatives	27821-45-0	A	17021	14343	14818	13402	6754.1	8529.1	0.965045	0.621134	-0.687024	insig
pmb3031	C20H20O9	Tricin-4'-O-glycerol	Flavonoids	Flavonoid	-	A	163400	162010	169460	300320	307050	305430	1.24053	1.84452	0.883249	insig
pmb0500	C23H26N2O5	N-p-Coumaroyl-N'-feruloylputrescine	Alkaloids	Phenolamine	380302-96-5	A	1227200	1196800	1063200	78216	75990	54154	1.23722	0.0597499	-4.06492	down
pmn001319	C22H22O8	1-O-Feruloyl-3-O-p-Coumaroylglycerol	Phenolic acids	Phenolic acids	-	A	5524700	5359500	5319600	293310	295710	269120	1.24186	0.0529592	-4.23898	down
Lmyp005932	C21H20O9	Apigenin-6-C-fucoside	Flavonoids	Flavonoid carbonoside	-	B	62596	69302	92095	25874	36909	33122	1.16591	0.428161	-1.22378	down
Hmgp003664	C21H20O9	Apigenin-6-C-rhamnoside	Flavonoids	Flavonoid	-	A	70260	83452	90631	32175	34681	23474	1.19598	0.369685	-1.43563	down
Lmyn002435	C19H28O10	Hydrangeifolin I	Phenolic acids	Phenolic acids	-	B	41698	63953	65247	71616	75171	82062	0.888774	1.3391	0.42126	insig
HJAP012	C20H18O10	Luteolin-8-C-arabinoside	Flavonoids	Flavonoid carbonoside	-	B	85721	103700	91707	78804	47333	61914	0.99319	0.668916	-0.580103	insig
pmn001663	C22H26O8	Syringaresinol	Lignans and Coumarins	Lignans	21453-69-0	A	67152	72064	75602	57821	60942	52647	1.11811	0.797931	-0.325664	insig
mws2523	C12H23O14P	Trehalose 6-phosphate	Others	Saccharides and Alcohols	4484-88-2	A	54978	56793	47237	52048	37899	48220	0.680663	0.868931	-0.202686	insig
Lmhp008337	C19H40NO7P	LysoPE 14:0(2n isomer)	Lipids	LPE	-	B	62292	63857	67477	31934	36323	36688	1.22599	0.541998	-0.883639	insig
pmb0864	C19H40NO7P	LysoPE 14:0	Lipids	LPE	-	B	51500	50866	52668	47066	30050	32311	0.989218	0.705826	-0.502616	insig
pmp000436	C30H50O	Taraxerol	Terpenoids	Triterpene	127-22-0	B	163150	162290	153110	32803	28525	24544	1.23589	0.179442	-2.47841	down
pme2117	C10H15N5O10P2	Adenosine 5'-diphosphate	Nucleotides and derivatives	Nucleotides and derivatives	58-64-0	B	46563	33313	39030	18407	25171	20435	1.14087	0.53835	-0.893385	insig
Cmbn007148	C22H22O9	1-O-Feruloyl-3-O-caffeoylglycerol	Lipids	Glycerol ester	-	A	209330	236580	250960	181090	139560	166640	1.10215	0.699255	-0.516109	insig
mws0048	C21H20O10	Apigenin-8-C-Glucoside (Vitexin)*	Flavonoids	Flavonoid carbonoside	3681-93-4	A	766430	954860	955790	598230	601140	870260	0.84599	0.773092	-0.371287	insig
mws1434	C21H20O10	Apigenin-6-C-glucoside (Isovitexin)*	Flavonoids	Flavonoid carbonoside	29702-25-8	A	860760	994480	1053900	692370	892100	778470	0.923051	0.812247	-0.30001	insig
pmp000413	C21H20O10	Genistein-8-C-glucoside	Flavonoids	Isoflavones	66026-80-0	A	1297000	1213800	1350100	675920	818810	845370	1.18929	0.606102	-0.722367	insig
pme0321	C21H20O10	Kaempferol-7-O-rhamnoside	Flavonoids	Flavonols	20196-89-8	B	8099.6	8478.2	6900.8	3050.6	3735.5	3249	1.21737	0.427415	-1.22629	down
mws0919	C21H20O10	Kaempferol-3-O-rhamnoside (Afzelin)(Kaempferin)	Flavonoids	Flavonols	482-39-3	B	14150	19449	17940	9	9	9	1.24179	0.000523875	-10.8985	down
mws0072	C21H20O10	Apigenin-5-O-glucoside	Flavonoids	Flavonoid	28757-27-9	B	48024	53668	66431	33813	37553	48716	0.946809	0.714251	-0.485497	insig
Lmgp004731	C21H20O10	Genistein-7-O-galactoside	Flavonoids	Isoflavones	-	B	59320	47321	71060	75305	90640	86740	1.00812	1.42197	0.507888	insig
pmn001587	C18H24O12	Asperulosidic acid	Terpenoids	Monoterpenoids	25368-11-0	B	4605700	4435800	4439300	2079900	3425900	4486100	0.75931	0.741195	-0.432075	insig
Lmtn002324	C19H28O11	Benzyl-(2''-O-glucosyl)glucoside	Phenolic acids	Phenolic acids	-	B	3408900	3435200	3724100	2253700	2280700	2778800	1.15531	0.692001	-0.531155	insig
pme3392	C21H21O10+	Pelargonidin-3-O-glucoside	Flavonoids	Anthocyanins	47684-27-5	A	78517	56771	73798	396930	486430	414920	1.23204	6.20931	2.63443	up
mws4183	C20H18O11	Quercetin-3-O-arabinoside*	Flavonoids	Flavonols	572-30-5	A	114460	121270	161510	10184	15040	12971	1.23163	0.0961509	-3.37856	down
Lmdp003509	C20H18O11	Quercetin-3-O-xyloside (Reynoutrin)*	Flavonoids	Flavonols	549-32-6	B	264150	233020	245020	29413	16019	14696	1.22373	0.0810143	-3.62568	down
pmb0744	C24H18O8	Tricin-4'-O-Benzoic Acid	Flavonoids	Flavonoid	-	A	103640	102740	106690	138830	143010	140390	1.23634	1.34868	0.431544	insig
mws1179	C21H22O10	Naringenin-7-O-glucoside (Prunin)	Flavonoids	Dihydroflavone	529-55-5	A	20578	27084	22339	31257	29628	20006	0.468959	1.15557	0.208604	insig
HJN087	C21H22O10	Naringenin-4'-O-glucoside	Flavonoids	Flavonoid	-	A	19314	14412	15849	15358	23750	16617	0.390223	1.12405	0.168712	insig
Lmhp009187	C20H42NO7P	LysoPE 15:0	Lipids	LPE	-	B	232590	222350	250390	57132	52043	56737	1.23965	0.235226	-2.08788	down
Lmhp008885	C20H42NO7P	LysoPE 15:0(2n isomer)	Lipids	LPE	-	B	10255	8443.1	11306	5068.8	4802.2	4125.8	1.19668	0.466496	-1.10006	down
pmb0862	C20H42NO7P	LysoPC 12:0	Lipids	LPC	20559-18-6	B	26810	32136	28874	55671	42685	39461	1.09925	1.56931	0.650132	insig
Lmhp005550	C24H28N2O6	N,N'-Diferuloylputrescine	Alkaloids	Phenolamine	42369-86-8	A	5846100	6263900	5807500	2500300	2147600	2272300	1.23504	0.386226	-1.37248	down
pmp000091	C23H24O9	1,3-O-Diferuloylglycerol	Phenolic acids	Phenolic acids	83008-46-2	A	1398800	1556600	1532100	505790	493590	494940	1.23979	0.332996	-1.58642	down
pme1014	C31H40O2	Menatetrenone (Vitamin K2)	Others	Vitamin	11032-49-8	B	2258700	2215000	1976700	2253400	2463100	1904200	0.158297	1.0264	0.0375951	insig
Lmhp007836	C21H38NO7P	LysoPE 16:3	Lipids	LPE	-	B	5354.3	5589.2	5486	3177.1	4043.1	5700.6	0.771443	0.786439	-0.346593	insig
Hmcp002316	C21H20O11	Isorhamnetin-3-O-arabinoside	Flavonoids	Flavonols	-	B	83959	76300	90301	9773.1	12021	8409.9	1.23516	0.120546	-3.05234	down
mws2209	C21H20O11	Kaempferol-3-O-glucoside (Astragalin)	Flavonoids	Flavonols	480-10-4	A	470500	421940	433740	9	9	9	1.24214	2.03592e-05	-15.584	down
pme2459	C21H20O11	Luteolin-7-O-glucoside (Cynaroside)	Flavonoids	Flavonoid	5373-11-5	A	1016400	1218400	1256200	264100	169760	241880	1.22193	0.193566	-2.3691	down
mws1299	C21H20O11	Luteolin-8-C-glucoside (Orientin)	Flavonoids	Flavonoid carbonoside	28608-75-5	A	10723000	10364000	9683300	1855600	1907900	2425500	1.23444	0.201136	-2.31376	down
mws1608	C21H20O11	Luteolin-6-C-glucoside (Isoorientin)	Flavonoids	Flavonoid carbonoside	4261-42-1	A	2905200	3905500	2982900	831140	872720	725780	1.22704	0.248084	-2.0111	down
mws0913	C21H20O11	Kaempferol-3-O-galactoside (Trifolin)	Flavonoids	Flavonols	23627-87-4	A	67680	94547	88449	165500	176110	137330	1.15763	1.91059	0.934021	insig
pmb0550	C21H21O11+	Cyanidin-3-O-glucoside (Kuromanin)	Flavonoids	Anthocyanins	47705-70-4	A	1062600	1222500	1169000	4925000	4174400	4415300	1.23687	3.91265	1.96815	up
mws1361	C21H22O11	Taxifolin-3-O-rhamnoside (Astilbin)	Flavonoids	Dihydroflavonol	29838-67-3	B	34206	36007	30227	37975	47542	60756	0.966353	1.45632	0.54233	insig
Lmtn002796	C21H22O11	Aromadendrin-7-O-glucoside	Flavonoids	Flavonoid	28189-90-4	B	18692	65324	54157	39303	47690	46855	0.146742	0.968699	-0.0458801	insig
HJN086	C21H22O11	Eriodictyol-3'-O-glucoside	Flavonoids	Dihydroflavone	-	B	65898	78617	84421	57488	54798	45324	1.08672	0.688446	-0.538585	insig
mws0057	C21H22O11	Eriodictyol-7-O-glucoside	Flavonoids	Dihydroflavone	38965-51-4	B	40824	44300	38059	9	9	9	1.2421	0.000219186	-12.1556	down
Lmhp008763	C21H42NO7P	LysoPE 16:1(2n isomer)	Lipids	LPE	-	A	293660	303990	308670	107620	141570	107840	1.21928	0.393934	-1.34398	down
Lmhp009034	C21H42NO7P	LysoPE 16:1	Lipids	LPE	-	A	52392	62820	48574	40140	39704	39242	1.1154	0.727083	-0.459808	insig
HJN093	C20H20O12	2-O-Salicyl-6-O-Galloyl-D-Glucose	Phenolic acids	Phenolic acids	-	B	16206	16571	16051	6015.2	12383	10369	0.99075	0.589154	-0.763284	insig
pmb0876	C21H44NO7P	LysoPE 16:0	Lipids	LPE	53862-35-4	A	19418000	22233000	18944000	6893600	5238100	5066000	1.22372	0.283814	-1.81698	down
pmd0160	C21H44NO7P	LysoPE 16:0(2n isomer)	Lipids	LPE	-	A	1781500	1790100	1731500	683480	465120	456340	1.21337	0.302642	-1.72432	down
Lmhp005872	C25H30N2O6	Diferuloylcadaverine	Alkaloids	Phenolamine	-	B	35162	33348	36715	33431	28757	28206	0.976245	0.859054	-0.219179	insig
Hmdn006855	C30H48O3	3,4-Cycloopen-cycloaltin-4(29),25-diene-24(R)-hydroxy-3-carboxylic acid	Terpenoids	Triterpene	-	B	71557	73089	70225	203250	213890	204730	1.24127	2.89416	1.53314	up
mws0351	C22H18O11	Gallate catechin gallate	Flavonoids	Flavanols	4233-96-9	B	25323	17757	14139	11058	24650	19742	0.11828	0.969084	-0.0453068	insig
pmb2654	C19H27NO12	Anthranilate-1-O-Sophoroside	Phenolic acids	Phenolic acids	-	B	5007400	6618100	5676800	6285600	5799800	5118700	0.0166166	0.994324	-0.00821141	insig
Lmzn001894	C21H18O12	Kaempferol-3-O-glucuronide	Flavonoids	Flavonols	22688-78-4	B	5818.4	6642.9	6937	20532	10916	5452.2	0.680587	1.90224	0.927698	insig
pmb3012	C22H22O11	Chrysoeriol-7-O-glucoside*	Flavonoids	Flavonoid	19993-32-9	B	61160	55445	42000	88152	64846	84550	1.00599	1.49773	0.582781	insig
HJAP011	C22H22O11	Chrysoeriol-8-C-glucoside (Scoparin)*	Flavonoids	Flavonoid	301-16-6	A	942720	1065800	1086600	295690	235320	244090	1.23311	0.250426	-1.99754	down
pmp000579	C22H22O11	Diosmetin-7-O-galactoside*	Flavonoids	Flavonoid	-	A	681460	641000	723270	768360	557530	560610	0.469419	0.922165	-0.116904	insig
pmp000233	C22H22O11	Swertiajaponin	Flavonoids	Flavonoid carbonoside	6980-25-2	B	41117	95480	98424	54563	43644	62821	0.572141	0.685164	-0.545478	insig
pmb2999	C22H22O11	Chrysoeriol-5-O-glucoside	Flavonoids	Flavonoid	-	B	161550	127260	137700	9	9	9	1.24203	6.33045e-05	-13.9473	down
pmp000120	C22H22O11	Diosmetin-6-C-glucoside	Flavonoids	Flavonoid	-	A	626970	636640	706070	198180	145690	152840	1.22856	0.252178	-1.98749	down
Lmnp002845	C22H22O11	Hispidulin-8-C-glucoside*	Flavonoids	Flavonoid carbonoside	-	B	1264000	1380000	1478200	315330	333980	317290	1.23947	0.234486	-2.09242	down
Lmmn002131	C22H22O11	3'-Methoxyorobol-7-O-glucoside	Phenolic acids	Phenolic acids	-	B	39024	22095	21234	15652	16522	8025.7	0.951543	0.488139	-1.03464	insig
Hmgp002189	C22H22O11	Hispidulin-7-O-Glucoside*	Flavonoids	Flavonoid	17680-84-1	A	626220	601820	647350	577770	489890	563740	0.976149	0.869899	-0.20108	insig
mws0061	C21H20O12	Quercetin-3-O-galactoside (Hyperin)	Flavonoids	Flavonols	482-36-0	A	7031200	7795400	6700700	459670	468510	555850	1.24021	0.0689371	-3.85858	down
mws0091	C21H20O12	Quercetin-3-O-glucoside (Isoquercitrin)*	Flavonoids	Flavonols	482-35-9	A	4658900	5042000	5145400	392800	308870	377390	1.23977	0.0726821	-3.78226	down
Lmdp003286	C21H20O12	Isohyperoside	Flavonoids	Flavonols	35589-21-0	A	11530000	11317000	11954000	906180	924330	741310	1.24029	0.0739007	-3.75827	down
mws1329	C21H20O12	Quercetin-7-O-glucoside*	Flavonoids	Flavonols	491-50-9	A	3333700	3243700	2739800	280280	271140	288030	1.24035	0.0900968	-3.47238	down
Lmhp009464	C22H44NO7P	LysoPE 17:1(2n isomer)	Lipids	LPE	-	B	58938	54933	51335	30401	40446	36694	1.14291	0.650951	-0.619379	insig
Lmhp009769	C22H44NO7P	LysoPE 17:1	Lipids	LPE	-	B	10397	10315	10753	9702.9	6298.3	9270.8	0.808797	0.803178	-0.316208	insig
pmd0130	C22H46NO7P	LysoPC 14:0	Lipids	LPC	20559-16-4	A	150360	132140	146750	182460	178130	183800	1.17589	1.26824	0.342822	insig
Lmhp010162	C22H46NO7P	LysoPE 17:0	Lipids	LPE	-	B	30858	34558	29573	24172	18342	15890	1.09837	0.61485	-0.701693	insig
Lmmp003167	C25H31N3O6	Bis(Caffeoyl)Spermidine	Alkaloids	Phenolamine	124935-80-4	B	26366	19010	20056	12098	6094.8	10227	1.09544	0.434341	-1.2031	down
Zmhn002508	C21H28O12	4-p-Cumaroyl-rhamnosyl-(1→6)-D-glucose	Phenolic acids	Phenolic acids	-	B	128000	90958	81969	110180	62299	74483	0.537824	0.820671	-0.285124	insig
Lmsn012425	C30H48O4	Rubusic acid (3β,7α-Dihydroxyolean-12-en-28-oic acid)	Terpenoids	Triterpene	23984-26-1	B	73605	81802	75367	197840	171050	170710	1.23075	2.33822	1.22541	up
Lmgp002501	C20H27NO12	Dhurrin-6'-O-Glucoside	Flavonoids	Flavonoid	-	B	402700	373050	443240	326420	364140	322700	1.0255	0.831229	-0.266682	insig
pmb1912	C20H23N7O7	10-Formyltetrahydrofuran	Alkaloids	Alkaloids	2800-34-2	A	1387900	1438800	1646500	581380	654740	589550	1.22989	0.408135	-1.29288	down
Lmhp008233	C23H40NO7P	LysoPE 18:4	Lipids	LPE	-	B	179240	165180	189880	72389	98833	91813	1.19489	0.492298	-1.0224	down
pmp000581	C23H22O11	Apigenin-7-O-(6''-acetyl)glucoside	Flavonoids	Flavonoid	72741-92-5	B	64178	62775	67015	51393	64018	59453	0.776411	0.90151	-0.149585	insig
Lmtn001569	C20H29NO12	2-Glucosyl-glucosyloxy-2-phenylacetic acid amide	Alkaloids	Alkaloids	-	B	43799	42635	32954	123180	100950	91977	1.20356	2.64773	1.40476	up
pmn001727	C24H29NO9	N-(4-O-(Glucosyl)-E-feruloyl)-tyramine	Alkaloids	Phenolamine	-	B	105050	126460	97104	95276	57178	45211	0.947244	0.601511	-0.733337	insig
Lmhp008801	C23H42NO7P	LysoPE 18:3	Lipids	LPE	-	A	2582000	2779200	2841000	1738100	1893200	1999600	1.20108	0.686511	-0.542645	insig
Lmhp008589	C23H42NO7P	LysoPE 18:3(2n isomer)	Lipids	LPE	-	A	25423000	24645000	23222000	37355000	38580000	38476000	1.23219	1.56107	0.642537	insig
pmb0874	C23H44NO7P	LysoPE 18:2(2n isomer)	Lipids	LPE	-	A	356110	365510	338950	986070	927750	902820	1.23925	2.65578	1.40914	up
pmb0881	C23H44NO7P	LysoPE 18:2	Lipids	LPE	-	B	1212400	1289100	1308600	998550	823890	845340	1.16845	0.700186	-0.514189	insig
Lmjp003044	C22H22O12	Isorhamnetin-3-O-Glucoside*	Flavonoids	Flavonols	5041-82-7	B	2603800	2820200	2480700	193790	282730	257190	1.23617	0.0928195	-3.42943	down
Hmcp002207	C22H22O12	Isorhamnetin-7-O-glucoside (Brassicin)*	Flavonoids	Flavonols	6743-96-0	A	2520300	2671200	2639000	244380	271890	263940	1.24162	0.0996373	-3.32717	down
pmn001525	C23H26O11	3,5-Digalloylshikimic acid	Phenolic acids	Phenolic acids	95753-52-9	B	12881	14656	17317	20926	25822	21244	1.10042	1.51585	0.600128	insig
Lmnn002886	C23H26O11	1'-O-(3,4-Dihydroxyphenethyl)-O-caffeoyl-glucoside	Phenolic acids	Phenolic acids	-	B	627600	456940	539330	511790	475620	488460	0.523615	0.90886	-0.13787	insig
pmb2260	C23H46NO7P	LysoPC 15:1	Lipids	LPC	-	B	40947	38439	39700	13052	10691	13893	1.22994	0.316041	-1.66182	down
pmb0856	C23H46NO7P	LysoPE 18:1(2n isomer)	Lipids	LPE	-	A	2014700	1981800	1821400	1898200	1938200	1754000	0.515724	0.960897	-0.057547	insig
mws0289	C23H46NO7P	LysoPE 18:1	Lipids	LPE	89576-29-4	A	623160	695460	664890	521970	450320	371840	1.10215	0.677652	-0.561383	insig
Lmpp003465	C21H20O13	Myricetin-3-O-glucoside	Flavonoids	Flavonols	19833-12-6	B	143030	127780	77608	116330	123290	92648	0.064316	0.953648	-0.0684718	insig
pmb2319	C23H48NO7P	LysoPC 15:0	Lipids	LPC	108273-89-8	A	60863	60196	56089	109590	126780	110110	1.226	1.95588	0.967817	insig
pmb0880	C23H48NO7P	LysoPE 18:0(2n isomer)	Lipids	LPE	-	B	15356	15152	14073	15352	14337	13147	0.453048	0.960858	-0.0576052	insig
Lmhp009129	C23H48NO7P	LysoPC 15:0(2n isomer)	Lipids	LPC	-	A	100560	97030	93700	187300	199830	188020	1.23755	1.97449	0.981482	insig
pmb0883	C23H48NO7P	LysoPE 18:0	Lipids	LPE	69747-55-3	B	1860200	2058500	1818800	1271300	1098900	1012600	1.19312	0.589595	-0.762204	insig
pma1303	C24H46NO7P	LysoPC 16:2	Lipids	LPC	-	B	50037	35906	29281	147460	144080	148000	1.211	3.81466	1.93155	up
pmb0863	C24H46NO7P	LysoPC 16:2(2n isomer)	Lipids	LPC	-	A	49246	48092	32541	153310	142700	141640	1.21294	3.36967	1.75261	up
Lmhp206353	C23H24O12	Tricin-4'-O-glucoside	Flavonoids	Flavonoid	-	B	20659000	21802000	22129000	30556000	29697000	28303000	1.21944	1.37105	0.455279	insig
pmb0736	C23H24O12	Tricin-7-O-Glucoside	Flavonoids	Flavonoid	32769-01-0	A	17158000	18784000	20297000	28052000	28873000	26487000	1.19684	1.48317	0.568684	insig
pmb3042	C23H24O12	Tricin-5-O-Glucoside	Flavonoids	Flavonoid	32769-00-9	B	2809600	2459800	2303800	4691000	5053800	5049400	1.22072	1.95349	0.966057	insig
Lmhp008833	C24H48NO7P	LysoPC 16:1(2n isomer)	Lipids	LPC	-	A	682720	731560	788430	1621300	1617900	1512200	1.23272	2.15707	1.10907	up
pmp001270	C24H48NO7P	LysoPC 16:1	Lipids	LPC	76790-27-7	A	650060	658220	804410	1498400	1672900	1480200	1.21771	2.2017	1.13861	up
Zmln000668	C19H26O15	Monogalloyl-diglucose	Phenolic acids	Phenolic acids	-	B	120590	133270	121080	163330	126630	143140	0.816578	1.15512	0.20804	insig
pmb0855	C24H50NO7P	LysoPC 16:0	Lipids	LPC	17364-16-8	A	62890000	71637000	69875000	41231000	34819000	34486000	1.21077	0.540777	-0.886893	insig
pmd0132	C24H50NO7P	LysoPC 16:0(2n isomer)	Lipids	LPC	-	A	6041100	6113700	6061200	7478400	6360500	6483000	0.897656	1.11561	0.157829	insig
pmb0745	C26H24O10	Tricin-4'-O-syringyl alcohol	Flavonoids	Flavonoid	-	A	1387200	1444400	1361000	2250800	2116800	2090400	1.23147	1.54033	0.623242	insig
Lmfn001584	C21H22O14	Methyl 4,6-di-O-galloyl-D-glucoside	Phenolic acids	Phenolic acids	-	B	11123	14436	12229	27002	21210	18365	1.11778	1.76186	0.817096	insig
Lmhp008688	C25H42NO7P	LysoPE 20:5	Lipids	LPE	-	B	2039.6	1304.9	2309.1	1985.5	2689.3	2559.7	0.694467	1.27963	0.355723	insig
pmb3064	C22H28O13	3-O-p-Coumaroylquinic acid-O-glucoside	Phenolic acids	Phenolic acids	-	B	152100	134080	144040	231060	235370	277770	1.2043	1.72981	0.790616	insig
Lmhp009349	C25H44NO7P	LysoPE 20:4(2n isomer)	Lipids	LPE	-	B	17892	20302	22017	6476.9	10217	7590	1.18452	0.403313	-1.31003	down
Lmhp009802	C25H46NO7P	LysoPE 20:3(2n isomer)	Lipids	LPE	-	B	22605	21573	31139	15468	16207	19647	1.00487	0.681413	-0.553398	insig
Lmhp010040	C25H46NO7P	LysoPE 20:3	Lipids	LPE	-	B	30924	29593	31797	16032	16284	13513	1.22257	0.496447	-1.01029	down
pmn001642	C23H20O13	Kaempferol-3-O-(2''-O-acetyl)glucuronide	Flavonoids	Flavonols	-	B	1959900	1779900	2079200	1220000	1253500	1475800	1.15976	0.67869	-0.559174	insig
pmb3000	C24H24O12	Chrysoeriol-7-O-(6''-acetyl)glucoside	Flavonoids	Flavonoid	-	B	54345	76825	47922	66235	39854	56206	0.2908	0.90621	-0.142082	insig
pme2125	C18H32O16	Raffinose*	Others	Saccharides and Alcohols	512-69-6	B	2421400	2286400	2005900	1138400	1993300	1294600	0.968728	0.659294	-0.601007	insig
pme0500	C18H32O16	D-Melezitose	Others	Saccharides and Alcohols	597-12-6	B	324280	168120	176590	164740	193130	150730	0.572719	0.760251	-0.395453	insig
mws1589	C18H32O16	D-Panose*	Others	Saccharides and Alcohols	33401-87-5	A	511160	387390	376150	364330	472880	409790	0.0900862	0.978269	-0.0316963	insig
Hmqp000191	C18H32O16	Planteose	Others	Saccharides and Alcohols	470-57-5	B	9644.5	13451	16990	13209	14321	18799	0.467092	1.15575	0.208835	insig
Lmhp008718	C25H48NO7P	LysoPC 17:2	Lipids	LPC	-	A	125020	122480	107380	877380	914770	872610	1.24068	7.5089	2.9086	up
Lmhp010514	C25H48NO7P	LysoPE 20:2(2n isomer)	Lipids	LPE	-	A	8842	7813	8516.9	11287	5113.7	4353.5	0.534172	0.824499	-0.278411	insig
Lmhp010757	C25H48NO7P	LysoPE 20:2	Lipids	LPE	-	A	11049	9018.9	9431	3307.9	4197.2	4762.4	1.19675	0.415863	-1.26582	down
pmb3045	C23H22O13	Tricin-7-O-Glucuronide	Flavonoids	Flavonoid	-	A	388340	459750	365470	1082800	1202500	1050300	1.22694	2.74861	1.4587	up
Lmhp009590	C25H50NO7P	LysoPC 17:1	Lipids	LPC	-	A	187120	187740	185490	645230	716450	690250	1.24067	3.66187	1.87258	up
Zmjp004852	C23H24O13	5,6,3′,4′-Tetrahydroxy-3,7-dimethoxyflavone-6-O-glucoside	Flavonoids	Flavonoid	-	B	880310	722770	795930	659350	520370	527870	1.0843	0.711789	-0.490478	insig
HJAP006	C23H24O13	Syringetin-7-O-glucoside	Flavonoids	Flavonoid	-	A	1481900	1806000	1567700	1521400	1503100	1615100	0.397701	0.955515	-0.0656491	insig
pmb2406	C25H52NO7P	LysoPC 17:0	Lipids	LPC	50930-23-9	B	140220	119080	143600	111280	128360	99593	0.844023	0.841978	-0.248145	insig
pmb1466	C26H22O11	Tricin-4'-O-syringic acid	Flavonoids	Flavonoid	-	B	6298.8	9640.8	7383.9	7121	6954.4	5601.7	0.597933	0.84366	-0.245267	insig
Lmhp009773	C27H46O9	1-α-Linolenoyl-glycerol-3-O-glucoside	Lipids	Glycerol ester	-	A	553490	683920	430790	1247000	1180400	718910	1.01473	1.88605	0.915369	insig
Lmhp009526	C27H46O9	2-α-Linolenoyl-glycerol-1-O-glucoside	Lipids	Glycerol ester	-	A	3599500	3162200	3149800	2629900	2439800	1993100	1.09011	0.712586	-0.488863	insig
Hmqp006235	C21H46N3O9P	LysoPC 18:4	Lipids	LPC	-	B	367120	310480	376170	371500	430340	462910	0.889755	1.20021	0.263292	insig
pmn001382	C25H24O12	Isochlorogenic acid A	Phenolic acids	Phenolic acids	2450-53-5	A	425210	491450	445390	267820	315910	372130	1.07678	0.70178	-0.510908	insig
Li512115	C25H24O12	Isochlorogenic acid B	Phenolic acids	Phenolic acids	14534-61-3	A	829630	1060000	1023900	891770	753550	888660	0.727821	0.869728	-0.201363	insig
pmn001384	C25H24O12	Isochlorogenic acid C	Phenolic acids	Phenolic acids	57378-72-0	A	252110	430530	430850	470820	318730	398520	0.236882	1.06698	0.0935312	insig
mws1584	C25H24O12	1,3-O-Dicaffeoylquinic Acid (Cynarin)	Phenolic acids	Phenolic acids	30964-13-7	B	100650	143220	116490	207920	122880	151870	0.752265	1.33941	0.421598	insig
Zmhn000785	C19H32O16	Di-O-Glucosylquinic acid	Phenolic acids	Phenolic acids	-	A	6036700	5140900	5913000	6570900	9342400	6269000	0.83501	1.29792	0.376206	insig
Lmhp010573	C27H48O9	1-Linoleoylglycerol-3-O-glucoside	Lipids	Glycerol ester	-	B	30877	25104	21264	48980	34827	37002	1.03179	1.56397	0.645214	insig
Lmhp010334	C27H48O9	2-Linoleoylglycerol-1-O-glucoside	Lipids	Glycerol ester	-	A	264450	272490	248670	287810	223760	194320	0.560478	0.898525	-0.15437	insig
pmb0865	C26H48NO7P	LysoPC 18:3(2n isomer)	Lipids	LPC	-	A	439090	384380	390880	2058200	1965500	2099400	1.24023	5.04229	2.33408	up
pmb0854	C26H48NO7P	LysoPC 18:3	Lipids	LPC	-	A	443900	398340	430660	2387500	2201700	2016900	1.23912	5.1898	2.37568	up
pmp000702	C22H30O14	3'-O-D-glucosylgentiopicroside	Terpenoids	Sesquiterpenoids	-	B	107390	128990	159060	61494	61562	70993	1.1724	0.490717	-1.02704	down
Hmbn002692	C22H30O14	6'-O-Feruloyl-D-sucrose	Phenolic acids	Phenolic acids	118230-77-6	B	28153	24937	27264	12624	20507	35809	0.460499	0.857954	-0.221029	insig
pmb0554	C24H23O13+	Pelargonidin-3-O-(6''-O-malonyl)glucoside	Flavonoids	Anthocyanins	165070-68-8	A	53482	73961	63209	688520	850890	731620	1.23693	11.9119	3.57433	up
pmp001251	C26H50NO7P	LysoPC 18:2(2n isomer)	Lipids	LPC	-	A	285000	309650	303610	1483800	1499200	1680000	1.24012	5.19115	2.37605	up
pmp001273	C26H50NO7P	LysoPC 18:2	Lipids	LPC	-	A	322340	295240	297050	1610000	1735800	1735500	1.24094	5.55558	2.47394	up
pma0791	C24H24O13	Naringenin-7-O-(6''-malonyl)glucoside	Flavonoids	Flavanols	-	B	21430	15056	17061	31470	34544	30582	1.16654	1.80395	0.851158	insig
pmp001281	C26H52NO7P	LysoPC 18:1	Lipids	LPC	-	A	9633700	8541600	8143900	45655000	45719000	43072000	1.23956	5.10829	2.35284	up
Lmhp010190	C26H52NO7P	LysoPC 18:1(2n isomer)	Lipids	LPC	-	A	9633300	8719800	7906200	43250000	46475000	43168000	1.23859	5.0608	2.33936	up
pmb3041	C23H22O14	Tricin-7-O-saccharic acid	Flavonoids	Flavonoid	-	B	37296	35699	27445	28238	29148	23505	0.833707	0.805366	-0.312283	insig
pmn001710	C24H26O13	Rosmarinic acid-3'-O-glucoside	Phenolic acids	Phenolic acids	910028-78-3	A	1612600	1815800	1663200	1450400	1663800	1404400	0.861135	0.887462	-0.172243	insig
Lmmn002274	C26H34O11	Isolariciresinol-9'-O-glucoside	Lignans and Coumarins	Lignans	63358-12-3	B	32359	59446	43133	52564	49622	67086	0.659338	1.25444	0.327047	insig
HJN083	C26H34O11	Lariciresinol-4'-O-glucoside	Lignans and Coumarins	Lignans	143663-00-7	A	1328900	1643600	1117100	1197300	1401800	1167000	0.348117	0.920897	-0.118888	insig
pmd0136	C26H54NO7P	LysoPC 18:0(2n isomer)	Lipids	LPC	-	A	588480	581450	546030	606690	486610	497440	0.591044	0.927026	-0.109318	insig
mws0126	C26H54NO7P	LysoPC 18:0	Lipids	LPC	19420-57-6	A	2734400	2849000	2781400	2177500	1674900	1579400	1.13198	0.649364	-0.622901	insig
pmb3053	C27H24O11	Tricin-4'-O-eudesmic acid	Flavonoids	Flavonoid	-	A	92886	98105	96280	194260	175020	159350	1.21919	1.84018	0.879846	insig
Lmtn003096	C26H36O11	Secoisolariciresinol 4-O-glucoside	Lignans and Coumarins	Lignans	-	B	129900	148030	159540	103550	112180	93690	1.12896	0.707294	-0.499618	insig
pmp000234	C27H26O11	Salcolin A	Flavonoids	Flavonoid	-	A	14835000	15662000	14102000	20623000	19733000	20157000	1.21474	1.35682	0.440234	insig
pmp000235	C27H26O11	Salcolin B	Flavonoids	Flavonoid	-	A	18383000	18689000	19803000	27416000	27158000	27026000	1.23217	1.43473	0.520775	insig
Lmjp003731	C26H26O12	3,4-O-Dicaffeoylquinic Acid Methyl Ester	Phenolic acids	Phenolic acids	-	B	110630	104370	105390	56325	36620	24191	1.12821	0.365604	-1.45164	down
Lmjp003822	C26H26O12	3,5-O-Dicaffeoylquinic Acid Methyl Ester	Phenolic acids	Phenolic acids	159934-13-1	B	107930	96520	84152	52130	40458	49345	1.19023	0.491795	-1.02387	down
pmb2833	C23H30O14	3-O-Feruloylquinic acid-O-glucoside	Phenolic acids	Phenolic acids	-	A	105860	94144	96469	47960	48207	57094	1.21703	0.516948	-0.95191	insig
Lmhp008924	C27H50NO7P	LysoPC 19:3	Lipids	LPC	-	A	5600.1	5468.6	6033.8	24449	29000	24147	1.23727	4.53711	2.18178	up
Lmhp007840	C27H52NO7P	LysoPC 19:2	Lipids	LPC	-	B	242400	218910	210820	5433200	5480200	6097600	1.24145	25.3091	4.66158	up
Lmhp007598	C27H52NO7P	LysoPC 19:2(2n isomer)	Lipids	LPC	-	B	241570	230920	220600	5586700	5427800	5165300	1.2419	23.3444	4.54501	up
pmp001110	C25H26O13	Apigenin-6-C-xyloside-8-C-arabinoside	Flavonoids	Flavonoid carbonoside	-	A	2619900	3144200	2959500	4370300	4207400	5040200	1.17415	1.56104	0.642509	insig
Lmtp002942	C25H26O13	Apigenin-6,8-di-C-arabinoside	Flavonoids	Flavonoid carbonoside	-	B	9028200	8426000	8711400	12612000	11937000	11393000	1.2124	1.37364	0.457999	insig
pmb0542	C24H23O14+	Cyanidin-3-O-(6''-O-malonyl)glucoside	Flavonoids	Anthocyanins	171828-62-9	A	1177600	1373700	1336100	3681400	3580600	3402800	1.23543	2.74343	1.45598	up
Lmhp010908	C27H54NO7P	LysoPC 19:1	Lipids	LPC	-	B	15973	18155	18960	60432	53784	61181	1.23473	3.30389	1.72417	up
Zmfn000481	C14H22N2O16P2	Uridine-5'-Diphosphate-D-Xylose	Nucleotides and derivatives	Nucleotides and derivatives	3616-06-6	A	145040	133080	150980	155700	150190	150830	0.786213	1.06437	0.0899961	insig
Zmjp004610	C25H28O13	5,4′-Dihydroxy-3,6,7,3′-tetramethoxyflavone-4′-O-glucoside	Flavonoids	Flavonoid	23279-19-8	B	3190400	3245200	3679700	1016000	841030	967160	1.23418	0.2792	-1.84063	down
pmn001375	C26H32O12	1-Hydroxypinoresinol-1-O-Glucoside	Lignans and Coumarins	Lignans	81495-71-8	B	82529	53723	51666	60805	61763	62747	0.0398672	0.986148	-0.0201236	insig
pmb2228	C27H56NO7P	LysoPC 19:0	Lipids	LPC	108273-88-7	B	48928	52919	47199	65476	63901	73362	1.17117	1.36024	0.443866	insig
pmc0960	C28H50NO7P	LysoPC 20:4	Lipids	LPC	-	B	35913	30111	34599	14322	29799	26743	0.802389	0.704253	-0.505835	insig
pmp001282	C28H50NO7P	Propyl 2-(trimethylammonio)ethyl phosphate	Others	Others	-	A	66366	60440	78675	87729	68857	45018	0.145478	0.981132	-0.0274807	insig
Lmhp009890	C28H52NO7P	LysoPC 20:3	Lipids	LPC	1199257-41-4	B	138100	121790	114670	119350	144460	133540	0.439513	1.06084	0.0852135	insig
pmd0146	C28H54NO7P	LysoPC 20:2(2n isomer)	Lipids	LPC	-	B	45287	47291	47711	128340	141490	110640	1.2287	2.71204	1.43938	up
pmd0147	C28H54NO7P	LysoPC 20:2	Lipids	LPC	-	B	147900	135040	148080	78036	90996	117140	1.07566	0.663941	-0.590872	insig
pmb0608	C25H24O14	Chrysoeriol-7-O-(6''-malonyl)glucoside	Flavonoids	Flavonoid	-	B	107610	115560	105260	46849	54285	54718	1.22777	0.474536	-1.07541	down
Lmsn003628	C23H32O15	6′-O-Sinapoylsucrose	Phenolic acids	Phenolic acids	-	B	65518	88197	65199	82009	109270	110420	0.937673	1.37816	0.462746	insig
Lmhp011549	C28H56NO7P	LysoPC 20:1	Lipids	LPC	-	A	21526	12537	21749	62706	65255	62985	1.19317	3.42124	1.77452	up
Hmln002355	C27H34O12	5'-Methoxymatairesinoside	Lignans and Coumarins	Lignans	1691201-82-7	B	416420	390710	385590	543520	438400	462460	1.00308	1.211	0.276195	insig
Hmyn007087	C25H49O11P	LysoPI 16:0	Lipids	Glycerol ester	-	B	110950	136940	123610	96655	101810	86427	1.07116	0.766869	-0.382947	insig
pmb3032	C26H26O14	Tricin-7-O-(2''-Malonyl)rhamnoside	Flavonoids	Flavonoid	-	A	123670	117720	124830	188790	198090	189790	1.2353	1.57465	0.655035	insig
mws1292	C26H28O14	Isoschaftoside	Flavonoids	Flavonoid carbonoside	52012-29-0	B	7299100	7448900	7617800	6362200	5457800	5578400	1.15655	0.777902	-0.36234	insig
mws1660	C26H28O14	Schaftoside	Flavonoids	Flavonoid carbonoside	51938-32-0	A	54584	73079	61865	50186	48132	64156	0.661725	0.857256	-0.222202	insig
pmp000236	C26H28O14	Isovitexin-8-O-xylcoside	Flavonoids	Flavonoid carbonoside	-	A	1299500	1674300	1364900	1430600	1478300	1226300	0.282859	0.953097	-0.0693057	insig
Lmtp002642	C26H28O14	Apigenin-8-C-(2''-glucosyl)arabinoside	Flavonoids	Flavonoid carbonoside	-	B	5062600	4114400	3945500	3408900	3666000	3501100	0.988268	0.805944	-0.311249	insig
Lmtp002474	C26H28O14	Apigenin-6-C-(2''-glucosyl)arabinoside	Flavonoids	Flavonoid carbonoside	-	A	11656000	10533000	11650000	9828600	9457400	10004000	1.10038	0.865569	-0.208279	insig
Lmnp202580	C26H28O14	Apigenin-8-C-(2''-xylosyl)glucoside	Flavonoids	Flavonoid carbonoside	-	B	1237100	1199200	1239800	983440	943790	946330	1.23019	0.781687	-0.355337	insig
pmb2922	C15H24N2O17P2	Uridine 5'-diphospho-D-glucose	Nucleotides and derivatives	Nucleotides and derivatives	133-89-1	A	525900	574170	571840	657360	578020	617210	0.91544	1.10807	0.148046	insig
Lmmp003306	C25H26O15	Quercetin-3-O-xylosyl(1→2)arabinoside	Flavonoids	Flavonols	-	B	70736	59650	58603	48694	66678	56606	0.515042	0.909989	-0.136078	insig
Zmzp006857	C29H28O12	Tricin-4'-O-[β-guaiacyl-(9''-O-acetyl)glycerol]ether	Flavonoids	Flavonoid	-	A	1177500	1370700	1267000	1294300	1579400	1281400	0.562383	1.08909	0.123125	insig
Xmzp009846	C32H41N5O5	α-Ergocryptine	Alkaloids	Alkaloids	511-09-1	B	2046	1753.3	2917.1	21925	19621	23603	1.23019	9.69999	3.27798	up
Zmxp005470	C26H26O15	Tricin-7-O-(6''-O-malonyl)glucoside	Flavonoids	Flavonoid	-	B	3979700	3394700	3543400	2627600	2244600	2193300	1.17572	0.647154	-0.627819	insig
pmp000237	C26H26O15	Apigenin-6-C-(2''-glucuronyl)xyloside	Flavonoids	Flavonoid carbonoside	-	B	891510	992200	877150	1282300	1222100	1324300	1.1978	1.38678	0.471737	insig
pme3227	C27H30O14	Vitexin-2''-O-rhamnoside	Flavonoids	Flavonoid carbonoside	64820-99-1	A	1807600	1849200	1848500	2359400	2195600	2367100	1.21225	1.25735	0.330389	insig
pme2493	C27H30O14	Kaempferol-3,7-O-dirhamnoside (Kaempferitrin)	Flavonoids	Flavonols	482-38-2	B	2977600	3119900	3243200	991700	974500	959630	1.24091	0.313235	-1.67468	down
pme0368	C27H30O14	Apigenin-7-O-rutinoside (Isorhoifolin)	Flavonoids	Flavonoid	552-57-8	B	29268	19961	24313	32621	40140	28143	0.899966	1.37206	0.456343	insig
Lmyp004081	C27H30O14	Isovitexin-2''-O-rhamnoside	Flavonoids	Flavonoid carbonoside	-	A	2988400	4419800	4187200	1306200	1109800	1292800	1.20889	0.319851	-1.64453	down
Lmyp004963	C27H30O14	Apigenin-6-C-(2''-rhamnosyl)glucoside	Flavonoids	Flavonoid carbonoside	-	A	4183100	4090700	4888900	127510	112770	77749	1.2377	0.0241614	-5.37115	down
HJAP148	C26H28O15	Kaempferol-3-O-sambubioside	Flavonoids	Flavonoid	27661-51-4	B	87420	81070	83872	22130	22382	23402	1.24106	0.269113	-1.89371	down
pmb0631	C26H28O15	Luteolin-8-C-glucoside-6-C-arabinoside	Flavonoids	Flavonoid carbonoside	-	B	58926	49238	53016	15829	22533	14055	1.20113	0.325208	-1.62057	down
pmb0566	C26H28O15	Luteolin-7-O-glucoside-5-O-arabinoside	Flavonoids	Flavonoid	-	B	142270	174610	184800	69321	53766	44099	1.1973	0.333252	-1.58531	down
pmp000238	C26H28O15	Luteolin-6-C-arabinoside-7-O-glucoside	Flavonoids	Flavonoid carbonoside	-	B	82628	79473	92564	40833	38922	32040	1.21548	0.438988	-1.18775	down
pmb0636	C26H28O15	Luteolin-8-C-glucoside-7-O-arabinoside	Flavonoids	Flavonoid carbonoside	-	B	42066	55220	49177	15453	17970	19791	1.21564	0.363327	-1.46066	down
Lmlp007435	C30H28O12	Isosalipurposide-6''-O-p-coumaric acid	Flavonoids	Chalcones	-	B	15787	17984	14078	10334	6829.3	6582.5	1.13254	0.496265	-1.01082	down
Lmqn001932	C28H36O13	Syringaresinol-4'-O-glucoside	Lignans and Coumarins	Lignans	7374-79-0	B	308810	498010	311090	249140	473120	388190	0.0388606	0.993327	-0.00965961	insig
Xmzn007677	C33H35N5O5	Ergotamine	Alkaloids	Alkaloids	113-15-5	B	304640	345360	347620	435460	299210	353310	0.389084	1.09058	0.12509	insig
pmb0492	C34H37N3O6	N',N'',N'''-p-Coumaroyl-cinnamoyl-caffeoyl spermidine	Alkaloids	Phenolamine	-	B	116500	106930	128740	93084	59422	76912	1.04724	0.651441	-0.618293	insig
Hmgp003641	C28H32O14	Chrysoeriol-6-C-rhamnoside-7-O-rhamnoside	Flavonoids	Flavonoid	-	A	20007000	19862000	21289000	461290	505290	475600	1.242	0.0235812	-5.40622	down
pmb2936	C28H32O14	Disinapoyl glucoside	Phenolic acids	Phenolic acids	-	B	240160	183040	211400	227650	210950	222010	0.336591	1.04099	0.0579513	insig
pme1665	C27H30O15	Isovitexin-7-O-glucoside(Saponarin)	Flavonoids	Flavonoid carbonoside	20310-89-8	A	19622	39399	21857	18838	14353	16803	0.854914	0.618141	-0.693992	insig
Lmlp002990	C27H30O15	Isosaponarin(Isovitexin-4'-O-glucoside)	Flavonoids	Flavonoid carbonoside	19416-87-6	B	80690	70081	101560	99284	57430	87480	0.145392	0.967753	-0.0472897	insig
Lmsn002815	C27H30O15	Kaempferol-3-O-rutinoside(Nicotiflorin)*	Flavonoids	Flavonoid	17650-84-9	A	297180	277860	248230	508810	539900	520940	1.22454	1.9066	0.931005	insig
pmp000593	C27H30O15	Luteolin-7-O-rutinoside	Flavonoids	Flavonoid	3563-98-2	B	642560	477410	549800	139840	112680	133780	1.22854	0.231349	-2.11186	down
mws1073	C27H30O15	Apigenin-6,8-di-C-glucoside (Vicenin-2)	Flavonoids	Flavonoid	23666-13-9	A	7688300	6476500	6718500	3461900	3858600	3679900	1.22031	0.526756	-0.924794	insig
Zmcp003989	C27H30O15	Kaempferol-3-O-rhamnosyl(1→2)glucoside	Flavonoids	Flavonoid	-	B	159680	185500	150330	107080	138160	103460	1.05572	0.703719	-0.506928	insig
pmp001106	C27H30O15	Vitexin-2''-O-glucoside	Flavonoids	Flavonoid carbonoside	61360-94-9	A	1588200	1582000	1687500	974030	759450	768680	1.20475	0.515092	-0.957099	insig
Lmjp002867	C27H30O15	Kaempferol-3-O-neohesperidoside*	Flavonoids	Flavonols	32602-81-6	A	2434500	2309800	2323000	3858800	4049800	3900500	1.2375	1.67095	0.740668	insig
Lmnp002413	C27H30O15	Luteolin-6-C-rhamnoside-7-O-glucoside	Flavonoids	Flavonoid carbonoside	-	B	17614000	18200000	19654000	13464000	13927000	13263000	1.21107	0.732927	-0.448258	insig
Lmjp002596	C26H28O16	Quercetin-3-O-sambubioside	Flavonoids	Flavonols	83048-35-5	A	270520	219380	213450	6983.2	5745.8	10189	1.23504	0.0325841	-4.93969	down
pmb0562	C27H25O16+	Pelargonidin-3-O-(3'',6''-O-dimalonylglucoside)	Flavonoids	Anthocyanins	-	A	63381	56825	55544	577490	700220	623020	1.24001	10.815	3.43496	up
Lmqn000780	C17H27N3O17P2	Uridine 5'-diphospho-N-acetylglucosamine	Alkaloids	Alkaloids	528-04-1	B	41081	35349	46503	34186	38457	37145	0.658393	0.893072	-0.163152	insig
pmb3002	C28H32O15	Chrysoeriol-7-O-rutinoside	Flavonoids	Flavonoid	-	A	29122	23832	36283	31347	20927	15700	0.665764	0.761724	-0.392659	insig
Lmgp004217	C28H32O15	Diosmetin-8-C-(2''-O-rhamnosyl)glucoside	Flavonoids	Flavonoid carbonoside	98891-92-0	A	1742500	1742800	1735200	1718900	1910700	1680500	0.236156	1.01716	0.024551	insig
mws1661	C28H32O15	Diosmetin-7-O-rutinoside (Diosmin)	Flavonoids	Flavonoid	520-27-4	B	146490	123500	156780	147410	140160	138100	0.0167142	0.997422	-0.00372335	insig
Hmgp002121	C31H28O13	Hispidulin-7-O-(6''-O-p-Coumaroyl)Glucoside	Flavonoids	Flavonoid	-	B	227090	203440	183150	179790	173810	177660	0.924581	0.865695	-0.208068	insig
Lmmp000897	C30H26O14	Gallocatechin-(4α→8)-gallocatechin	Flavonoids	Flavanols	-	B	151180	150440	134790	80420	102160	80779	1.17539	0.603467	-0.728653	insig
pmb0665	C27H30O16	Luteolin-8-C-glucoside-7-O-glucoside	Flavonoids	Flavonoid carbonoside	-	B	302060	291730	346180	361240	297220	372980	0.569236	1.09731	0.133973	insig
Lmjp002461	C27H30O16	Quercetin-3-O-neohesperidoside	Flavonoids	Flavonols	117611-67-3	A	146110	100870	178320	365030	395320	447660	1.17867	2.84037	1.50608	up
pmp000126	C27H30O16	Luteolin-6,8-di-C-glucoside*	Flavonoids	Flavonoid carbonoside	29428-58-8	B	5940300	5502700	5330100	3297600	2856100	2700600	1.21508	0.527887	-0.921699	insig
Zmjp003031	C27H30O16	Orientin-2''-O-galactoside	Flavonoids	Flavonoid	-	B	5659000	5877600	7554200	3380600	3118800	3297700	1.19497	0.513184	-0.962451	insig
Hmpp002612	C27H30O16	Luteolin-7-O-gentiobioside	Flavonoids	Flavonoid	-	B	155120	138870	157340	67458	50391	66477	1.21081	0.408406	-1.29192	down
mws0059	C27H30O16	Quercetin-3-O-rutinoside (Rutin)	Flavonoids	Flavonols	153-18-4	A	476330	502350	355440	1046800	1185700	1130100	1.20711	2.52046	1.33369	up
Lmbp002592	C27H30O16	Kaempferol-3,7-di-O-glucoside	Flavonoids	Flavonoid	-	B	135720	186880	208960	111970	88532	66174	1.07759	0.501686	-0.995145	insig
pmb0624	C27H30O16	Luteolin-6-C-glucoside-7-O-glucoside	Flavonoids	Flavonoid carbonoside	-	A	3803100	3590600	3356900	2251500	1759800	1809100	1.19629	0.541402	-0.885227	insig
HJAP024	C27H30O16	Kaempferol-6,8-di-C-glucoside*	Flavonoids	Flavonoid	-	B	1761400	2302500	2146300	1208100	1111800	1130500	1.19336	0.555602	-0.847876	insig
mws4134	C20H32N6O12S2	Oxiglutatione	Amino acids and derivatives	Amino acids and derivatives	27025-41-8	B	80294	86728	82681	43077	62940	56329	1.10349	0.650156	-0.621141	insig
Lmyp003349	C28H24O16	Quercetin-3-O-(6''-galloyl)glucoside	Flavonoids	Flavonols	56316-75-7	B	12684	14594	13362	14812	18311	23483	0.930081	1.39286	0.478055	insig
Lmyp003139	C28H24O16	Quercetin-3-O-(6''-galloyl)galactoside	Flavonoids	Flavonols	53171-28-1	B	15187	16465	8912	15495	22250	21323	0.824989	1.45617	0.542177	insig
pmb0557	C27H25O17+	Cyanidin-3-O-(3'',6''-O-dimalonyl)glucoside	Flavonoids	Anthocyanins	171828-60-7	A	1600700	1651900	1641600	3319600	2666800	3086200	1.21548	1.85375	0.890443	insig
Rfmb26201	C30H38O14	Syringaresinol-4'-O-(6''-acetyl)glucoside	Lignans and Coumarins	Lignans	-	A	242390	206230	225830	112690	82218	95259	1.20712	0.430228	-1.21683	down
Hmjp002999	C28H32O16	Isorhamnetin-3-O-rutinoside (Narcissin)	Flavonoids	Flavonoid	604-80-8	B	1596200	1640300	1720000	1407200	1440600	1556500	1.05055	0.888591	-0.170409	insig
pmp000127	C28H32O16	Chrysoeriol-6,8-di-C-glucoside	Flavonoids	Flavonoid carbonoside	-	B	535660	577430	544710	444190	302570	318720	1.09385	0.642707	-0.637766	insig
pme1540	C28H32O16	Isorhamnetin-3-O-neohesperidoside	Flavonoids	Flavonols	55033-90-4	B	67638	75445	62919	55833	30593	41420	1.00681	0.620606	-0.688251	insig
Lmnp002584	C28H32O16	Hispidulin-8-C-(2''-O-glucosyl)glucoside	Flavonoids	Flavonoid carbonoside	-	B	611880	583830	648770	372790	315020	346010	1.21823	0.560494	-0.835229	insig
HJAP026	C28H32O16	Chrysoeriol-6-C-glucoside-4'-O-glucoside	Flavonoids	Flavonoid	-	A	634330	542860	538880	376650	366200	322940	1.18976	0.621064	-0.687185	insig
pmp001254	C36H36N2O8	Grossamide	Alkaloids	Alkaloids	80510-06-1	A	323110	316270	325900	102540	103070	107190	1.24164	0.324051	-1.62571	down
Lmtp003677	C27H30O17	Quercetin-3-O-sophoroside (Baimaside)	Flavonoids	Flavonols	18609-17-1	B	15601000	14511000	15243000	233570	296010	270600	1.24144	0.0176426	-5.82479	down
Hmgp003086	C29H34O16	Tricin-7-O-rutinoside*	Flavonoids	Flavonoid	-	B	4455900	5169300	4011600	6669800	5454700	5102500	0.907081	1.26327	0.337166	insig
Hmgn002038	C29H34O16	β-Oxoacteoside	Phenolic acids	Phenolic acids	-	B	647420	705160	697510	266210	268650	283310	1.23901	0.39909	-1.32521	down
Lmgp004959	C29H34O16	Tricin-7-O-neohesperidoside*	Flavonoids	Flavonoid	53766-40-8	B	5975600	7168400	6082300	7291800	7946800	6546200	0.761271	1.13307	0.180241	insig
mws1506	C29H36O16	Plantamajoside	Phenolic acids	Phenolic acids	104777-68-6	B	126880	146960	158480	73494	79785	98151	1.15524	0.581583	-0.781943	insig
Hmln001836	C29H32O17	Kaempferol-3-O-(6''-Acetyl)glucosyl-(1→3)-Galactoside	Flavonoids	Flavonols	-	B	452420	450340	564180	330000	357000	375470	1.1012	0.724276	-0.465388	insig
Hmgp002953	C29H32O17	Tricin-7-O-(2''-O-rhamnosyl)galacturonide	Flavonoids	Flavonoid	89915-54-8	B	88202	125430	125800	100880	144890	121040	0.303655	1.08066	0.11191	insig
pmb0578	C32H30O15	Luteolin-7-O-(6''-sinapoyl)glucoside	Flavonoids	Flavonoid	-	A	1469800	1564800	1661800	824900	738550	692270	1.22464	0.480308	-1.05797	down
pmb0713	C29H34O17	Tricin-7-O-(2''-O-glucosyl)glucoside	Flavonoids	Flavonoid	-	B	61295	42833	61507	159560	123060	154430	1.19102	2.63863	1.39979	up
pmb0739	C32H34O15	Tricin-4'-O-(syringyl alcohol)ether-7-O-glucoside	Flavonoids	Flavonoid	-	B	1074500	1099600	1115100	1501600	1475400	1349500	1.20374	1.31537	0.395464	insig
pmb0719	C32H34O15	Tricin-4'-O-(syringyl alcohol)ether-5-O-glucoside	Flavonoids	Flavonoid	-	B	326700	328900	315570	224650	219060	212240	1.23508	0.675422	-0.566138	insig
pmb0530	C21H27N7O14P2	Nicotinic acid adenine dinucleotide	Nucleotides and derivatives	Nucleotides and derivatives	53-84-9	A	519750	605450	562490	619490	541560	502990	0.129949	0.985987	-0.0203598	insig
mws4163	C24H42O21	Nystose	Others	Saccharides and Alcohols	13133-07-8	B	25140	25138	9623.8	19384	12700	26726	0.0436432	0.981774	-0.0265379	insig
Lmsn006046	C36H58O11	2α,3β,19α,23-Tetrahydroxyurs-12-en-28-oic acid-28-O-glucoside	Terpenoids	Triterpene	-	B	301730	313370	272450	202730	196260	215980	1.19734	0.692885	-0.529312	insig
pmb0725	C33H32O15	Tricin-7-O-(2''-feruloyl)glucoside	Flavonoids	Flavonoid	-	B	267010	271660	229660	341840	350240	308020	1.11099	1.30165	0.380346	insig
pmb0475	C29H34O18	Gallic acid-4-O-(6'''-feruloyl)sophoroside	Phenolic acids	Phenolic acids	-	A	3204400	2875100	2730800	3436900	4524100	3307000	0.914459	1.27896	0.354968	insig
Zmzp006906	C36H32O13	Tricin-4'-O-[β-guaiacyl-(9''-O-p-coumaroyl)glycerol]ether	Flavonoids	Flavonoid	-	A	138450	146960	145330	695000	660090	627570	1.24091	4.60292	2.20255	up
Lmhp008513	C33H56O14	2-α-Linolenoyl-glycerol-1,3-di-O-glucoside	Lipids	Glycerol ester	-	A	3053000	2531500	3105800	2272200	2348300	2210000	1.07834	0.785991	-0.347415	insig
Lmhp008744	C33H56O14	1-α-Linolenoyl-glycerol-2,3-di-O-glucoside	Lipids	Glycerol ester	-	B	577220	289080	272360	753670	484560	521950	0.812672	1.54583	0.628386	insig
Lmhp009384	C33H58O14	1-Linoleoylglycerol-2,3-di-O-glucoside	Lipids	Glycerol ester	-	B	541160	406010	547000	458470	479640	429170	0.45358	0.915077	-0.128036	insig
Lmhp009190	C33H58O14	2-Linoleoylglycerol-1,3-di-O-glucoside	Lipids	Glycerol ester	-	A	548910	647130	523240	535810	394410	504130	0.784136	0.834274	-0.261407	insig
Lmmn004145	C38H60O10	3-O-(2-O-Acetyl-glucosyl)oleanolic acid	Terpenoids	Triterpene	-	B	12001000	12144000	9556500	9663700	9136400	8064600	0.947815	0.797137	-0.327101	insig
Hmgp002564	C29H30O19	Tricin-7-O-glucuronyl(2→1)glucuronide	Flavonoids	Flavonoid	83097-44-3	A	13145000	15010000	14015000	9	9	9	1.24215	6.40266e-07	-20.5748	down
pmb1312	C33H36O16	Tricin-4'-O-(guaiacylglycerol)ether-7-O-glucoside	Flavonoids	Flavonoid	-	A	8083400	7965800	8181400	4293300	4792500	4623800	1.23404	0.565797	-0.821644	insig
pmb0738	C34H34O16	Tricin-7-O-(2''-Sinapoyl)glucoside	Flavonoids	Flavonoid	-	A	242940	234460	251900	631460	662690	555530	1.23296	2.53624	1.34269	up
pmb3039	C35H28O16	Tricin-4'-O-oxalic acid-7-O-(p-coumaroyl)shikimic acid	Flavonoids	Flavonoid	-	B	67908	62181	57667	94230	103900	97214	1.20688	1.57302	0.653537	insig
Lmmp006540	C34H32O17	Tricin-7-O-(2''-Sinapoyl)glucuronide	Flavonoids	Flavonoid	-	B	6554	5966.6	7865.4	8821.2	10171	9840.3	1.10021	1.41433	0.500117	insig
pmb2991	C33H40O19	Apigenin-7-O-glucoside-4'-O-rutinoside	Flavonoids	Flavonoid	-	B	33621	42111	47530	12600	6813.8	5847.4	1.18513	0.204939	-2.28673	down
mws1035	C33H40O19	Kaempferol-3-O-robinoside-7-O-rhamnoside (Robinin)	Flavonoids	Flavonols	301-19-9	B	41302	25358	27613	83508	89124	73609	1.18063	2.612	1.38515	up
Lmsp003881	C33H40O19	Kaempferol-3-O-rutinoside-7-O-rhamnoside	Flavonoids	Flavonols	-	A	1068300	1079300	1056300	3544500	2925600	3766300	1.23166	3.19498	1.67581	up
Hmqp002870	C32H38O20	Luteolin-7-O-Sophoroside-5-O-arabinoside	Flavonoids	Flavonoid	-	B	56517	36560	40584	155350	145440	149440	1.21453	3.36845	1.75208	up
Lmzn001875	C33H42O19	Naringenin-7-O-Rutinoside-4'-O-glucoside	Flavonoids	Flavonoid	-	B	30375	29390	21403	19148	31927	32874	0.049352	1.03426	0.0486021	insig
pme2651	C21H28N7O17P3	NADP (Nicotinamide adenine dinucleotide phosphate)	Nucleotides and derivatives	Nucleotides and derivatives	53-59-8	B	9	9	9	6293.4	6905.3	7960.4	1.24189	783.67	9.6141	up
Lmpp003268	C33H40O20	Kaempferol-3-O-rutinoside-7-O-glucoside	Flavonoids	Flavonols	-	B	43176	41328	25848	66220	51096	57359	0.993024	1.58289	0.66256	insig
pmp001105	C33H40O20	Kaempferol-3-O-neohesperidoside-7-O-glucoside	Flavonoids	Flavonols	-	B	9179.2	11564	6591.6	43959	35099	43088	1.20959	4.46852	2.1598	up
Lmsp003161	C33H40O20	Kaempferol-3-O-sophoroside-7-O-rhamnoside	Flavonoids	Flavonols	-	B	61048	48244	48321	28739	18881	32891	1.09526	0.510814	-0.969129	insig
HJAP127	C33H40O20	Quercetin-3-O-(2''-O-Rhamnosyl)rutinoside	Flavonoids	Flavonols	55696-57-6	A	319020	260670	355370	897270	827330	891710	1.22203	2.79801	1.4844	up
Lmjp003206	C32H38O21	Quercetin-3-O-Sambubioside-5-O-Glucoside	Flavonoids	Flavonols	-	B	38114	37203	33286	26912	52381	21242	0.333239	0.925711	-0.111366	insig
pmn001505	C41H64O13	Oleanolic acid-3-O-xylosyl(1→3)glucuronide	Terpenoids	Triterpene Saponin	-	B	243220	269290	222790	186350	204120	181090	1.10028	0.777315	-0.363428	insig
pmb1108	C33H40O21	Luteolin-6,8-di-C-glucoside-7-O-glucoside	Flavonoids	Flavonoid carbonoside	-	B	16457	13166	18131	14066	9744.7	15151	0.668445	0.815883	-0.293565	insig
Lmmp002755	C33H40O21	Quercetin-7-O-rutinoside-4'-O-glucoside	Flavonoids	Flavonols	-	B	26743	28067	21209	58662	62317	44431	1.17265	2.1759	1.12161	up
Hmgp003540	C36H38O19	Tricin-4'-O-(β-guaiacylglycerol)ether-7-O-(6''-malonyl)glucoside	Flavonoids	Flavonoid	-	A	375710	381520	365040	685540	609690	678700	1.2303	1.75887	0.814651	insig
pme2746	C27H33N9O15P2	Riboflavin 5'-Adenosine Diphosphate	Nucleotides and derivatives	Nucleotides and derivatives	146-14-5	A	306110	295700	260590	290180	347860	317520	0.720678	1.10802	0.147989	insig
Lmmp004600	C40H40O23	Tricin-7-O-[(2''-Sinapoyl)glucuronyl](2→1)glucuronide	Flavonoids	Flavonoid	-	B	34148	38460	26077	57471	57987	45589	1.0836	1.63193	0.706579	insig
Cwjp002007	C43H48O24	Kaempferol-3-O-sophoroside-7-O-(2''-Feruloyl)glucoside	Flavonoids	Flavonols	-	B	17386	24774	13262	13458	20632	13105	0.381726	0.851557	-0.231825	insig
