# Supplementary material for: Alpha-Linolenic Acid Mediates Diverse Drought Responses in Maize (Zea mays L.) at Seedling and Flowering Stages
Source: Molecules. 2022 Jan 25;27(3):771. doi: 10.3390/molecules27030771 (PMC8839722; doi:10.3390/molecules27030771)
Supplement: Supplementary file 1 [file molecules-27-00771-s001.zip › Table S3.xls.xlsx]

## Sheet: Table S1
Table-S3 All Sample Summary
Sample	Raw Reads	Clean Reads	Clean Base(G)	Error Rate(%)	Q20(%)	Q30(%)	GC Content(%)
F1	53388426	50530434	7.58	0.03	97.89	93.96	54.71
F2	49480656	47058688	7.06	0.03	97.62	93.3	54.44
F3	47784126	45610740	6.84	0.03	97.96	94.11	54.83
N1	46301928	43949132	6.59	0.03	97.99	94.23	55.41
N2	48322550	45759542	6.86	0.03	97.62	93.33	55.57
N3	53943502	50135004	7.52	0.02	98.01	94.32	55.43
S1	51693816	48351136	7.25	0.03	97.83	93.87	55.04
S2	50109684	46217712	6.93	0.03	97.9	94.02	55.12
S3	53641168	50816236	7.62	0.03	97.92	93.98	54.54
