# Supplementary material for: Alpha-Linolenic Acid Mediates Diverse Drought Responses in Maize (Zea mays L.) at Seedling and Flowering Stages
Source: Molecules. 2022 Jan 25;27(3):771. doi: 10.3390/molecules27030771 (PMC8839722; doi:10.3390/molecules27030771)
Supplement: Supplementary file 1 [file molecules-27-00771-s001.zip › Table S4.xls.xlsx]

## Sheet: Sheet1
Tab-S4 All differential gene expression and annotation information
ID	F1_fpkm	F2_fpkm	F3_fpkm	N1_fpkm	N2_fpkm	N3_fpkm	S1_fpkm	S2_fpkm	S3_fpkm	F1_count	F2_count	F3_count	N1_count	N2_count	N3_count	S1_count	S2_count	S3_count	chr	start	end	strand	gene_name	gene_description	KEGG	NR	Swissprot	Tremble	KOG	GO	Pfam
gene-CYP92C6	35.58	29.51	34.95	20.78	19.82	19.52	61.98	63.58	51	1371	1048	1222	741	736	789	2236	2198	1947	NC_050097.1	240482483	240484424	+	CYP92C6	--	K22640 trimethyltridecatetraene synthase [EC:1.14.14.58] | (RefSeq) uncharacterized protein LOC100279968 (A)	uncharacterized protein LOC100279968 [Zea mays]	RecName: Full=Flavonoid 3'-monooxygenase; EC=1.14.13.21; AltName: Full=Cytochrome P450 75B1; AltName: Full=Flavonoid 3'-hydroxylase; Short=AtF3'H; AltName: Full=Protein TRANSPARENT TESTA 7;	SubName: Full=Cytochrome P-450 20 {ECO:0000313|EMBL:ONM27923.1};	Cytochrome P450 CYP2 subfamily	GO:0005789,endoplasmic reticulum membrane; GO:0016021,integral component of membrane; GO:0016020,membrane; GO:0016711,flavonoid 3'-monooxygenase activity; GO:0020037,heme binding; GO:0005506,iron ion binding; GO:0009813,flavonoid biosynthetic process; GO:0009733,response to auxin; GO:0044550,secondary metabolite biosynthetic process	Cytochrome P450
gene-Dwarf1	0.14	0.47	0.35	0.62	0.36	0.33	0.58	0.92	0.87	5	15	11	20	12	12	19	29	30	NC_050098.1	10441028	10443274	+	Dwarf1	--	K04124 gibberellin 3-beta-dioxygenase [EC:1.14.11.15] | (RefSeq) D1; GA 3-oxidase 1 (A)	GA 3-oxidase 1 [Zea mays]	RecName: Full=Gibberellin 3-beta-dioxygenase 2-2; EC=1.14.11.15; AltName: Full=Gibberellin 3 beta-hydroxylase 2-2; AltName: Full=Gibberellin 3-oxidase 2-2;	SubName: Full=Dwarf plant1 {ECO:0000313|EMBL:ONM29559.1}; SubName: Full=GA 3-oxidase 1 {ECO:0000313|EMBL:AFS50158.1};	Iron/ascorbate family oxidoreductases	GO:0016707,gibberellin 3-beta-dioxygenase activity; GO:0046872,metal ion binding	non-haem dioxygenase in morphine synthesis N-terminal
gene-LOC100037755	21.52	19.54	19.12	9.35	8.46	8.15	12.36	11.77	9.75	428	358	345	172	162	170	230	210	192	NC_050103.1	35605277	35617950	-	LOC100037755	--	K09422 transcription factor MYB, plant | (RefSeq) R2R3 Myb transcription factor MYB-IF25 (A)	R2R3 Myb transcription factor MYB-IF25 [Zea mays]	RecName: Full=Myb-related protein P;	SubName: Full=MYB-IF25 transcription factor {ECO:0000313|EMBL:ADX60107.1}; SubName: Full=R2R3 Myb transcription factor MYB-IF25 {ECO:0000313|EMBL:AAO48738.1};	Transcription factor, Myb superfamily	GO:0005634,nucleus; GO:0003677,DNA binding; GO:0006355,regulation of transcription, DNA-templated; GO:0006351,transcription, DNA-templated	Myb-like DNA-binding domain
gene-LOC100037760	5.58	4.91	6.12	2.08	2.55	1.95	9.93	9.5	10.7	513	416	511	177	226	188	855	784	975	NC_050104.1	75286480	75292427	-	LOC100037760	--	K05665 ATP-binding cassette, subfamily C (CFTR/MRP), member 1 [EC:7.6.2.3] | (RefSeq) mrpa1; multidrug resistance protein associated 1 (A)	multidrug resistance protein associated 1 [Zea mays]	RecName: Full=ABC transporter C family member 8; Short=ABC transporter ABCC.8; Short=AtABCC8; EC=3.6.3.44; AltName: Full=ATP-energized glutathione S-conjugate pump 6; AltName: Full=Glutathione S-conjugate-transporting ATPase 6; AltName: Full=Multidrug resistance-associated protein 6; Flags: Precursor;	SubName: Full=Multidrug resistance protein associated1 {ECO:0000313|EMBL:AQL03915.1};	Multidrug resistance-associated protein/mitoxantrone resistance protein, ABC superfamily	GO:0016021,integral component of membrane; GO:0000325,plant-type vacuole; GO:0005774,vacuolar membrane; GO:0005524,ATP binding; GO:0042626,ATPase activity, coupled to transmembrane movement of substances; GO:0008559,xenobiotic transmembrane transporting ATPase activity; GO:0055085,transmembrane transport	NB-ARC domain
gene-LOC100037764	3.55	3.81	3.03	0.41	0.63	0.58	0.98	0.6	0.42	93	92	72	10	16	16	24	14	11	NC_050103.1	23596254	23605076	-	LOC100037764	--	K09264 MADS-box transcription factor, plant | (RefSeq) AGAMOUS; AGAMOUS-like protein (A)	AGAMOUS-like protein [Zea mays]	RecName: Full=MADS-box transcription factor 3; AltName: Full=OsMADS3; AltName: Full=Protein AGAMOUS-like; AltName: Full=RMADS222;	SubName: Full=AGAMOUS-like protein {ECO:0000313|EMBL:AAB81103.1}; SubName: Full=MADS transcription factor {ECO:0000313|EMBL:AIB05804.1};	MADS box transcription factor	GO:0005634,nucleus; GO:0003700,DNA-binding transcription factor activity; GO:0046983,protein dimerization activity; GO:0000977,RNA polymerase II regulatory region sequence-specific DNA binding; GO:0030154,cell differentiation; GO:0045944,positive regulation of transcription by RNA polymerase II; GO:0010097,specification of stamen identity; GO:0006351,transcription, DNA-templated	K-box region
gene-LOC100037765	18.5	16.05	17.82	15.68	14.02	10.8	26.27	33.88	26.41	459	367	401	360	335	281	610	754	649	NC_050098.1	154099411	154100750	+	LOC100037765	--	K19893 glucan endo-1,3-beta-glucosidase 5/6 [EC:3.2.1.39] | (RefSeq) glucan endo-1,3-beta-glucosidase 6-like (A)	glucan endo-1,3-beta-glucosidase, acidic isoform precursor [Zea mays]	RecName: Full=Glucan endo-1,3-beta-glucosidase, acidic isoform; EC=3.2.1.39; AltName: Full=(1->3)-beta-glucan endohydrolase; Short=(1->3)-beta-glucanase; AltName: Full=Beta-1,3-endoglucanase; Flags: Precursor;	SubName: Full=Glucan endo-13-beta-glucosidase homolog1 {ECO:0000313|EMBL:ONM34640.1};	--	GO:0005615,extracellular space; GO:0042973,glucan endo-1,3-beta-D-glucosidase activity; GO:0005975,carbohydrate metabolic process; GO:0006952,defense response	Glycosyl hydrolases family 17
gene-LOC100037774	9.74	10.97	9.2	3.27	4.8	3.55	12.33	13.28	11.53	238	247	204	74	113	91	282	291	279	NC_050100.1	185247723	185251565	+	LOC100037774	--	K00134 glyceraldehyde 3-phosphate dehydrogenase [EC:1.2.1.12] | (RefSeq) TIDP3317; uncharacterized protein LOC100037774 (A)	glyceraldehyde-3-phosphate dehydrogenase4 [Zea mays]	RecName: Full=Glyceraldehyde-3-phosphate dehydrogenase 3, cytosolic; EC=1.2.1.12;	SubName: Full=Glyceraldehyde-3-phosphate dehydrogenase4 {ECO:0000313|EMBL:AQK72381.1};	Glyceraldehyde 3-phosphate dehydrogenase	GO:0005737,cytoplasm; GO:0043234,NA; GO:0004365,glyceraldehyde-3-phosphate dehydrogenase (NAD+) (phosphorylating) activity; GO:0070403,NAD+ binding; GO:0050661,NADP binding; GO:0042301,phosphate ion binding; GO:0006006,glucose metabolic process; GO:0006096,glycolytic process; GO:0034059,response to anoxia; GO:0009408,response to heat	Dihydrodipicolinate reductase, N-terminus
gene-LOC100037778	6.08	6.72	7.57	1.46	1.23	0.97	2.23	3.08	2.05	108	110	122	24	21	18	37	49	36	NC_050103.1	22215123	22216017	-	LOC100037778	--	K13993 HSP20 family protein | (RefSeq) hsp18c; 17.8 kDa class II heat shock protein (A)	17.8 kDa class II heat shock protein [Zea mays]	RecName: Full=17.8 kDa class II heat shock protein;	SubName: Full=17.8 kDa class II heat shock protein {ECO:0000313|EMBL:AQK90869.1};	Molecular chaperone (small heat-shock protein Hsp26/Hsp42)	GO:0005737,cytoplasm	HSP20-like domain found in ArsA
gene-LOC100037787	0.26	0	0.45	0.45	0.75	1.03	0.06	0	0	5	0	8	8	14	21	1	0	0	NC_050105.1	149310378	149311715	-	LOC100037787	--	K14292 trimethylguanosine synthase [EC:2.1.1.-] | (RefSeq) uncharacterized LOC107850838 (A)	WUS2 protein [Zea mays]	RecName: Full=WUSCHEL-related homeobox 1A; AltName: Full=OsWOX1A; Short=OsWOX1; AltName: Full=Protein WUS;	SubName: Full=Putative homeobox DNA-binding domain superfamily protein {ECO:0000313|EMBL:AQK46978.1}; SubName: Full=WUS2 protein {ECO:0000313|EMBL:CAJ84137.1};	--	GO:0005634,nucleus; GO:0003677,DNA binding; GO:0007275,multicellular organism development; GO:0006355,regulation of transcription, DNA-templated; GO:0006351,transcription, DNA-templated	Homeodomain
gene-LOC100037792	42.82	40.19	38.27	12.6	14.79	12.48	20.45	18.26	18.42	481	416	390	131	160	147	215	184	205	NC_050102.1	25113656	25116094	+	LOC100037792	--	K12951 cobalt/nickel-transporting P-type ATPase D [EC:3.6.3.-] | (RefSeq) hypothetical protein (A)	uncharacterized protein LOC8079687 isoform X2 [Sorghum bicolor]	RecName: Full=tRNA(adenine(34)) deaminase, chloroplastic; Short=TADA; EC=3.5.4.33; AltName: Full=tRNA adenosine deaminase arginine; AltName: Full=tRNA arginine adenosine deaminase; Flags: Precursor;	SubName: Full=Uncharacterized protein {ECO:0000313|EMBL:KXG37214.1};	Cytosine deaminase FCY1 and related enzymes	GO:0009507,chloroplast; GO:0005886,plasma membrane; GO:0046872,metal ion binding; GO:0008251,tRNA-specific adenosine deaminase activity; GO:0002100,tRNA wobble adenosine to inosine editing	MafB19-like deaminase
gene-LOC100037794	9.22	9.55	8.48	10.95	13.66	14.54	19.93	20.19	22.62	658	628	549	723	939	1088	1331	1292	1599	NC_050098.1	205522522	205541889	-	LOC100037794	--	K13447 respiratory burst oxidase [EC:1.6.3.- 1.11.1.-] | (RefSeq) cl562_1(160); respiratory burst oxidase protein B (A)	respiratory burst oxidase2 [Zea mays]	RecName: Full=Respiratory burst oxidase homolog protein A; EC=1.11.1.-; EC=1.6.3.-; AltName: Full=NADPH oxidase RBOHA; AltName: Full=StRBOHA;	SubName: Full=Respiratory burst oxidase2 {ECO:0000313|EMBL:ONM38416.1};	Ferric reductase, NADH/NADPH oxidase and related proteins	GO:0016021,integral component of membrane; GO:0005886,plasma membrane; GO:0005509,calcium ion binding; GO:0050664,oxidoreductase activity, acting on NAD(P)H, oxygen as acceptor; GO:0004601,peroxidase activity	EF-hand domain
gene-LOC100037796	29.7	32.62	33.48	69.65	71.13	70.75	62.16	57.26	61.48	1223	1238	1251	2654	2822	3055	2396	2115	2508	NC_050098.1	51082682	51087657	+	LOC100037796	--	K07198 5'-AMP-activated protein kinase, catalytic alpha subunit [EC:2.7.11.11] | (RefSeq) putative protein kinase (A)	putative protein kinase [Zea mays]	RecName: Full=CBL-interacting protein kinase 1; EC=2.7.11.1; AltName: Full=OsCIPK01;	RecName: Full=Non-specific serine/threonine protein kinase {ECO:0000256|SAAS:SAAS00351747}; EC=2.7.11.1 {ECO:0000256|SAAS:SAAS00351747};	Serine/threonine protein kinase	GO:0005737,cytoplasm; GO:0005634,nucleus; GO:0005524,ATP binding; GO:0004674,protein serine/threonine kinase activity; GO:0035556,intracellular signal transduction; GO:0006468,protein phosphorylation	Haspin like kinase domain
gene-LOC100037797	6.4	5.52	6.24	50.95	54.02	55.39	21.24	19.03	19.68	243	193	215	1790	1976	2205	755	648	740	NC_050104.1	155692632	155697366	+	LOC100037797	--	K01858 myo-inositol-1-phosphate synthase [EC:5.5.1.4] | (RefSeq) mips2; putative inositol-3-phosphate synthase (A)	putative inositol-3-phosphate synthase [Zea mays]	RecName: Full=Inositol-3-phosphate synthase; Short=MIP synthase; EC=5.5.1.4; AltName: Full=Myo-inositol 1-phosphate synthase; Short=IPS; Short=MI-1-P synthase;	SubName: Full=Inositol-3-phosphate synthase isozyme 1 {ECO:0000313|EMBL:AQL09106.1}; SubName: Full=Putative inositol-3-phosphate synthase {ECO:0000313|EMBL:CAL26915.1}; EC=5.5.1.4 {ECO:0000313|EMBL:CAL26915.1};	Myo-inositol-1-phosphate synthase	GO:0005737,cytoplasm; GO:0004512,inositol-3-phosphate synthase activity; GO:0006021,inositol biosynthetic process; GO:0008654,phospholipid biosynthetic process	Myo-inositol-1-phosphate synthase
gene-LOC100037799	15.72	17.2	15.46	3.33	3.45	3.23	9.27	8.09	8.84	576	581	514	113	122	124	318	266	321	NC_050102.1	173290657	173293117	+	LOC100037799	--	K17964 leucine-rich PPR motif-containing protein, mitochondrial | (RefSeq) pentatricopeptide repeat-containing protein At3g18110, chloroplastic-like (A)	brittle stalk-2-like protein 6 precursor [Zea mays]	RecName: Full=COBRA-like protein 1; AltName: Full=Protein BRITTLE CULM1-like 6; Flags: Precursor;	RecName: Full=COBRA-like protein {ECO:0000256|PIRNR:PIRNR038122};	--	GO:0031225,anchored component of membrane; GO:0005886,plasma membrane; GO:0016049,cell growth; GO:0010215,cellulose microfibril organization	COBRA-like protein
gene-LOC100037800	0.19	0.1	0.27	1.18	0.94	1.28	0.4	0.24	0.5	6	3	8	35	29	43	12	7	16	NC_050102.1	173293270	173295446	-	LOC100037800	--	K17964 leucine-rich PPR motif-containing protein, mitochondrial | (RefSeq) pentatricopeptide repeat-containing protein At3g18110, chloroplastic-like (A)	brittle stalk-2-like protein 7 precursor [Zea mays]	RecName: Full=COBRA-like protein 6; AltName: Full=Protein BRITTLE CULM1-like 7; Flags: Precursor;	RecName: Full=COBRA-like protein {ECO:0000256|PIRNR:PIRNR038122};	--	GO:0031225,anchored component of membrane; GO:0005886,plasma membrane; GO:0016049,cell growth; GO:0010215,cellulose microfibril organization	COBRA-like protein
gene-LOC100037813	100.57	108.67	103.77	27.74	24.24	18.86	63.16	70.83	64.25	956	952	895	244	222	188	562	604	605	NC_050098.1	33993140	33993707	+	LOC100037813	--	--	uncharacterized LOC100037813 precursor [Zea mays]	--	SubName: Full=Putative serine type endopeptidase inhibitor {ECO:0000313|EMBL:ABN54444.1};	--	GO:0004867,serine-type endopeptidase inhibitor activity; GO:0006979,response to oxidative stress	Potato type II proteinase inhibitor family
gene-LOC100037814	116.08	108.85	112.78	22.15	19.18	14.07	58.81	63.36	59.41	1495	1292	1318	264	238	190	709	732	758	NC_050105.1	100085171	100085941	+	LOC100037814	--	--	putative Bowman-Birk serine protease inhibitor precursor [Zea mays]	RecName: Full=Bowman-Birk type trypsin inhibitor; Short=WTI;	SubName: Full=Bowman-Birk type trypsin inhibitor {ECO:0000313|EMBL:ACG33560.1}; SubName: Full=Putative Bowman-Birk serine protease inhibitor {ECO:0000313|EMBL:ABN54445.1};	--	GO:0005576,extracellular region; GO:0004867,serine-type endopeptidase inhibitor activity	Bowman-Birk serine protease inhibitor family
gene-LOC100037816	0.46	0.72	0.84	1.79	1.58	1.8	0.67	0.48	0.67	14	20	23	50	46	57	19	13	20	NC_050103.1	170911233	170914417	-	LOC100037816	--	K13944 LOB domain-containing protein 16 | (RefSeq) LOB domain-containing protein 16-like (A)	protein IAL1 [Zea mays]	RecName: Full=Protein IAL1; AltName: Full=IG1/AS2-like protein 1;	SubName: Full=ASYMMETRIC LEAVES2 {ECO:0000313|EMBL:ACG34759.1}; SubName: Full=Ig1-as2 like1 {ECO:0000313|EMBL:AQK99039.1}; SubName: Full=LOB transcription factor {ECO:0000313|EMBL:AIB05223.1};	--	GO:0005634,nucleus; GO:0007275,multicellular organism development	Lateral organ boundaries (LOB) domain
gene-LOC100037819	10.73	11.33	9.85	20.22	21.12	20.63	12	11.76	11.48	471	458	392	821	893	949	493	463	499	NC_050101.1	27065706	27072102	-	LOC100037819	--	K03283 heat shock 70kDa protein 1/2/6/8 | (RefSeq) heat shock 70 kDa protein-like (A)	protein SUPPRESSOR OF GENE SILENCING 3 homolog [Zea mays]	RecName: Full=Protein SUPPRESSOR OF GENE SILENCING 3 homolog; AltName: Full=Protein LEAFBLADELESS 1; AltName: Full=ZmSGS3;	SubName: Full=Protein SUPPRESSOR OF GENE SILENCING 3-like protein {ECO:0000313|EMBL:AQK78576.1};	--	GO:0031047,gene silencing by RNA; GO:0007275,multicellular organism development	XS zinc finger domain
gene-LOC100037826	4.03	3.85	4.1	7.45	7.59	8.09	3.6	3.81	3.61	310	273	286	530	562	652	259	263	275	NC_050096.1	2809997	2817632	+	LOC100037826	--	K09338 homeobox-leucine zipper protein | (RefSeq) rld2; rolled leaf 2 (A)	rolled leaf 2 isoform X1 [Zea mays]	RecName: Full=Homeobox-leucine zipper protein HOX10; AltName: Full=HD-ZIP protein HOX10; AltName: Full=Homeodomain transcription factor HOX10; AltName: Full=OsHB1; AltName: Full=OsHox10;	SubName: Full=Rolled leaf2 {ECO:0000313|EMBL:ONL92764.1};	--	GO:0005634,nucleus; GO:0003677,DNA binding; GO:0008289,lipid binding; GO:0006355,regulation of transcription, DNA-templated; GO:0006351,transcription, DNA-templated	MEKHLA domain
gene-LOC100101513	4.85	5.59	5	2.2	1.64	1.7	2.56	2.39	3.09	95	101	89	40	31	35	47	42	60	NC_050099.1	223627280	223628382	-	LOC100101513	--	K09422 transcription factor MYB, plant | (RefSeq) myb42; transcription factor MYB42 (A)	transcription factor MYB42 [Zea mays]	RecName: Full=Myb-related protein Zm38;	SubName: Full=Myb transcription factor 42 {ECO:0000313|EMBL:AQK58964.1};	Transcription factor, Myb superfamily	GO:0005634,nucleus; GO:0003677,DNA binding; GO:0006355,regulation of transcription, DNA-templated; GO:0006351,transcription, DNA-templated	Myb-like DNA-binding domain
gene-LOC100101525	878.41	929.18	950.44	166.75	159.38	168.91	334.88	332.22	290.68	8123	7919	7975	1427	1420	1638	2899	2756	2663	NC_050103.1	177910747	177912194	-	LOC100101525	--	K13899 cystatin-C | (RefSeq) cystatin-1-like (A)	cysteine proteinase inhibitor [Zea mays]	RecName: Full=Cystatin-1; AltName: Full=Corn kernel cysteine proteinase inhibitor; AltName: Full=Cystatin I; Flags: Precursor;	RecName: Full=Cysteine proteinase inhibitor {ECO:0000256|RuleBase:RU362130};	--	GO:0004869,cysteine-type endopeptidase inhibitor activity	Cystatin domain
gene-LOC100101527	16.03	14.4	15.91	35.32	32.81	34.99	28.65	28.36	31.67	1394	1154	1255	2842	2749	3191	2332	2212	2728	NC_050105.1	145242261	145251673	-	LOC100101527	--	K00703 starch synthase [EC:2.4.1.21] | (RefSeq) starch synthase IIIb-1 precursor (A)	starch synthase IIIb-1 precursor [Zea mays]	RecName: Full=Soluble starch synthase 3, chloroplastic/amyloplastic; EC=2.4.1.21; AltName: Full=Soluble starch synthase III; Short=SS III; Flags: Precursor;	SubName: Full=Starch synthase IIIb-1 {ECO:0000313|EMBL:AQK46303.1};	--	GO:0009501,amyloplast; GO:0009507,chloroplast; GO:0033201,alpha-1,4-glucan synthase activity; GO:0004373,glycogen (starch) synthase activity; GO:2001070,starch binding; GO:0009011,starch synthase activity; GO:0019252,starch biosynthetic process	Glycosyl transferases group 1
gene-LOC100101528	3.97	3.72	4.06	6.84	7.53	7.14	10.17	8.03	9.97	310	268	288	495	567	585	744	563	772	NC_050097.1	9317966	9328617	+	LOC100101528	--	K00703 starch synthase [EC:2.4.1.21] | (RefSeq) starch synthase IIIb-2 precursor (A)	Starch synthase 3 chloroplastic/amyloplastic [Zea mays]	RecName: Full=Soluble starch synthase 3, chloroplastic/amyloplastic; EC=2.4.1.21; AltName: Full=Soluble starch synthase III; Short=SS III; Flags: Precursor;	SubName: Full=Starch synthase 3 chloroplastic/amyloplastic {ECO:0000313|EMBL:ONM13695.1};	--	GO:0009501,amyloplast; GO:0009507,chloroplast; GO:0033201,alpha-1,4-glucan synthase activity; GO:0004373,glycogen (starch) synthase activity; GO:2001070,starch binding; GO:0009011,starch synthase activity; GO:0019252,starch biosynthetic process	Glycosyl transferases group 1
gene-LOC100101533	97.28	93.88	84.53	41.92	44.42	43.47	43.4	48.89	41.46	3498	3111	2758	1395	1539	1639	1461	1577	1477	NC_050102.1	181841800	181844135	+	LOC100101533	--	K00430 peroxidase [EC:1.11.1.7] | (RefSeq) pco073925; peroxidase 42 precursor (A)	peroxidase 42 Precursor precursor [Zea mays]	RecName: Full=Peroxidase 42; EC=1.11.1.7; AltName: Full=Plasma membrane-bound peroxidase 3-1; Short=pmPOX3-1; Flags: Precursor;	RecName: Full=Peroxidase {ECO:0000256|RuleBase:RU362060, ECO:0000256|SAAS:SAAS00709852}; EC=1.11.1.7 {ECO:0000256|RuleBase:RU362060, ECO:0000256|SAAS:SAAS00709852};	--	GO:0005576,extracellular region; GO:0020037,heme binding; GO:0046872,metal ion binding; GO:0004601,peroxidase activity; GO:0042744,hydrogen peroxide catabolic process; GO:0006979,response to oxidative stress	Peroxidase
gene-LOC100101536	0.74	0.48	0.62	0.13	0.15	0.03	0.5	0.39	0.12	25	15	19	4	5	1	16	12	4	NC_050099.1	182168172	182170101	+	LOC100101536	--	K22382 WD repeat-containing protein 26 | (RefSeq) WD repeat-containing protein 26 homolog (A)	putative growth-regulating factor 3 isoform X1 [Zea mays]	RecName: Full=Growth-regulating factor 1; Short=OsGRF1; AltName: Full=Transcription activator GRF1;	SubName: Full=Growth-regulating factor 6 {ECO:0000313|EMBL:AQK56260.1};	--	GO:0005634,nucleus; GO:0005524,ATP binding; GO:0032502,developmental process; GO:0006355,regulation of transcription, DNA-templated; GO:0006351,transcription, DNA-templated	QLQ
gene-LOC100125635	2.22	1.89	2.02	0.63	0.8	0.88	2.43	2.48	2.15	46	36	38	12	16	19	47	46	44	NC_050098.1	141758930	141760084	+	LOC100125635	--	K09422 transcription factor MYB, plant | (RefSeq) myb8; transcription factor MYB8 (A)	transcription factor MYB8 [Zea mays]	RecName: Full=Transcription repressor MYB4; AltName: Full=Myb-related protein 4; Short=AtMYB4;	SubName: Full=Myb transcription factor8 {ECO:0000313|EMBL:ONM33845.1}; SubName: Full=Transcription factor MYB8 {ECO:0000313|EMBL:CAJ42201.1}; SubName: Full=ZmMYB8 transcription factor {ECO:0000313|EMBL:ADX60104.1};	Transcription factor, Myb superfamily	GO:0005634,nucleus; GO:0003677,DNA binding; GO:0003700,DNA-binding transcription factor activity; GO:0000981,DNA-binding transcription factor activity, RNA polymerase II-specific; GO:0043565,sequence-specific DNA binding; GO:0001135,RNA polymerase II transcription regulator recruiting activity; GO:0044212,transcription regulatory region DNA binding; GO:0030154,cell differentiation; GO:1903086,neg…	SLIDE
gene-LOC100125641	0	0.06	0	1.51	1.21	1.55	0	0	0.03	0	2	0	54	45	63	0	0	1	NC_050101.1	119925850	119927806	+	LOC100125641	--	K22382 WD repeat-containing protein 26 | (RefSeq) WD repeat-containing protein 26 homolog (A)	putative growth-regulating factor 7 isoform X1 [Zea mays]	RecName: Full=Growth-regulating factor 1; Short=OsGRF1; AltName: Full=Transcription activator GRF1;	SubName: Full=Growth-regulating factor 6 {ECO:0000313|EMBL:AQK83041.1};	--	GO:0005634,nucleus; GO:0005524,ATP binding; GO:0032502,developmental process; GO:0006355,regulation of transcription, DNA-templated; GO:0006351,transcription, DNA-templated	QLQ
gene-LOC100125649	1.18	1.28	1.38	0.38	0.22	0.25	0.25	0.37	0.21	50	50	53	15	9	11	10	14	9	NC_050101.1	118828796	118833536	-	LOC100125649	--	K15803 (-)-germacrene D synthase [EC:4.2.3.75] | (RefSeq) beta-sesquiphellandrene synthase-like (A)	terpene synthase26 [Zea mays]	RecName: Full=(S)-beta-macrocarpene synthase; EC=5.5.1.17; AltName: Full=Terpene synthase 11;	SubName: Full=Terpene synthase26 {ECO:0000313|EMBL:AQK82824.1};	--	GO:0005737,cytoplasm; GO:0016853,isomerase activity; GO:0000287,magnesium ion binding; GO:0010333,terpene synthase activity; GO:0006952,defense response; GO:0016114,terpenoid biosynthetic process	Terpene synthase, N-terminal domain
gene-LOC100125656	1208.47	1161.19	1146.33	5068.67	4950.54	5061.06	1621.14	1394.15	1597.37	15300	13549	13169	59385	60388	67195	19214	15834	20035	NC_050105.1	8428282	8429856	-	LOC100125656	--	K04733 interleukin-1 receptor-associated kinase 4 [EC:2.7.11.1] | (RefSeq) jacalin-related lectin 3 isoform X3 (A)	PL3K2 [Zea mays]	RecName: Full=Salt stress-induced protein; Short=Salt protein; AltName: Full=Protein lectin-like; AltName: Full=Protein mannose-binding lectin;	SubName: Full=PL3K2 {ECO:0000313|EMBL:ABR68026.1};	--	GO:0030246,carbohydrate binding	Jacalin-like lectin domain
gene-LOC100126359	2.31	2.23	1.65	5.21	4.58	2.14	3.27	4.51	5.13	161	143	104	336	307	156	213	282	354	NC_050105.1	126134622	126150430	-	LOC100126359	--	K01148 poly(A)-specific ribonuclease [EC:3.1.13.4] | (RefSeq) uncharacterized CRM domain-containing protein At3g25440, chloroplastic (A)	CRM-domain containing factor CFM2, chloroplastic isoform X1 [Zea mays]	RecName: Full=CRM-domain containing factor CFM2, chloroplastic {ECO:0000305}; AltName: Full=Protein CRM FAMILY MEMBER 2 {ECO:0000303|PubMed:18065687}; Short=AtCFM2 {ECO:0000303|PubMed:18065687}; Flags: Precursor;	SubName: Full=CRM family member2 {ECO:0000313|EMBL:AQK44114.1}; SubName: Full=CRM-domain containing factor CFM2 chloroplastic {ECO:0000313|EMBL:AQK44125.1};	Poly(A)-specific exoribonuclease PARN	GO:0009570,chloroplast stroma; GO:0030529,NA; GO:0009532,plastid stroma; GO:0003723,RNA binding; GO:0000372,Group I intron splicing; GO:0000373,Group II intron splicing; GO:0006397,mRNA processing	CRS1 / YhbY (CRM) domain
gene-LOC100126430	0.57	0.74	0.61	0.29	0.21	0.33	0.32	0.38	0.29	99	120	96	47	36	60	53	60	51	NC_050104.1	134581000	134604821	-	LOC100126430	--	--	RecName: Full=Protein ABERRANT POLLEN TRANSMISSION 1; Flags: Precursor	RecName: Full=Protein ABERRANT POLLEN TRANSMISSION 1 {ECO:0000303|PubMed:16299389}; Flags: Precursor;	SubName: Full=Aberrant pollen transmission1 {ECO:0000313|EMBL:AQL06614.1};	Uncharacterized conserved protein	GO:0005576,extracellular region; GO:0005794,Golgi apparatus; GO:0007275,multicellular organism development; GO:0048868,pollen tube development	RNA pol II promoter Fmp27 protein domain
gene-LOC100126902	0.09	0.03	0.05	0.1	0.06	0.08	0.36	0.2	0.22	6	2	3	6	4	6	23	12	15	NC_050104.1	28589319	28595760	+	LOC100126902	--	K11498 centromeric protein E | (RefSeq) kin2; kinesin-like protein 2 (A)	kinesin-like protein 2 [Zea mays]	RecName: Full=Kinesin-like protein KIN-7A {ECO:0000305}; AltName: Full=NPK1-activating kinesin-like protein {ECO:0000305}; Short=OsNACK {ECO:0000303|PubMed:16183700}; AltName: Full=Protein DWARF BAMBOO SHOOT 1 {ECO:0000303|PubMed:16183700};	SubName: Full=Kinesin-related protein2 {ECO:0000313|EMBL:AQL02582.1};	Kinesin-like protein	GO:0005871,kinesin complex; GO:0005874,microtubule; GO:0009524,phragmoplast; GO:0005524,ATP binding; GO:0016887,ATPase activity; GO:0008017,microtubule binding; GO:0003777,microtubule motor activity; GO:0000911,cytokinesis by cell plate formation; GO:0009558,embryo sac cellularization; GO:0007018,microtubule-based movement; GO:0009555,pollen development	Microtubule binding
gene-LOC100127010	1.01	1.24	1.26	0.21	0.34	0.4	0.73	0.76	0.79	31	35	35	6	10	13	21	21	24	NC_050100.1	68086720	68088262	+	LOC100127010	--	K05277 leucoanthocyanidin dioxygenase [EC:1.14.11.19] | (RefSeq) a2; leucoanthocyanidin dioxygenase (A)	leucoanthocyanidin dioxygenase [Zea mays]	RecName: Full=Leucoanthocyanidin dioxygenase; Short=LDOX; Short=Leucocyanidin oxygenase; EC=1.14.11.19 {ECO:0000250|UniProtKB:Q96323}; AltName: Full=Leucoanthocyanidin hydroxylase;	SubName: Full=Leucoanthocyanidin dioxygenase {ECO:0000313|EMBL:AQK67584.1};	Iron/ascorbate family oxidoreductases	GO:0031418,L-ascorbic acid binding; GO:0050589,leucocyanidin oxygenase activity; GO:0046872,metal ion binding; GO:0009718,anthocyanin-containing compound biosynthetic process; GO:0010023,proanthocyanidin biosynthetic process; GO:0009753,response to jasmonic acid; GO:0009611,response to wounding; GO:0007033,vacuole organization	2OG-Fe(II) oxygenase superfamily
gene-LOC100127507	218.77	221.68	220.24	80.31	76.38	76.15	270.07	274.11	247.54	3282	3065	2998	1115	1104	1198	3793	3689	3679	NC_050105.1	118634542	118635409	-	LOC100127507	--	--	hypothetical protein PAHAL_G00169 [Panicum hallii]	--	SubName: Full=Uncharacterized protein {ECO:0000313|EMBL:EES12153.1};	--	GO:0006950,response to stress	ABA/WDS induced protein
gene-LOC100127514	0	0.14	0.07	1.86	1.59	1.76	0.89	0.71	1.55	0	2	1	27	24	29	13	10	24	NC_050105.1	5031420	5032522	-	LOC100127514	--	K06910 phosphatidylethanolamine-binding protein | (RefSeq) CEN-like protein 2 (A)	ZCN3 protein [Zea mays]	RecName: Full=CEN-like protein 2;	SubName: Full=Protein TERMINAL FLOWER 1 {ECO:0000313|EMBL:AQK39287.1}; SubName: Full=ZCN3 {ECO:0000313|EMBL:ABW96226.1};	Phosphatidylethanolamine binding protein	GO:0005737,cytoplasm	Phosphatidylethanolamine-binding protein
gene-LOC100127517	0.23	0	0.25	1.56	0.87	1.01	1.46	0.93	0.23	3	0	3	19	11	14	18	11	3	NC_050099.1	194472409	194473349	-	LOC100127517	--	K06910 phosphatidylethanolamine-binding protein | (RefSeq) ZCN6; ZCN6 protein (A)	ZCN6 [Zea mays]	RecName: Full=Protein SELF-PRUNING;	SubName: Full=RCN1-Corn Centroradialis/TFL1-like protein {ECO:0000313|EMBL:ACG45277.1}; SubName: Full=ZCN6 {ECO:0000313|EMBL:ABX11008.1};	Phosphatidylethanolamine binding protein	GO:0005737,cytoplasm; GO:0005634,nucleus; GO:0009910,negative regulation of flower development; GO:0010228,vegetative to reproductive phase transition of meristem	Phosphatidylethanolamine-binding protein
gene-LOC100127519	6.08	6.67	6.71	3.79	3.71	5.68	10.17	11.5	13.22	92	93	92	53	54	90	144	156	198	NC_050103.1	126678688	126680436	-	LOC100127519	--	K16223 protein FLOWERING LOCUS T | (RefSeq) ZCN7; ZCN7 protein (A)	ZCN8 [Zea mays]	RecName: Full=Protein HEADING DATE 3A; AltName: Full=FT-like protein A;	SubName: Full=Phosphatidylethanolamine-binding protein {ECO:0000313|EMBL:AJW81121.1};	Phosphatidylethanolamine binding protein	GO:0005737,cytoplasm; GO:0005634,nucleus; GO:0008429,phosphatidylethanolamine binding; GO:0030154,cell differentiation; GO:0009908,flower development; GO:0010229,inflorescence development; GO:0009909,regulation of flower development; GO:0048510,regulation of timing of transition from vegetative to reproductive phase; GO:0048572,short-day photoperiodism; GO:0048575,short-day photoperiodism, flower…	Phosphatidylethanolamine-binding protein
gene-LOC100127524	75.31	65.87	69.54	43.15	32.27	35	148.07	132.22	142.97	1073	865	899	569	443	523	1975	1690	2018	NC_050101.1	85659029	85661024	+	LOC100127524	--	K16223 protein FLOWERING LOCUS T | (RefSeq) cl846_1; uncharacterized protein LOC100127524 (A)	uncharacterized protein LOC100127524 [Zea mays]	RecName: Full=Protein HEADING DATE 3A; AltName: Full=FT-like protein A;	SubName: Full=ZCN15 {ECO:0000313|EMBL:ABW96237.1};	Phosphatidylethanolamine binding protein	GO:0005737,cytoplasm; GO:0005634,nucleus; GO:0008429,phosphatidylethanolamine binding; GO:0030154,cell differentiation; GO:0009908,flower development; GO:0010229,inflorescence development; GO:0009909,regulation of flower development; GO:0048510,regulation of timing of transition from vegetative to reproductive phase; GO:0048572,short-day photoperiodism; GO:0048575,short-day photoperiodism, flower…	Phosphatidylethanolamine-binding protein
gene-LOC100127535	29.39	26.46	28.6	11.32	12.08	13.04	18.96	15.76	16.04	505	419	446	180	200	235	305	243	273	NC_050097.1	183356518	183357383	-	LOC100127535	--	--	AN17 [Zea mays]	RecName: Full=Zinc finger AN1 domain-containing stress-associated protein 17; Short=OsSAP17;	SubName: Full=AN17 {ECO:0000313|EMBL:ABS83247.1};	Predicted Zn-finger protein	GO:0008270,zinc ion binding; GO:0009737,response to abscisic acid; GO:0010200,response to chitin	AN1-like Zinc finger
gene-LOC100127538	0.59	1.38	0.7	2.96	2.38	2.66	0.26	0.11	0.05	12	26	13	56	47	57	5	2	1	NC_050101.1	132329603	132331169	+	LOC100127538	--	K06910 phosphatidylethanolamine-binding protein | (RefSeq) ZCN11; ZCN11 protein (A)	ZCN11 [Zea mays]	RecName: Full=Protein MOTHER of FT and TFL1 homolog 1 {ECO:0000305}; Short=OsMFT1 {ECO:0000303|PubMed:16170456};	SubName: Full=ZCN11 {ECO:0000313|EMBL:AQK83984.1};	Phosphatidylethanolamine binding protein	--	Phosphatidylethanolamine-binding protein
gene-LOC100127539	2.39	1.21	3.6	1.81	1.16	0.91	0.6	0.8	0.32	30	14	41	21	14	12	7	9	4	NC_050104.1	81479413	81482839	+	LOC100127539	--	K16223 protein FLOWERING LOCUS T | (RefSeq) gpm849; uncharacterized protein LOC100127539 (A)	uncharacterized protein LOC100127539 [Zea mays]	RecName: Full=Protein HEADING DATE 3A; AltName: Full=FT-like protein A;	SubName: Full=Phosphatidylethanolamine-binding protein26 {ECO:0000313|EMBL:AQL04053.1}; SubName: Full=ZCN26 {ECO:0000313|EMBL:ABW96244.1};	Phosphatidylethanolamine binding protein	GO:0005737,cytoplasm; GO:0005634,nucleus; GO:0008429,phosphatidylethanolamine binding; GO:0030154,cell differentiation; GO:0009908,flower development; GO:0010229,inflorescence development; GO:0009909,regulation of flower development; GO:0048510,regulation of timing of transition from vegetative to reproductive phase; GO:0048572,short-day photoperiodism; GO:0048575,short-day photoperiodism, flower…	Phosphatidylethanolamine-binding protein
gene-LOC100135421	116.69	116.38	119.39	41.98	50.78	49.02	71.87	69.08	65.78	3587	3297	3330	1194	1504	1580	2068	1905	2003	NC_050102.1	172760996	172762948	-	LOC100135421	--	K13082 bifunctional dihydroflavonol 4-reductase/flavanone 4-reductase [EC:1.1.1.219 1.1.1.234] | (RefSeq) dihydroflavonol-4-reductase (A)	uncharacterized protein LOC100135421 isoform X1 [Zea mays]	RecName: Full=Anthocyanidin reductase ((2S)-flavan-3-ol-forming) {ECO:0000303|PubMed:16806954}; Short=VvANR {ECO:0000303|PubMed:16806954}; EC=1.3.1.112 {ECO:0000250|UniProtKB:Q5FB34}; AltName: Full=Protein BANYULS {ECO:0000303|PubMed:12788945}; Short=VvBAN {ECO:0000303|PubMed:12788945};	SubName: Full=NAD(P)-binding Rossmann-fold superfamily protein {ECO:0000313|EMBL:ONM59442.1};	Flavonol reductase/cinnamoyl-CoA reductase	GO:0050662,coenzyme binding; GO:0016491,oxidoreductase activity; GO:0009813,flavonoid biosynthetic process	KR domain
gene-LOC100136878	3.05	2.61	2.49	5.72	5.04	5.16	5.29	4.99	5.96	180	142	133	312	286	319	292	264	348	NC_050103.1	145699399	145702368	+	LOC100136878	--	K00700 1,4-alpha-glucan branching enzyme [EC:2.4.1.18] | (RefSeq) sbe3; starch branching enzyme III (A)	starch branching enzyme III [Zea mays]	RecName: Full=1,4-alpha-glucan-branching enzyme 3, chloroplastic/amyloplastic; Short=AtSBE III; EC=2.4.1.18; AltName: Full=Branching enzyme 1; Short=AtBE1; AltName: Full=Protein EMBRYO DEFECTIVE 2729; AltName: Full=Starch-branching enzyme 3; Flags: Precursor;	SubName: Full=Starch branching enzyme III {ECO:0000313|EMBL:AQK96460.1};	1,4-alpha-glucan branching enzyme/starch branching enzyme II	GO:0009501,amyloplast; GO:0009507,chloroplast; GO:0009570,chloroplast stroma; GO:0009536,plastid; GO:0003844,1,4-alpha-glucan branching enzyme activity; GO:0102752,1,4-alpha-glucan branching enzyme activity (using a glucosylated glycogenin as primer for glycogen synthesis); GO:0043169,cation binding; GO:0005975,carbohydrate metabolic process; GO:0005978,glycogen biosynthetic process; GO:0009791,p…	Carbohydrate-binding module 48 (Isoamylase N-terminal domain)
gene-LOC100147731	74.4	76.92	87.23	32.65	26.17	23.16	27.2	26.92	23.48	2098	1999	2232	852	711	685	718	681	656	NC_050099.1	19928745	19930263	+	LOC100147731	--	K13230 2,4,7-trihydroxy-1,4-benzoxazin-3-one-glucoside 7-O-methyltransferase [EC:2.1.1.241] | (RefSeq) Bx7; TRIBOA-glucoside O-methyltransferase BX7 (A)	TRIBOA-glucoside O-methyltransferase BX7 [Zea mays]	RecName: Full=TRIBOA-glucoside O-methyltransferase BX7; EC=2.1.1.241; AltName: Full=2,4,7-trihydroxy-1,4-benzoxazin-3-one-glucoside 7-O-methyltransferase; AltName: Full=Protein BENZOXAZINONE SYNTHESIS 7;	SubName: Full=O-methyltransferase ZRP4 {ECO:0000313|EMBL:AQK49777.1};	Hydroxyindole-O-methyltransferase and related SAM-dependent methyltransferases	GO:0008171,O-methyltransferase activity; GO:0046983,protein dimerization activity; GO:0102718,TRIBOA-glucoside methyltransferase activity	Dimerisation domain
gene-LOC100147737	40.35	44.9	44.39	12.55	11.81	11.97	11.44	13.69	11.72	1209	1240	1207	348	341	376	321	368	348	NC_050102.1	120042966	120044708	-	LOC100147737	--	K13424 WRKY transcription factor 33 | (RefSeq) probable WRKY transcription factor 26 (A)	WRKY DNA-binding protein [Zea mays]	RecName: Full=WRKY transcription factor WRKY76 {ECO:0000303|PubMed:15047897}; Short=OsWRKY76 {ECO:0000303|PubMed:15047897};	SubName: Full=Putative WRKY transcription factor 40 {ECO:0000313|EMBL:ONM55008.1}; SubName: Full=WRKY DNA-binding protein {ECO:0000313|EMBL:ACB12743.1}; SubName: Full=WRKY transcription factor {ECO:0000313|EMBL:AIB04301.1};	--	GO:0005634,nucleus; GO:0003700,DNA-binding transcription factor activity; GO:0043565,sequence-specific DNA binding; GO:0009617,response to bacterium; GO:0010200,response to chitin; GO:0009620,response to fungus; GO:0006351,transcription, DNA-templated	WRKY DNA -binding domain
gene-LOC100158226	2.44	2.16	3.34	0.7	0.52	0.9	3.34	2.05	3.56	49	40	61	13	10	19	63	37	71	NC_050100.1	3604322	3605335	-	LOC100158226	--	K10760 adenylate dimethylallyltransferase (cytokinin synthase) [EC:2.5.1.27 2.5.1.112] | (RefSeq) IPT5; isopentenyl transferase IPT5 (A)	isopentenyl transferase IPT5 [Zea mays]	RecName: Full=Adenylate isopentenyltransferase 3, chloroplastic; Short=AtIPT3; EC=2.5.1.112; AltName: Full=Adenylate dimethylallyltransferase 3; AltName: Full=Cytokinin synthase 3; Flags: Precursor;	SubName: Full=Isopentenyl transferase IPT5 {ECO:0000313|EMBL:ABY78884.1}; SubName: Full=Isopentenyl transferase5 {ECO:0000313|EMBL:AQK62154.1};	tRNA delta(2)-isopentenylpyrophosphate transferase	GO:0009507,chloroplast; GO:0005739,mitochondrion; GO:0031965,nuclear membrane; GO:0005634,nucleus; GO:0009536,plastid; GO:0052623,ADP dimethylallyltransferase activity; GO:0009824,AMP dimethylallyltransferase activity; GO:0005524,ATP binding; GO:0052622,ATP dimethylallyltransferase activity; GO:0052381,tRNA dimethylallyltransferase activity; GO:0009691,cytokinin biosynthetic process; GO:0006400,t…	AAA domain
gene-LOC100170244	0.64	0.7	0.83	1.27	1.11	1.02	0.42	0.48	0.5	18	18	21	33	30	30	11	12	14	NC_050102.1	180309264	180313506	+	LOC100170244	--	K04506 E3 ubiquitin-protein ligase SIAH1 [EC:2.3.2.27] | (RefSeq) SINA6; putative seven in absentia domain family protein (A)	putative seven in absentia domain family protein isoform X1 [Zea mays]	RecName: Full=E3 ubiquitin-protein ligase DIS1 {ECO:0000305}; EC=2.3.2.27 {ECO:0000269|PubMed:21719639}; AltName: Full=Drought-induced SINA protein 1 {ECO:0000303|PubMed:21719639}; Short=OsDIS1 {ECO:0000303|PubMed:21719639}; AltName: Full=RING-type E3 ubiquitin transferase DIS1 {ECO:0000305};	RecName: Full=E3 ubiquitin-protein ligase {ECO:0000256|RuleBase:RU201113}; EC=2.3.2.27 {ECO:0000256|RuleBase:RU201113};	Zn finger protein	GO:0005737,cytoplasm; GO:0005634,nucleus; GO:0061630,ubiquitin protein ligase activity; GO:0008270,zinc ion binding; GO:0007275,multicellular organism development; GO:0080148,negative regulation of response to water deprivation; GO:0006511,ubiquitin-dependent protein catabolic process	Zinc finger, C3HC4 type (RING finger)
gene-LOC100191142	3.57	3.97	4.42	2.51	2.53	2.05	1.92	2.4	1.64	123	126	138	80	84	74	62	74	56	NC_050100.1	4299767	4305010	-	LOC100191142	--	K21596 calmodulin-binding transcription activator | (RefSeq) protein WVD2-like 2 isoform X1 (A)	uncharacterized LOC100191142 isoform X1 [Zea mays]	RecName: Full=Protein WVD2-like 1; Short=AtWDL1;	SubName: Full=Uncharacterized protein {ECO:0000313|EMBL:ACF78167.1};	--	GO:0005737,cytoplasm; GO:0005874,microtubule; GO:0010031,circumnutation; GO:0010015,root morphogenesis	Targeting protein for Xklp2 (TPX2)
gene-LOC100191144	1.55	1.68	1.58	1.49	1.27	1.14	1	0.55	0.56	53	53	49	47	42	41	32	17	19	NC_050105.1	124831032	124833679	+	LOC100191144	--	K01785 aldose 1-epimerase [EC:5.1.3.3] | (RefSeq) uncharacterized protein LOC100191144 precursor (A)	uncharacterized protein LOC100191144 precursor [Zea mays]	--	RecName: Full=Aldose 1-epimerase {ECO:0000256|PIRNR:PIRNR005096}; EC=5.1.3.3 {ECO:0000256|PIRNR:PIRNR005096}; AltName: Full=Galactose mutarotase {ECO:0000256|PIRNR:PIRNR005096};	Predicted mutarotase	GO:0004034,aldose 1-epimerase activity; GO:0030246,carbohydrate binding; GO:0019318,hexose metabolic process	Aldose 1-epimerase
gene-LOC100191161	5.55	5.39	5.15	10.51	10.88	12.22	7.22	6.24	6.91	133	119	112	233	251	307	162	134	164	NC_050100.1	222532013	222533219	-	LOC100191161	--	--	uncharacterized LOC100191161 [Zea mays]	--	SubName: Full=Uncharacterized protein {ECO:0000313|EMBL:ACF78190.1};	--	--	--
gene-LOC100191178	0.51	0.29	0.37	0.04	0	0	0	0.04	0	15	8	10	1	0	0	0	1	0	NC_050105.1	33937192	33941411	+	LOC100191178	--	K00679 phospholipid:diacylglycerol acyltransferase [EC:2.3.1.158] | (RefSeq) hypothetical protein (A)	uncharacterized protein LOC100191178 precursor [Zea mays]	RecName: Full=GDSL esterase/lipase At1g33811; EC=3.1.1.-; AltName: Full=Extracellular lipase At1g33811; Flags: Precursor;	SubName: Full=GDSL esterase/lipase {ECO:0000313|EMBL:AQK40490.1};	--	GO:0005576,extracellular region; GO:0016788,hydrolase activity, acting on ester bonds; GO:0016042,lipid catabolic process	GDSL-like Lipase/Acylhydrolase
gene-LOC100191201	27.2	28.21	27.13	6.53	5.25	4.83	56.4	54.43	57.89	747	714	676	166	139	139	1450	1341	1575	NC_050100.1	168020517	168023641	-	LOC100191201	--	K18696 glycerophosphodiester phosphodiesterase [EC:3.1.4.46] | (RefSeq) glycerophosphodiester phosphodiesterase (A)	glycerophosphodiester phosphodiesterase [Zea mays]	RecName: Full=Glycerophosphodiester phosphodiesterase GDPD1, chloroplastic {ECO:0000305}; EC=3.1.4.46 {ECO:0000269|PubMed:21323773}; AltName: Full=Glycerophosphodiester phosphodiesterase 1 {ECO:0000303|PubMed:21323773}; Short=AtGDPD1 {ECO:0000303|PubMed:21323773}; AltName: Full=Protein SENESCENCE-RELATED GENE 3 {ECO:0000303|PubMed:8883383}; Flags: Precursor;	SubName: Full=Glycerophosphodiester phosphodiesterase GDPD2 {ECO:0000313|EMBL:AQK71218.1};	Predicted starch-binding protein	GO:0009507,chloroplast; GO:0009536,plastid; GO:0008889,glycerophosphodiester phosphodiesterase activity; GO:0000287,magnesium ion binding; GO:0030643,cellular phosphate ion homeostasis; GO:0006071,glycerol metabolic process; GO:0046475,glycerophospholipid catabolic process	Glycerophosphoryl diester phosphodiesterase family
gene-LOC100191208	3.51	2.74	3.35	1.51	1.59	1.42	3.59	3.19	3.41	163	117	141	65	71	69	156	133	157	NC_050103.1	1529359	1532819	-	LOC100191208	--	--	uncharacterized protein LOC100191208 [Zea mays]	RecName: Full=F-box protein At5g03970;	SubName: Full=Uncharacterized protein {ECO:0000313|EMBL:ACF78249.1, ECO:0000313|EnsemblPlants:Zm00001d008212_P002};	--	--	F-box-like
gene-LOC100191227	24.1	22.4	27.25	16.79	18.9	19.29	55.11	52.36	52.78	585	501	600	377	442	491	1252	1140	1269	NC_050103.1	159472984	159474206	-	LOC100191227	--	K06124 phosphoethanolamine/phosphocholine phosphatase [EC:3.1.3.75] | (RefSeq) phosphatase phospho 1 (A)	phosphatase phospho 1 [Zea mays]	RecName: Full=Inorganic pyrophosphatase 1; Short=AtPPsPase1; Short=PPi phosphatase 1; Short=Pyrophosphate-specific phosphatase 1; EC=3.6.1.1; AltName: Full=Protein PHOSPHATE STARVATION-INDUCED GENE 2; Short=AtPS2;	SubName: Full=Inorganic pyrophosphatase 1 {ECO:0000313|EMBL:AQK97871.1}; SubName: Full=Phosphatase phospho1 {ECO:0000313|EMBL:ACG25041.1};	Predicted haloacid dehalogenase-like hydrolase	GO:0004427,inorganic diphosphatase activity; GO:0046872,metal ion binding; GO:0016791,phosphatase activity; GO:0016462,pyrophosphatase activity; GO:0016036,cellular response to phosphate starvation; GO:0051262,protein tetramerization	haloacid dehalogenase-like hydrolase
gene-LOC100191232	13.63	13.16	14.14	6.7	6.12	4.16	18.12	19.73	17.59	409	364	385	186	177	131	509	531	523	NC_050099.1	112527295	112528806	-	LOC100191232	--	--	uncharacterized protein LOC100191232 [Zea mays]	--	SubName: Full=Uncharacterized protein {ECO:0000313|EMBL:ACF78273.1};	--	--	--
gene-LOC100191238	0.6	0.52	0.49	0.35	0.38	0.5	0.99	1.07	1.3	15	12	11	8	9	13	23	24	32	NC_050105.1	41071552	41072901	-	LOC100191238	--	K08235 xyloglucan:xyloglucosyl transferase [EC:2.4.1.207] | (RefSeq) IDP631; uncharacterized protein LOC100191238 precursor (A)	unknown [Zea mays]	RecName: Full=Xyloglucan endotransglycosylase/hydrolase protein 8; EC=2.4.1.207; AltName: Full=End-xyloglucan transferase; AltName: Full=OsXRT5; AltName: Full=OsXTH8; Flags: Precursor;	RecName: Full=Xyloglucan endotransglucosylase/hydrolase {ECO:0000256|RuleBase:RU361120}; EC=2.4.1.207 {ECO:0000256|RuleBase:RU361120};	--	GO:0048046,apoplast; GO:0005618,cell wall; GO:0004553,hydrolase activity, hydrolyzing O-glycosyl compounds; GO:0016762,xyloglucan:xyloglucosyl transferase activity; GO:0042546,cell wall biogenesis; GO:0071555,cell wall organization; GO:0010411,xyloglucan metabolic process	Xyloglucan endo-transglycosylase (XET) C-terminus
gene-LOC100191255	0.33	0.36	0.4	0.81	0.7	1.01	0.6	0.57	0.53	18	18	20	41	37	58	31	28	29	NC_050096.1	181853716	181858333	+	LOC100191255	--	K19706 dihydroceramide fatty acyl 2-hydroxylase [EC:1.14.18.7] | (RefSeq) uncharacterized LOC100191255 (A)	uncharacterized LOC100191255 isoform X1 [Zea mays]	RecName: Full=Dihydroceramide fatty acyl 2-hydroxylase FAH1 {ECO:0000305}; EC=1.14.18.7 {ECO:0000269|PubMed:22635113}; AltName: Full=Fatty acid 2-hydroxylase 1 {ECO:0000303|PubMed:19054355}; Short=AtFAH1 {ECO:0000303|PubMed:19054355};	SubName: Full=Uncharacterized protein {ECO:0000313|EMBL:ACF78300.1};	Sphingolipid fatty acid hydroxylase	GO:0005783,endoplasmic reticulum; GO:0005789,endoplasmic reticulum membrane; GO:0016021,integral component of membrane; GO:0005506,iron ion binding; GO:0016491,oxidoreductase activity; GO:0006633,fatty acid biosynthetic process; GO:0000038,very long-chain fatty acid metabolic process	Fatty acid hydroxylase superfamily
gene-LOC100191259	0	0.04	0.07	0	0	0	0.04	0.19	0.31	0	1	2	0	0	0	1	5	9	NC_050104.1	102019016	102024280	+	LOC100191259	--	K10691 E3 ubiquitin-protein ligase UBR4 [EC:2.3.2.27] | (RefSeq) LOC109762802; auxin transport protein BIG (A)	uncharacterized LOC100191259 precursor [Zea mays]	RecName: Full=GDSL esterase/lipase At4g26790; EC=3.1.1.-; AltName: Full=Extracellular lipase At4g26790; Flags: Precursor;	SubName: Full=Uncharacterized protein {ECO:0000313|EMBL:ACF78306.1};	--	GO:0005576,extracellular region; GO:0016788,hydrolase activity, acting on ester bonds; GO:0016042,lipid catabolic process	GDSL-like Lipase/Acylhydrolase family
gene-LOC100191261	0	0	0	0	0	0	0.28	0.87	0.87	0	0	0	0	0	0	7	21	23	NC_050098.1	101646031	101647463	-	LOC100191261	--	--	uncharacterized protein LOC100191261 [Zea mays]	--	SubName: Full=Uncharacterized protein {ECO:0000313|EMBL:ACF78308.1};	--	--	--
gene-LOC100191263	30.9	30.89	32.39	15.75	14.51	13.44	20.13	19.12	20.65	1346	1240	1280	635	609	614	821	747	891	NC_050100.1	2914736	2925530	-	LOC100191263	--	K09753 cinnamoyl-CoA reductase [EC:1.2.1.44] | (RefSeq) cinnamoyl-CoA reductase 1 (A)	uncharacterized protein LOC100191263 isoform X1 [Zea mays]	RecName: Full=Tetraketide alpha-pyrone reductase 1; EC=1.1.1.-; AltName: Full=Protein DIHYDROFLAVONOL 4-REDUCTASE-LIKE 1;	SubName: Full=NAD(P)-binding Rossmann-fold superfamily protein {ECO:0000313|EMBL:AQK62045.1};	Flavonol reductase/cinnamoyl-CoA reductase	GO:0005783,endoplasmic reticulum; GO:0005634,nucleus; GO:0050662,coenzyme binding; GO:0016491,oxidoreductase activity; GO:0009555,pollen development; GO:0010584,pollen exine formation; GO:0048316,seed development; GO:0080110,sporopollenin biosynthetic process	KR domain
gene-LOC100191264	0.31	0.34	0.17	0.08	0.24	0.15	1.09	0.79	0.87	8	8	4	2	6	4	26	18	22	NC_050097.1	185517382	185518666	-	LOC100191264	--	--	uncharacterized protein LOC100191264 [Zea mays]	--	SubName: Full=Uncharacterized protein {ECO:0000313|EMBL:ACF78311.1};	--	--	--
gene-LOC100191283	45.36	48.66	47.37	155.43	155.04	156.49	80.38	74.91	79.49	1414	1398	1340	4484	4657	5116	2346	2095	2455	NC_050100.1	161865718	161869958	+	LOC100191283	--	K14271 nicotianamine aminotransferase [EC:2.6.1.80] | (RefSeq) pco115235a; uncharacterized protein LOC100191283 (A)	uncharacterized protein LOC100191283 [Zea mays]	RecName: Full=Nicotianamine aminotransferase A {ECO:0000312|EMBL:BAA87052.2}; EC=2.6.1.80; AltName: Full=Nicotianamine aminotransferase III {ECO:0000303|PubMed:10557244}; Short=NAAT-III {ECO:0000303|PubMed:10557244};	SubName: Full=Tyrosine aminotransferase {ECO:0000313|EMBL:AQK70755.1};	Tyrosine aminotransferase	GO:0033855,nicotianamine aminotransferase activity; GO:0030170,pyridoxal phosphate binding; GO:0009058,biosynthetic process; GO:0006520,cellular amino acid metabolic process	Cys/Met metabolism PLP-dependent enzyme
gene-LOC100191285	0.52	0.29	0.82	0.29	0.28	0.28	0.24	0.23	0.17	25	13	36	13	13	14	11	10	8	NC_050105.1	119439283	119442495	+	LOC100191285	--	K19042 E3 ubiquitin-protein ligase BOI and related proteins [EC:2.3.2.27] | (RefSeq) uncharacterized protein LOC110606851 (A)	uncharacterized protein LOC100191285 isoform X1 [Zea mays]	--	SubName: Full=Uncharacterized protein {ECO:0000313|EMBL:ACF78337.1, ECO:0000313|EnsemblPlants:Zm00001d025414_P001};	--	GO:0016021,integral component of membrane	--
gene-LOC100191326	18.88	18.62	18.47	6.84	7.52	7.26	13.06	13.54	14.04	516	469	458	173	198	208	334	332	380	NC_050097.1	6672519	6675835	+	LOC100191326	--	K00891 shikimate kinase [EC:2.7.1.71] | (RefSeq) uncharacterized LOC100191326 (A)	uncharacterized LOC100191326 [Zea mays]	RecName: Full=Shikimate kinase 3, chloroplastic; Short=OsSK3; EC=2.7.1.71; Flags: Precursor;	SubName: Full=Uncharacterized protein {ECO:0000313|EMBL:ACF78392.1};	--	GO:0009507,chloroplast; GO:0009536,plastid; GO:0005524,ATP binding; GO:0000287,magnesium ion binding; GO:0004765,shikimate kinase activity; GO:0009073,aromatic amino acid family biosynthetic process; GO:0009423,chorismate biosynthetic process; GO:0019632,shikimate metabolic process	Deoxynucleoside kinase
gene-LOC100191339	0.15	0.4	0.36	0.83	0.34	0.94	1.6	1.79	1.84	4	10	9	21	9	27	41	44	50	NC_050098.1	136294084	136295661	-	LOC100191339	--	K18054 2'-deoxymugineic-acid 2'-dioxygenase / mugineic-acid 3-dioxygenase [EC:1.14.11.24 1.14.11.25] | (RefSeq) uncharacterized LOC100191339 (A)	Protein DOWNY MILDEW RESISTANCE 6 [Zea mays]	RecName: Full=2'-deoxymugineic-acid 2'-dioxygenase; EC=1.14.11.24; AltName: Full=Protein iron deficiency-specific 3;	SubName: Full=Protein DOWNY MILDEW RESISTANCE 6 {ECO:0000313|EMBL:ONM33568.1};	Iron/ascorbate family oxidoreductases	GO:0005737,cytoplasm; GO:0033760,2'-deoxymugineic-acid 2'-dioxygenase activity; GO:0031418,L-ascorbic acid binding; GO:0046872,metal ion binding; GO:0010041,response to iron(III) ion	non-haem dioxygenase in morphine synthesis N-terminal
gene-LOC100191353	0	0	0	0.27	0.22	0.3	0	0	0	0	0	0	7	6	9	0	0	0	NC_050104.1	117838537	117839966	-	LOC100191353	--	--	uncharacterized protein LOC100191353 [Zea mays]	--	SubName: Full=Uncharacterized protein {ECO:0000313|EMBL:ACF78427.1};	--	--	--
gene-LOC100191362	11.67	13.72	12.77	20.24	18.78	19.19	25.74	30.07	27.35	276	299	274	443	428	476	570	638	641	NC_050101.1	171475200	171477367	+	LOC100191362	--	K20721 reticulon-1 | (RefSeq) reticulon-like protein B2 (A)	uncharacterized protein LOC100191362 [Zea mays]	RecName: Full=Reticulon-like protein B1; Short=AtRTNLB1; AltName: Full=VirB2-interacting protein 1;	RecName: Full=Reticulon-like protein {ECO:0000256|RuleBase:RU363132};	Reticulon	GO:0005783,endoplasmic reticulum; GO:0005789,endoplasmic reticulum membrane; GO:0071782,endoplasmic reticulum tubular network; GO:0071458,integral component of cytoplasmic side of endoplasmic reticulum membrane; GO:0005886,plasma membrane; GO:0005773,vacuole; GO:0071786,endoplasmic reticulum tubular network organization	Sulfite exporter TauE/SafE
gene-LOC100191370	0.3	0.31	0.17	0.59	0.87	1.1	0.51	0.57	0.67	16	15	8	29	44	61	25	27	35	NC_050097.1	5576909	5582887	+	LOC100191370	--	K04733 interleukin-1 receptor-associated kinase 4 [EC:2.7.11.1] | (RefSeq) probable leucine-rich repeat receptor-like protein kinase At1g68400 (A)	unknown [Zea mays]	RecName: Full=Probable inactive receptor kinase At5g67200; Flags: Precursor;	SubName: Full=Putative inactive receptor kinase {ECO:0000313|EMBL:ONM12933.1};	--	GO:0016021,integral component of membrane; GO:0005886,plasma membrane; GO:0005524,ATP binding; GO:0004672,protein kinase activity	Leucine Rich repeat
gene-LOC100191380	0.34	0.31	0.31	0.03	0.06	0.13	0.39	0.32	0.74	12	10	10	1	2	5	13	10	26	NC_050104.1	143236621	143239454	-	LOC100191380	--	K13098 RNA-binding protein FUS | (RefSeq) hypothetical protein (A)	uncharacterized protein LOC100191380 precursor [Zea mays]	RecName: Full=Glucan endo-1,3-beta-glucosidase 9; EC=3.2.1.39; AltName: Full=(1->3)-beta-glucan endohydrolase 9; Short=(1->3)-beta-glucanase 9; AltName: Full=Beta-1,3-endoglucanase 9; Short=Beta-1,3-glucanase 9; Flags: Precursor;	SubName: Full=Glucan endo-13-beta-glucosidase 9 {ECO:0000313|EMBL:AQL07356.1};	--	GO:0031225,anchored component of membrane; GO:0046658,anchored component of plasma membrane; GO:0005618,cell wall; GO:0005576,extracellular region; GO:0005886,plasma membrane; GO:0042973,glucan endo-1,3-beta-D-glucosidase activity; GO:0004553,hydrolase activity, hydrolyzing O-glycosyl compounds; GO:0030247,polysaccharide binding; GO:0005975,carbohydrate metabolic process; GO:0071555,cell wall org…	X8 domain
gene-LOC100191390	9.64	8.93	10.27	4.94	4.48	3.99	20.9	20.61	19.98	724	618	700	343	324	314	1469	1388	1486	NC_050096.1	282959279	282964571	+	LOC100191390	--	K05349 beta-glucosidase [EC:3.2.1.21] | (RefSeq) exg1; exoglucanase 1 precursor (A)	exoglucanase 1 isoform X1 [Zea mays]	RecName: Full=Beta-xylosidase/alpha-L-arabinofuranosidase 2 {ECO:0000303|PubMed:17615411, ECO:0000312|EMBL:ABQ45228.1}; AltName: Full=Xylan 1,4-beta-xylosidase/Alpha-L-arabinofuranosidase 2; Short=MsXyl2 {ECO:0000303|PubMed:17615411}; Includes: RecName: Full=Beta-xylosidase; EC=3.2.1.37; AltName: Full=1,4-beta-D-xylan xylohydrolase {ECO:0000250|UniProtKB:P48792}; AltName: Full=Xylan 1,4-beta-xylo…	SubName: Full=Exoglucanase1 {ECO:0000313|EMBL:ONM09252.1};	--	GO:0005578,NA; GO:0046556,alpha-L-arabinofuranosidase activity; GO:0009044,xylan 1,4-beta-xylosidase activity; GO:0045493,xylan catabolic process	Glycosyl hydrolase family 3 C-terminal domain
gene-LOC100191400	0.29	0.53	0.64	2.4	2.97	2.56	0.78	0.64	0.96	13	22	26	100	129	121	33	26	43	NC_050102.1	180105705	180107973	+	LOC100191400	--	K01381 saccharopepsin [EC:3.4.23.25] | (RefSeq) aspartyl protease AED3-like (A)	uncharacterized LOC100191400 precursor [Zea mays]	RecName: Full=Aspartyl protease AED3 {ECO:0000303|PubMed:24755512}; EC=3.4.23.- {ECO:0000305}; AltName: Full=Apoplastic EDS1-dependent protein 3 {ECO:0000303|PubMed:24755512}; Flags: Precursor;	SubName: Full=Eukaryotic aspartyl protease family protein {ECO:0000313|EMBL:ONM60372.1};	Aspartyl protease	GO:0048046,apoplast; GO:0005618,cell wall; GO:0009505,plant-type cell wall; GO:0004190,aspartic-type endopeptidase activity; GO:0000166,nucleotide binding; GO:0030163,protein catabolic process; GO:0006508,proteolysis; GO:0043067,regulation of programmed cell death; GO:0009627,systemic acquired resistance	Eukaryotic aspartyl protease
gene-LOC100191401	0	0.02	0	0.17	0.11	0.29	0.09	0.15	0.24	0	1	0	7	5	14	4	6	11	NC_050103.1	165501951	165505981	+	LOC100191401	--	K20780 mediator of DNA damage checkpoint protein 1 | (RefSeq) uncharacterized protein LOC109819704 isoform X1 (A)	uncharacterized protein LOC100191401 [Zea mays]	--	SubName: Full=BRCT domain-containing DNA repair protein {ECO:0000313|EMBL:AQK98270.1};	Signaling protein SWIFT and related BRCT domain proteins	--	BRCA1 C Terminus (BRCT) domain
gene-LOC100191404	0.16	0.59	0.63	0.53	0.37	0.57	0.15	0.21	0.14	6	20	21	18	13	22	5	7	5	NC_050105.1	6546764	6551817	-	LOC100191404	--	K07195 exocyst complex component 7 | (RefSeq) uncharacterized LOC100191404 (A)	Exocyst complex component EXO70A1 [Zea mays]	RecName: Full=Exocyst complex component EXO70A1; Short=AtExo70a1; AltName: Full=Exocyst subunit Exo70 family protein A1;	SubName: Full=Exocyst complex component EXO70A1 {ECO:0000313|EMBL:AQK39351.1};	Exocyst component protein and related proteins	GO:0005618,cell wall; GO:0005856,cytoskeleton; GO:0005829,cytosol; GO:0000145,exocyst; GO:0005576,extracellular region; GO:0009524,phragmoplast; GO:0005886,plasma membrane; GO:0006887,exocytosis	Exo70 exocyst complex subunit
gene-LOC100191412	0.97	0.98	0.89	4.21	3.36	3.26	1.15	1.6	1.35	65	60	54	260	216	228	72	96	89	NC_050104.1	15000387	15005322	-	LOC100191412	--	K14491 two-component response regulator ARR-B family | (RefSeq) two-component response regulator ORR22 (A)	uncharacterized protein LOC100191412 isoform X1 [Zea mays]	RecName: Full=Two-component response regulator ORR22 {ECO:0000305}; AltName: Full=OsRRB4 {ECO:0000303|PubMed:16891544};	RecName: Full=Two-component response regulator {ECO:0000256|PIRNR:PIRNR036392};	GATA-4/5/6 transcription factors	GO:0005634,nucleus; GO:0003700,DNA-binding transcription factor activity; GO:0043565,sequence-specific DNA binding; GO:0009736,cytokinin-activated signaling pathway; GO:0000160,phosphorelay signal transduction system; GO:0045893,positive regulation of transcription, DNA-templated; GO:0006351,transcription, DNA-templated	Putative metallopeptidase domain
gene-LOC100191416	0.15	0.19	0.14	0.3	0.49	0.62	0.35	0.58	0.45	6	7	5	11	19	26	13	21	18	NC_050098.1	202419767	202422168	-	LOC100191416	--	K19355 mannan endo-1,4-beta-mannosidase [EC:3.2.1.78] | (RefSeq) AY107018; uncharacterized protein LOC100191416 (A)	uncharacterized protein LOC100191416 [Zea mays]	RecName: Full=Mannan endo-1,4-beta-mannosidase 2; EC=3.2.1.78; AltName: Full=Beta-mannanase 2; AltName: Full=Endo-beta-1,4-mannanase 2; AltName: Full=OsMAN2; Flags: Precursor;	SubName: Full=Mannan endo-14-beta-mannosidase 2 {ECO:0000313|EMBL:ONM38067.1};	--	GO:0005576,extracellular region; GO:0016985,mannan endo-1,4-beta-mannosidase activity; GO:0046355,mannan catabolic process	Glycosyl hydrolase catalytic core
gene-LOC100191420	0.52	0.49	0.71	0.42	0.25	0.29	0.74	0.68	0.75	39	34	48	29	18	23	52	46	56	NC_050096.1	293666226	293670502	-	LOC100191420	--	K04733 interleukin-1 receptor-associated kinase 4 [EC:2.7.11.1] | (RefSeq) probable inactive leucine-rich repeat receptor-like protein kinase At3g03770 (A)	uncharacterized protein LOC100191420 precursor [Zea mays]	RecName: Full=Probable inactive leucine-rich repeat receptor-like protein kinase At3g03770; Flags: Precursor;	SubName: Full=Putative inactive leucine-rich repeat receptor-like protein kinase {ECO:0000313|EMBL:ONM10158.1};	--	GO:0016021,integral component of membrane; GO:0005886,plasma membrane; GO:0005524,ATP binding; GO:0004672,protein kinase activity	Leucine Rich repeat
gene-LOC100191424	11.12	11.13	11.48	24.95	25.98	26.67	19.34	17.85	18.3	503	464	471	1044	1132	1265	819	724	820	NC_050096.1	44136354	44141603	+	LOC100191424	--	K20363 protein transport protein YIP1 | (RefSeq) uncharacterized protein LOC111296848 isoform X1 (A)	uncharacterized protein LOC100191424 [Zea mays]	--	SubName: Full=Alpha/beta-Hydrolases superfamily protein {ECO:0000313|EMBL:ONL96868.1};	--	GO:0016787,hydrolase activity	Serine aminopeptidase, S33
gene-LOC100191428	0.13	0.06	0.27	0.04	0.02	0.09	0.26	0.23	0.38	7	3	13	2	1	5	13	11	20	NC_050105.1	132312273	132320411	-	LOC100191428	--	K07114 Ca-activated chloride channel homolog | (RefSeq) uncharacterized protein LOC107408321 (A)	Putative RING zinc finger and VWF domain family protein [Zea mays]	--	SubName: Full=Putative RING zinc finger and VWF domain family protein {ECO:0000313|EMBL:AQK44723.1};	--	--	VWA-like domain (DUF2201)
gene-LOC100191431	1.74	2.24	1.85	2.33	2.91	1.93	1.13	1.05	0.76	76	90	73	94	122	88	46	41	33	NC_050105.1	78418179	78424854	+	LOC100191431	--	K01076 abhydrolase domain-containing protein 17 [EC:3.1.2.22] | (RefSeq) pco078122a; alpha/beta-Hydrolases superfamily protein (A)	alpha/beta-Hydrolases superfamily protein isoform X1 [Zea mays]	--	SubName: Full=Alpha/beta-Hydrolases superfamily protein {ECO:0000313|EMBL:AQK41428.1}; SubName: Full=Esterase/lipase/thioesterase {ECO:0000313|EMBL:ACG36762.1};	Predicted alpha/beta hydrolase	GO:0016787,hydrolase activity	X-Pro dipeptidyl-peptidase (S15 family)
gene-LOC100191446	1.34	1.67	0.81	0.22	0.1	0.29	0.11	0.04	0.17	40	46	22	6	3	9	3	1	5	NC_050097.1	194803403	194804910	+	LOC100191446	--	K08286 protein-serine/threonine kinase [EC:2.7.11.-] | (RefSeq) LOW QUALITY PROTEIN: serine/threonine-protein kinase UCNL-like (A)	putative protein kinase superfamily protein [Zea mays]	RecName: Full=Serine/threonine-protein kinase UCNL {ECO:0000305}; EC=2.7.11.1 {ECO:0000250|UniProtKB:Q9SYB9}; AltName: Full=AGC serine/threonine-protein kinase subfamily 2 member 4 {ECO:0000303|PubMed:13678909}; AltName: Full=Protein UNICORN-LIKE {ECO:0000303|PubMed:22927420};	SubName: Full=Serine/threonine-protein kinase UCNL {ECO:0000313|EMBL:ONM22544.1};	Putative serine/threonine protein kinase	GO:0005737,cytoplasm; GO:0005634,nucleus; GO:0005886,plasma membrane; GO:0005524,ATP binding; GO:0016301,kinase activity; GO:0004674,protein serine/threonine kinase activity; GO:0035556,intracellular signal transduction	Phosphotransferase enzyme family
gene-LOC100191450	0.96	0.65	0.46	0.36	0.45	0.64	0.22	0.39	0.15	46	29	20	16	21	32	10	17	7	NC_050103.1	155372108	155376276	+	LOC100191450	--	K16732 protein regulator of cytokinesis 1 | (RefSeq) pco098137; uncharacterized protein LOC100191450 (A)	uncharacterized protein LOC100191450 [Zea mays]	RecName: Full=65-kDa microtubule-associated protein 3; Short=AtMAP65-3; AltName: Full=Protein PLEIADE;	SubName: Full=65-kDa microtubule-associated protein 3 {ECO:0000313|EMBL:AQK97557.1};	Microtubule-associated protein essential for anaphase spindle elongation	GO:0055028,cortical microtubule; GO:0005874,microtubule; GO:0005634,nucleus; GO:0009524,phragmoplast; GO:0009574,preprophase band; GO:0008017,microtubule binding; GO:0000911,cytokinesis by cell plate formation; GO:0052096,formation by symbiont of syncytium involving giant cell for nutrient acquisition from host; GO:0000226,microtubule cytoskeleton organization; GO:0046785,microtubule polymerizati…	Microtubule associated protein (MAP65/ASE1 family)
gene-LOC100191454	1.48	1.56	1.47	0.67	0.59	0.71	0.9	0.94	1.37	60	58	54	25	23	30	34	34	55	NC_050099.1	3716157	3719959	+	LOC100191454	--	K01184 polygalacturonase [EC:3.2.1.15] | (RefSeq) polygalacturonase ADPG1 (A)	uncharacterized LOC100191454 precursor [Zea mays]	RecName: Full=Probable polygalacturonase; Short=PG {ECO:0000250|UniProtKB:Q7M1E7}; EC=3.2.1.15; AltName: Full=Pectinase {ECO:0000250|UniProtKB:Q7M1E7};	SubName: Full=Uncharacterized protein {ECO:0000313|EMBL:ACF78550.1};	--	GO:0016021,integral component of membrane; GO:0004650,polygalacturonase activity; GO:0005975,carbohydrate metabolic process	Right handed beta helix region
gene-LOC100191455	1.69	1.8	2.23	5.29	6.41	5.96	7.56	8.19	7.59	189	185	226	546	689	697	790	820	839	NC_050100.1	13820759	13828391	+	LOC100191455	--	K14638 solute carrier family 15 (peptide/histidine transporter), member 3/4 | (RefSeq) protein NRT1/ PTR FAMILY 2.11-like (A)	unknown [Zea mays]	RecName: Full=Protein NRT1/ PTR FAMILY 2.11; Short=AtNPF2.11; AltName: Full=Nitrate transporter 1.10; AltName: Full=Protein GLUCOSINOLATE TRANSPORTER-2;	SubName: Full=Protein NRT1/ PTR FAMILY 2.9 {ECO:0000313|EMBL:AQK63781.1};	H+/oligopeptide symporter	GO:0016021,integral component of membrane; GO:0005886,plasma membrane; GO:0009506,plasmodesma; GO:0090448,glucosinolate:proton symporter activity; GO:1901349,glucosinolate transport; GO:0090449,phloem glucosinolate loading; GO:0080167,response to karrikin	POT family
gene-LOC100191468	0.4	0.38	0.39	0.1	0.06	0.06	0.15	0.09	0.05	26	23	23	6	4	4	9	5	3	NC_050103.1	176039826	176045137	-	LOC100191468	--	K18669 dual specificity tyrosine-phosphorylation-regulated kinase 2/3/4 [EC:2.7.12.1] | (RefSeq) hypothetical protein (A)	uncharacterized protein LOC100191468 isoform X1 [Zea mays]	RecName: Full=Dual specificity protein kinase YAK1 homolog {ECO:0000305}; Short=AtYAK1 {ECO:0000303|PubMed:26452715}; EC=2.7.12.1 {ECO:0000269|PubMed:26452715}; AltName: Full=Dual specificity tyrosine-phosphorylation-regulated kinase YAK1 {ECO:0000305};	SubName: Full=Uncharacterized protein {ECO:0000313|EMBL:OQU87796.1};	Dual-specificity tyrosine-phosphorylation regulated kinase	GO:0005829,cytosol; GO:0009506,plasmodesma; GO:0005524,ATP binding; GO:0004674,protein serine/threonine kinase activity; GO:0004712,protein serine/threonine/tyrosine kinase activity; GO:0004713,protein tyrosine kinase activity; GO:0009789,positive regulation of abscisic acid-activated signaling pathway; GO:0046777,protein autophosphorylation; GO:0006468,protein phosphorylation; GO:0009737,respons…	Protein tyrosine kinase
gene-LOC100191471	0.47	0.73	0.15	0.76	0.68	0.87	0.2	0.18	0.24	20	29	6	30	28	39	8	7	10	NC_050096.1	27570076	27574471	+	LOC100191471	--	K19891 glucan endo-1,3-beta-glucosidase 1/2/3 [EC:3.2.1.39] | (RefSeq) putative O-Glycosyl hydrolase superfamily protein precursor (A)	putative O-Glycosyl hydrolase superfamily protein precursor [Zea mays]	RecName: Full=Glucan endo-1,3-beta-glucosidase 3; EC=3.2.1.39; AltName: Full=(1->3)-beta-glucan endohydrolase 3; Short=(1->3)-beta-glucanase 3; AltName: Full=Beta-1,3-endoglucanase 3; Short=Beta-1,3-glucanase 3; Flags: Precursor;	SubName: Full=Glucan endo-13-beta-glucosidase 3 {ECO:0000313|EMBL:ONL95171.1};	--	GO:0031225,anchored component of membrane; GO:0046658,anchored component of plasma membrane; GO:0005886,plasma membrane; GO:0042973,glucan endo-1,3-beta-D-glucosidase activity; GO:0004553,hydrolase activity, hydrolyzing O-glycosyl compounds; GO:0030247,polysaccharide binding; GO:0005975,carbohydrate metabolic process; GO:0006952,defense response	X8 domain
gene-LOC100191473	0.69	0.66	0.71	0.58	0.22	0.46	1.69	1.17	1.73	39	34	36	30	12	27	89	59	96	NC_050103.1	124771305	124779773	+	LOC100191473	--	K04733 interleukin-1 receptor-associated kinase 4 [EC:2.7.11.1] | (RefSeq) receptor-like serine/threonine-protein kinase SD1-8 (A)	uncharacterized protein LOC100191473 precursor [Zea mays]	RecName: Full=Receptor-like serine/threonine-protein kinase SD1-8; EC=2.7.11.1; AltName: Full=Arabidopsis thaliana receptor kinase 3; AltName: Full=S-domain-1 (SD1) receptor kinase 8; Short=SD1-8; Flags: Precursor;	SubName: Full=G-type lectin S-receptor-like serine/threonine-protein kinase B120 {ECO:0000313|EMBL:AQK94616.1};	--	GO:0016021,integral component of membrane; GO:0005886,plasma membrane; GO:0009506,plasmodesma; GO:0005773,vacuole; GO:0005524,ATP binding; GO:0030246,carbohydrate binding; GO:0004674,protein serine/threonine kinase activity; GO:0004675,transmembrane receptor protein serine/threonine kinase activity; GO:0031625,ubiquitin protein ligase binding; GO:0006468,protein phosphorylation; GO:0048544,recogn…	Haspin like kinase domain
gene-LOC100191484	0.59	0.66	0.84	0.3	0.35	0.34	0.69	0.96	0.61	30	31	39	14	17	18	33	44	31	NC_050103.1	177142660	177148217	-	LOC100191484	--	K04733 interleukin-1 receptor-associated kinase 4 [EC:2.7.11.1] | (RefSeq) probable inactive receptor kinase At5g58300 (A)	putative leucine-rich repeat receptor-like protein kinase family protein precursor [Zea mays]	RecName: Full=Probable leucine-rich repeat receptor-like protein kinase At5g05160; EC=2.7.11.-; Flags: Precursor;	SubName: Full=Uncharacterized protein {ECO:0000313|EMBL:ACF78585.1};	--	GO:0005618,cell wall; GO:0016021,integral component of membrane; GO:0005886,plasma membrane; GO:0005524,ATP binding; GO:0004674,protein serine/threonine kinase activity; GO:2000605,positive regulation of secondary growth	Leucine Rich Repeat
gene-LOC100191500	0.2	0	0.08	0.44	0.56	0.39	0.25	0.28	0.31	8	0	3	16	21	16	9	10	12	NC_050104.1	104334784	104336983	-	LOC100191500	--	K23869 galactan beta-1,4-galactosyltransferase [EC:2.4.1.-] | (RefSeq) uncharacterized protein LOC100191500 (A)	uncharacterized protein LOC100191500 [Zea mays]	RecName: Full=Galactan beta-1,4-galactosyltransferase GALS1 {ECO:0000305}; EC=2.4.1.- {ECO:0000305}; AltName: Full=Beta-1,4-galactan synthase; AltName: Full=Galactan synthase 1 {ECO:0000303|PubMed:23243126};	SubName: Full=Galactan beta-14-galactosyltransferase GALS1 {ECO:0000313|EMBL:AQL04861.1};	Extracellular protein with conserved cysteines	GO:0005794,Golgi apparatus; GO:0000139,Golgi membrane; GO:0016021,integral component of membrane; GO:0048531,beta-1,3-galactosyltransferase activity; GO:0042546,cell wall biogenesis; GO:0071555,cell wall organization; GO:0045489,pectin biosynthetic process	Glycosyl transferase family 2
gene-LOC100191502	32.85	32.66	35.57	13.12	14.72	12.4	19.18	19.6	19	1480	1356	1454	547	639	586	809	792	848	NC_050096.1	109424507	109429322	-	LOC100191502	--	K16296 serine carboxypeptidase-like clade I [EC:3.4.16.-] | (RefSeq) uncharacterized protein LOC100191502 precursor (A)	uncharacterized protein LOC100191502 isoform X1 [Zea mays]	RecName: Full=Serine carboxypeptidase-like 18; EC=3.4.16.-; Flags: Precursor;	SubName: Full=Serine carboxypeptidase-like 19 {ECO:0000313|EMBL:ONM00511.1};	Serine carboxypeptidases (lysosomal cathepsin A)	GO:0005576,extracellular region; GO:0004180,carboxypeptidase activity; GO:0016747,transferase activity, transferring acyl groups other than amino-acyl groups; GO:0019748,secondary metabolic process	Serine carboxypeptidase
gene-LOC100191505	1.56	1.83	2.07	1.69	1.66	1.66	3.43	3.66	3.76	99	107	119	99	101	110	203	208	236	NC_050100.1	208547092	208553535	-	LOC100191505	--	K10770 alkylated DNA repair protein alkB homolog 8 [EC:1.14.11.- 2.1.1.229] | (RefSeq) hypothetical protein (A)	Rop guanine nucleotide exchange factor 14 [Zea mays]	RecName: Full=Rop guanine nucleotide exchange factor 14; Short=AtRopGEF14; AltName: Full=Rho of plants guanine nucleotide exchange factor 14;	SubName: Full=Uncharacterized protein {ECO:0000313|EMBL:ACF78608.1};	--	GO:0005886,plasma membrane; GO:0005089,Rho guanyl-nucleotide exchange factor activity; GO:0080092,regulation of pollen tube growth	PRONE (Plant-specific Rop nucleotide exchanger)
gene-LOC100191508	3.27	3.35	3.25	6.84	6.66	7.58	6.02	5.24	5.95	181	171	163	350	355	440	312	260	326	NC_050097.1	124599665	124655229	+	LOC100191508	--	K14006 protein transport protein SEC23 | (RefSeq) protein transport protein SEC23 (A)	uncharacterized protein LOC100191508 isoform X1 [Zea mays]	--	SubName: Full=Uncharacterized protein {ECO:0000313|EMBL:EES20133.1};	Vesicle coat complex COPII, subunit SEC23	GO:0030127,COPII vesicle coat; GO:0000139,Golgi membrane; GO:0008270,zinc ion binding; GO:0090114,COPII-coated vesicle budding; GO:0006886,intracellular protein transport	Sec23/Sec24 zinc finger
gene-LOC100191512	4.08	3.17	4.33	0.6	0.9	0.6	2.22	1.97	2.87	155	111	149	21	33	24	79	67	108	NC_050096.1	207455427	207457788	+	LOC100191512	--	K19747 BAHD acyltransferase [EC:2.3.1.-] | (RefSeq) acyltransferase (A)	acyltransferase [Zea mays]	RecName: Full=BAHD acyltransferase DCR; EC=2.3.1.-; AltName: Full=Protein DEFECTIVE IN CUTICULAR RIDGES; AltName: Full=Protein PERMEABLE LEAVES 3;	SubName: Full=Acyltransferase {ECO:0000313|EMBL:ACG28101.1}; SubName: Full=Hydroxycinnamoyltransferase12 {ECO:0000313|EMBL:ONM03900.1};	--	GO:0005737,cytoplasm; GO:0005829,cytosol; GO:0016747,transferase activity, transferring acyl groups other than amino-acyl groups; GO:0010143,cutin biosynthetic process; GO:0051179,localization; GO:0090626,plant epidermis morphogenesis; GO:0010090,trichome morphogenesis	Transferase family
gene-LOC100191519	0	0	0	0	0	0	4.54	5.26	4.43	0	0	0	0	0	0	64	71	66	NC_050096.1	234658979	234659829	+	LOC100191519	--	--	uncharacterized protein LOC100191519 [Zea mays]	--	SubName: Full=Uncharacterized protein {ECO:0000313|EMBL:ACF78624.1};	--	--	--
gene-LOC100191521	0	0	0	0.51	0.19	0.69	0.58	0.24	0.4	0	0	0	13	5	20	15	6	11	NC_050103.1	35107147	35108531	+	LOC100191521	--	--	uncharacterized protein LOC100191521 [Zea mays]	--	SubName: Full=Uncharacterized protein {ECO:0000313|EMBL:ACF78626.1};	--	GO:0016021,integral component of membrane	--
gene-LOC100191528	11.19	12.43	12.03	25.64	28.87	28.01	17.73	20.5	19.07	331	339	323	702	823	869	491	544	559	NC_050104.1	18363178	18365443	-	LOC100191528	--	K19042 E3 ubiquitin-protein ligase BOI and related proteins [EC:2.3.2.27] | (RefSeq) uncharacterized protein LOC110606851 (A)	uncharacterized protein LOC100191528 [Zea mays]	--	SubName: Full=Late embryogenesis abundant protein group 2 {ECO:0000313|EMBL:AQL01862.1};	--	GO:0016021,integral component of membrane	Late embryogenesis abundant protein
gene-LOC100191530	16.71	16.05	19.81	35.9	34.43	33.23	27.97	24.33	26.23	330	292	355	656	655	688	517	431	513	NC_050096.1	183423945	183426813	-	LOC100191530	--	K07889 Ras-related protein Rab-5C | (RefSeq) pco080814(165); uncharacterized protein LOC100191530 (A)	uncharacterized protein LOC100191530 [Zea mays]	RecName: Full=Ras-related protein RABF2b {ECO:0000303|PubMed:12644670}; Short=AtRABF2b {ECO:0000303|PubMed:12644670}; AltName: Full=Ras-related protein Ara-7 {ECO:0000303|PubMed:11532937}; AltName: Full=Ras-related protein Rab5B {ECO:0000305|PubMed:12644670}; Short=AtRab5B {ECO:0000305|PubMed:12644670};	SubName: Full=Ras-related protein RHN1 {ECO:0000313|EMBL:ONM02281.1};	GTPase Rab5/YPT51 and related small G protein superfamily GTPases	GO:0005769,early endosome; GO:0031901,early endosome membrane; GO:0030139,endocytic vesicle; GO:0005783,endoplasmic reticulum; GO:0005768,endosome; GO:0032585,multivesicular body membrane; GO:0005886,plasma membrane; GO:0005525,GTP binding; GO:0003924,GTPase activity; GO:0006886,intracellular protein transport; GO:0045324,late endosome to vacuole transport; GO:0007033,vacuole organization	Gtr1/RagA G protein conserved region
gene-LOC100191533	1.53	1.84	1.78	1.79	2.58	1.82	5.18	4.25	4.31	37	41	39	40	60	46	117	92	103	NC_050096.1	220215528	220216968	-	LOC100191533	--	K09422 transcription factor MYB, plant | (RefSeq) putative MYB DNA-binding domain superfamily protein (A)	putative MYB DNA-binding domain superfamily protein isoform X1 [Zea mays]	RecName: Full=Transcription factor MYB20 {ECO:0000305}; AltName: Full=Myb-related protein 20 {ECO:0000303|PubMed:16463103}; Short=AtMYB20 {ECO:0000303|PubMed:11597504};	SubName: Full=Uncharacterized protein {ECO:0000313|EMBL:ACF81234.1};	Transcription factor, Myb superfamily	GO:0005634,nucleus; GO:0001046,core promoter sequence-specific DNA binding; GO:0003700,DNA-binding transcription factor activity; GO:0000981,DNA-binding transcription factor activity, RNA polymerase II-specific; GO:0043565,sequence-specific DNA binding; GO:0001135,RNA polymerase II transcription regulator recruiting activity; GO:0044212,transcription regulatory region DNA binding; GO:0030154,cell…	Myb-like DNA-binding domain
gene-LOC100191536	14.51	11.53	11.99	2.59	3.29	2.47	9.41	7.94	10	224	164	168	37	49	40	136	110	153	NC_050100.1	219832680	219833457	-	LOC100191536	--	--	uncharacterized protein LOC100191536 [Zea mays]	--	SubName: Full=Uncharacterized protein {ECO:0000313|EMBL:ACF78644.1, ECO:0000313|EnsemblPlants:Zm00001d018244_P001};	--	GO:0016021,integral component of membrane	--
gene-LOC100191542	0.68	0.8	0.4	0.31	0.27	0.15	0.56	0.73	0.69	26	28	14	11	10	6	20	25	26	NC_050101.1	179185025	179186947	-	LOC100191542	--	K00924 kinase [EC:2.7.1.-] | (RefSeq) receptor-like protein kinase HSL1 (A)	uncharacterized protein LOC100191542 precursor [Zea mays]	RecName: Full=LRR receptor-like serine/threonine-protein kinase GSO1 {ECO:0000303|PubMed:18088309}; EC=2.7.11.1 {ECO:0000255|PROSITE-ProRule:PRU00159}; AltName: Full=Protein GASSHO 1 {ECO:0000303|PubMed:18088309}; AltName: Full=Protein SCHENGEN 3 {ECO:0000303|PubMed:25233277}; Flags: Precursor;	SubName: Full=Polygalacturonase inhibitor 1 {ECO:0000313|EMBL:ACG46124.1};	FOG: Leucine rich repeat	GO:0048226,Casparian strip; GO:0016021,integral component of membrane; GO:0005886,plasma membrane; GO:0005524,ATP binding; GO:0004674,protein serine/threonine kinase activity; GO:0071555,cell wall organization; GO:0009793,embryo development ending in seed dormancy; GO:0035987,endodermal cell differentiation; GO:0045184,establishment of protein localization; GO:0090558,plant epidermis development;…	Leucine rich repeat N-terminal domain
gene-LOC100191549	24.31	25.48	27.19	3.37	3.78	4.04	7.91	6.3	7.71	942	910	956	121	141	164	287	219	296	NC_050096.1	276006629	276019113	+	LOC100191549	--	K01580 glutamate decarboxylase [EC:4.1.1.15] | (RefSeq) gpm277; uncharacterized LOC100191549 (A)	uncharacterized LOC100191549 [Zea mays]	RecName: Full=Glutamate decarboxylase 1; Short=GAD 1; EC=4.1.1.15;	RecName: Full=Glutamate decarboxylase {ECO:0000256|RuleBase:RU361171}; EC=4.1.1.15 {ECO:0000256|RuleBase:RU361171};	Glutamate decarboxylase/sphingosine phosphate lyase	GO:0005829,cytosol; GO:0005516,calmodulin binding; GO:0004351,glutamate decarboxylase activity; GO:0030170,pyridoxal phosphate binding; GO:0006536,glutamate metabolic process; GO:0046686,response to cadmium ion	Aminotransferase class-V
gene-LOC100191552	3.52	2.57	2.87	1.18	0.57	0.81	2.2	2.23	3.49	58	39	43	18	9	14	34	33	57	NC_050096.1	38791422	38792252	+	LOC100191552	--	K13993 HSP20 family protein | (RefSeq) class I heat shock protein 3 (A)	class I heat shock protein 3 [Zea mays]	RecName: Full=17.9 kDa class I heat shock protein; AltName: Full=17.9 kDa heat shock protein 1; Short=OsHsp17.9A;	SubName: Full=17.4 kDa class I heat shock protein {ECO:0000313|EMBL:ONL96399.1}; SubName: Full=17.4 kDa class I heat shock protein 3 {ECO:0000313|EMBL:ACG33226.1};	Molecular chaperone (small heat-shock protein Hsp26/Hsp42)	GO:0005634,nucleus; GO:0009408,response to heat; GO:0016032,viral process	BON domain
gene-LOC100191554	4.67	5.46	4.13	1.51	1.95	2.02	3.37	2.89	3.34	157	169	126	47	63	71	106	87	111	NC_050100.1	189353173	189354865	+	LOC100191554	--	K03320 ammonium transporter, Amt family | (RefSeq) uncharacterized protein LOC100191554 (A)	uncharacterized protein LOC100191554 [Zea mays]	RecName: Full=Ammonium transporter 1 member 2; Short=OsAMT1;2;	RecName: Full=Ammonium transporter {ECO:0000256|RuleBase:RU362002};	Ammonia permease	GO:0005887,integral component of plasma membrane; GO:0008519,ammonium transmembrane transporter activity; GO:0072488,ammonium transmembrane transport; GO:0015695,organic cation transport	Ammonium Transporter Family
gene-LOC100191560	2.89	2.2	2.94	26.21	20.78	19.64	37.51	34.79	35.38	131	92	121	1099	907	933	1591	1414	1588	NC_050101.1	123908932	123911319	-	LOC100191560	--	K03798 cell division protease FtsH [EC:3.4.24.-] | (RefSeq) ftsH6-Zea mays FtsH protease (A)	ftsH6-Zea mays FtsH protease [Zea mays]	RecName: Full=ATP-dependent zinc metalloprotease FTSH 6, chloroplastic; Short=OsFTSH6; EC=3.4.24.-; Flags: Precursor;	SubName: Full=ATP-dependent zinc metalloprotease FTSH 6 chloroplastic {ECO:0000313|EMBL:AQK83360.1};	AAA+-type ATPase containing the peptidase M41 domain	GO:0009941,chloroplast envelope; GO:0009535,chloroplast thylakoid membrane; GO:0016021,integral component of membrane; GO:0005524,ATP binding; GO:0004176,ATP-dependent peptidase activity; GO:0046872,metal ion binding; GO:0004222,metalloendopeptidase activity; GO:0008237,metallopeptidase activity; GO:0010205,photoinhibition; GO:0010206,photosystem II repair; GO:0006508,proteolysis; GO:0010304,PSII…	FtsH Extracellular
gene-LOC100191567	0.13	0.14	0.11	0.26	0.32	0.34	0.46	0.58	0.47	31	30	24	58	74	85	103	125	112	NC_050097.1	182723838	182741429	+	LOC100191567	--	K23877 xyloglucan O-acetyltransferase | (RefSeq) putative DUF231 domain containing family protein (A)	putative DUF231 domain containing family protein [Zea mays]	RecName: Full=Protein ALTERED XYLOGLUCAN 4; AltName: Full=Protein trichome birefringence-like 27;	SubName: Full=Protein ALTERED XYLOGLUCAN 4 {ECO:0000313|EMBL:ONM21660.1};	--	GO:0005794,Golgi apparatus; GO:0000139,Golgi membrane; GO:0016021,integral component of membrane; GO:0016413,O-acetyltransferase activity; GO:0010411,xyloglucan metabolic process	PMR5 N terminal Domain
gene-LOC100191582	2.25	2.19	1.71	9.04	10.19	11.98	5.9	5.71	5.84	68	61	47	253	297	380	167	155	175	NC_050104.1	159151321	159153282	+	LOC100191582	--	K09838 zeaxanthin epoxidase [EC:1.14.15.21] | (RefSeq) zeaxanthin epoxidase, chloroplastic (A)	uncharacterized protein LOC100191582 [Zea mays]	RecName: Full=Monooxygenase 2 {ECO:0000303|PubMed:10216258}; Short=AtMO2 {ECO:0000303|PubMed:10216258}; EC=1.14.13.-;	SubName: Full=FAD/NAD(P)-binding oxidoreductase family protein {ECO:0000313|EMBL:AQL09641.1};	Kynurenine 3-monooxygenase and related flavoprotein monooxygenases	GO:0071949,FAD binding; GO:0004497,monooxygenase activity; GO:0002239,response to oomycetes; GO:0044550,secondary metabolite biosynthetic process	HI0933-like protein
gene-LOC100191592	26.19	26.74	26.01	13.56	11.47	11.87	27.13	31.36	28	526	495	474	252	222	250	510	565	557	NC_050096.1	7344161	7345473	+	LOC100191592	--	K20547 basic endochitinase B [EC:3.2.1.14] | (RefSeq) basic endochitinase precursor (A)	unknown [Zea mays]	RecName: Full=Chitinase 11; EC=3.2.1.14; AltName: Full=Pathogenesis related (PR)-3 chitinase 11; Flags: Precursor;	SubName: Full=Uncharacterized protein {ECO:0000313|EMBL:ACN25433.1};	Predicted chitinase	GO:0004568,chitinase activity; GO:0016998,cell wall macromolecule catabolic process; GO:0006032,chitin catabolic process; GO:0000272,polysaccharide catabolic process	Chitinase class I
gene-LOC100191595	22.09	19.4	23.12	10.86	9.82	10.1	14.73	16	13.65	934	756	887	425	400	448	583	607	572	NC_050096.1	27453339	27455559	-	LOC100191595	--	K15397 3-ketoacyl-CoA synthase [EC:2.3.1.199] | (RefSeq) uncharacterized protein LOC100191595 (A)	uncharacterized protein LOC100191595 isoform X1 [Zea mays]	RecName: Full=3-ketoacyl-CoA synthase 6 {ECO:0000303|PubMed:18465198}; Short=KCS-6 {ECO:0000303|PubMed:18465198}; EC=2.3.1.199 {ECO:0000269|PubMed:10330468}; AltName: Full=Cuticular protein 1 {ECO:0000303|PubMed:10330468}; AltName: Full=Eceriferum 6 {ECO:0000303|PubMed:11041893}; AltName: Full=Very long-chain fatty acid condensing enzyme 6 {ECO:0000303|PubMed:18465198}; Short=VLCFA condensing enz…	RecName: Full=3-ketoacyl-CoA synthase {ECO:0000256|PIRNR:PIRNR036417}; EC=2.3.1.- {ECO:0000256|PIRNR:PIRNR036417};	--	GO:0005783,endoplasmic reticulum; GO:0005789,endoplasmic reticulum membrane; GO:0016021,integral component of membrane; GO:0102336,3-oxo-arachidoyl-CoA synthase activity; GO:0102337,3-oxo-cerotoyl-CoA synthase activity; GO:0102338,3-oxo-lignoceronyl-CoA synthase activity; GO:0102756,very-long-chain 3-ketoacyl-CoA synthase activity; GO:0006633,fatty acid biosynthetic process; GO:0009409,response t…	3-Oxoacyl-[acyl-carrier-protein (ACP)] synthase III
gene-LOC100191596	20.93	20.84	21.27	9.41	8.79	10.6	11.64	12.56	13.67	680	624	627	283	275	361	354	366	440	NC_050096.1	86774597	86779278	-	LOC100191596	--	--	tetracycline transporter protein [Zea mays]	--	SubName: Full=Major facilitator superfamily protein {ECO:0000313|EMBL:ONL99623.1};	Predicted transporter ADD1 (major facilitator superfamily)	GO:0016021,integral component of membrane; GO:0005215,transporter activity; GO:0055085,transmembrane transport	MFS_1 like family
gene-LOC100191598	2.88	2.04	2.73	4.71	4.66	3.96	4.65	6.72	4.6	43	28	37	65	67	62	65	90	68	NC_050100.1	220633150	220633995	+	LOC100191598	--	K13993 HSP20 family protein | (RefSeq) class II heat shock protein (A)	class II heat shock protein [Zea mays]	RecName: Full=18.6 kDa class III heat shock protein; AltName: Full=18.6 kDa heat shock protein; Short=OsHsp18.6;	SubName: Full=17.4 kDa class III heat shock protein {ECO:0000313|EMBL:AQK75501.1};	Molecular chaperone (small heat-shock protein Hsp26/Hsp42)	GO:0005737,cytoplasm; GO:0009408,response to heat; GO:0009644,response to high light intensity; GO:0042542,response to hydrogen peroxide	HSP20-like domain found in ArsA
gene-LOC100191602	0.35	0.21	0.47	0.04	0.08	0.04	0.33	0.17	0.31	9	5	11	1	2	1	8	4	8	NC_050099.1	21621306	21622702	+	LOC100191602	--	K01365 cathepsin L [EC:3.4.22.15] | (RefSeq) uncharacterized protein LOC100273000 (A)	cysteine protease 1 [Zea mays]	RecName: Full=Senescence-specific cysteine protease SAG39 {ECO:0000305}; EC=3.4.22.- {ECO:0000305}; AltName: Full=Cysteine proteinase SAG39 {ECO:0000305}; AltName: Full=Protein SENESCENCE-ASSOCIATED GENE 39 {ECO:0000303|PubMed:20439547}; Flags: Precursor;	SubName: Full=Senescence-specific cysteine protease SAG12 {ECO:0000313|EMBL:AQK49884.1};	Cysteine proteinase Cathepsin L	GO:0005615,extracellular space; GO:0005764,lysosome; GO:0010282,senescence-associated vacuole; GO:0004197,cysteine-type endopeptidase activity; GO:0007568,aging; GO:0010150,leaf senescence; GO:0010623,programmed cell death involved in cell development; GO:0051603,proteolysis involved in cellular protein catabolic process; GO:0009737,response to abscisic acid; GO:0009723,response to ethylene; GO:0…	Peptidase C1-like family
gene-LOC100191613	0.16	0.07	0.12	0	0	0	0	0.02	0	7	3	5	0	0	0	0	1	0	NC_050096.1	229589674	229594180	+	LOC100191613	--	--	putative DUF726-domain family protein [Zea mays]	--	SubName: Full=Uncharacterized protein {ECO:0000313|EMBL:ACF78760.1, ECO:0000313|EnsemblPlants:Zm00001d032469_P001};	Uncharacterized conserved protein	--	PE-PPE domain
gene-LOC100191637	23.47	26.34	25.01	10.75	10.26	10.55	15.94	15.25	16.29	755	781	730	320	318	356	480	440	519	NC_050101.1	7089532	7091152	-	LOC100191637	--	--	uncharacterized protein LOC100191637 [Zea mays]	--	SubName: Full=Retrovirus-related Pol polyprotein from transposon TNT 1-94 {ECO:0000313|EMBL:AQK78098.1};	--	--	F-box-like
gene-LOC100191640	0.47	0.63	0.44	0.1	0.17	0.09	0.15	0.16	0.21	20	25	17	4	7	4	6	6	9	NC_050096.1	174237393	174243127	-	LOC100191640	--	K16277 E3 ubiquitin-protein ligase DRIP [EC:2.3.2.27] | (RefSeq) putative RING zinc finger domain superfamily protein (A)	putative RING zinc finger domain superfamily protein [Zea mays]	RecName: Full=E3 ubiquitin protein ligase DRIP2; EC=2.3.2.27 {ECO:0000269|PubMed:18552202}; AltName: Full=DREB2A-interacting protein 2; AltName: Full=RING-type E3 ubiquitin transferase DRIP2 {ECO:0000305};	SubName: Full=E3 ubiquitin protein ligase DRIP2 {ECO:0000313|EMBL:ONM01862.1};	Locus-specific chromosome binding proteins	GO:0046872,metal ion binding; GO:0004842,ubiquitin-protein transferase activity; GO:0051865,protein autoubiquitination; GO:0016567,protein ubiquitination; GO:0009414,response to water deprivation	zf-RING of BARD1-type protein
gene-LOC100191652	0.61	0.84	0.63	1.62	1.46	1.56	1.34	1.45	1.13	27	34	25	66	62	72	55	57	49	NC_050096.1	179003908	179009795	-	LOC100191652	--	K08064 nuclear transcription factor Y, alpha | (RefSeq) uncharacterized protein LOC100191652 (A)	uncharacterized protein LOC100191652 isoform X1 [Zea mays]	RecName: Full=Nuclear transcription factor Y subunit A-10; Short=AtNF-YA-10;	SubName: Full=Nuclear transcription factor Y subunit A-10 {ECO:0000313|EMBL:ONM02156.1};	CCAAT-binding factor, subunit B (HAP2)	GO:0016602,CCAAT-binding factor complex; GO:0003677,DNA binding; GO:0003700,DNA-binding transcription factor activity; GO:0006351,transcription, DNA-templated	CCAAT-binding transcription factor (CBF-B/NF-YA) subunit B
gene-LOC100191665	2.98	3.42	3.25	10.44	9.7	11.23	6.52	8.45	6.57	103	109	102	334	323	407	211	262	225	NC_050098.1	29819018	29820912	+	LOC100191665	--	K15042 importin subunit alpha-6/7 | (RefSeq) uncharacterized protein LOC100193437 (A)	Importin subunit alpha-2 [Zea mays]	RecName: Full=Importin subunit alpha-1b;	SubName: Full=Importin subunit alpha-2 {ECO:0000313|EMBL:ONM30655.1};	Karyopherin (importin) alpha	GO:0005829,cytosol; GO:0005643,nuclear pore; GO:0005654,nucleoplasm; GO:0048471,perinuclear region of cytoplasm; GO:0008139,nuclear localization sequence binding; GO:0008565,protein transporter activity; GO:0006607,NLS-bearing protein import into nucleus	Importin beta binding domain
gene-LOC100191669	0.61	0.46	0.63	0.85	1.39	1.3	0.89	0.93	0.78	30	21	28	39	66	67	41	41	38	NC_050096.1	89146426	89149858	-	LOC100191669	--	K10418 dynein light chain LC8-type | (RefSeq) rop guanine nucleotide exchange factor 12-like isoform X1 (A)	pollen-specific kinase partner protein isoform X1 [Zea mays]	RecName: Full=Rop guanine nucleotide exchange factor 3; Short=AtRopGEF3; AltName: Full=Rho of plants guanine nucleotide exchange factor 3;	SubName: Full=Pollen-specific kinase partner protein {ECO:0000313|EMBL:ACG27820.1}; SubName: Full=Rop guanine nucleotide exchange factor 2 {ECO:0000313|EMBL:ONL99725.1};	--	GO:0005089,Rho guanyl-nucleotide exchange factor activity	PRONE (Plant-specific Rop nucleotide exchanger)
gene-LOC100191671	2.39	2.12	2.63	1.44	1.29	2.01	3.91	3.25	3.89	77	63	77	43	40	68	118	94	124	NC_050099.1	186156850	186159721	-	LOC100191671	--	K01834 2,3-bisphosphoglycerate-dependent phosphoglycerate mutase [EC:5.4.2.11] | (RefSeq) uncharacterized protein LOC110434942 (A)	uncharacterized protein LOC100191671 [Zea mays]	--	SubName: Full=Phosphoglycerate/bisphosphoglycerate mutase {ECO:0000313|EMBL:AQK56516.1};	Phosphoglycerate mutase	GO:0004619,phosphoglycerate mutase activity; GO:0006096,glycolytic process	Histidine phosphatase superfamily (branch 1)
gene-LOC100191675	23.12	22.61	25	7.87	8.37	7.51	16.08	17.41	17.11	851	767	835	268	297	290	554	575	624	NC_050101.1	153776547	153778401	+	LOC100191675	--	K20769 fatty acid omega-hydroxylase [EC:1.14.-.-] | (RefSeq) cytochrome P450 94A1 (A)	putative cytochrome P450 superfamily protein precursor [Zea mays]	RecName: Full=Cytochrome P450 94A1; EC=1.14.-.-; AltName: Full=P450-dependent fatty acid omega-hydroxylase;	SubName: Full=Cytochrome P450 CYP94E4 {ECO:0000313|EMBL:ACG25151.1}; SubName: Full=Cytochrome P450 family 94 subfamily D polypeptide 2 {ECO:0000313|EMBL:AQK85542.1};	Cytochrome P450 CYP4/CYP19/CYP26 subfamilies	GO:0005789,endoplasmic reticulum membrane; GO:0016021,integral component of membrane; GO:0020037,heme binding; GO:0005506,iron ion binding; GO:0004497,monooxygenase activity; GO:0016705,oxidoreductase activity, acting on paired donors, with incorporation or reduction of molecular oxygen	Cytochrome P450
gene-LOC100191686	9.5	9.41	8.92	2.78	4.07	3.42	8.49	8.91	8.02	196	179	167	53	81	74	164	165	164	NC_050104.1	28849943	28851188	+	LOC100191686	--	K20884 riboflavin kinase / FMN hydrolase [EC:2.7.1.26 3.1.3.102] | (RefSeq) bifunctional riboflavin kinase/FMN phosphatase-like isoform X1 (A)	Haloacid dehalogenase-like hydrolase domain-containing protein Sgpp [Zea mays]	RecName: Full=Haloacid dehalogenase-like hydrolase domain-containing protein Sgpp; EC=3.1.3.-; AltName: Full=Subclass I phosphosugar phosphatase; Short=AtSgpp;	SubName: Full=Haloacid dehalogenase-like hydrolase domain-containing protein Sgpp {ECO:0000313|EMBL:AQL02607.1};	Predicted haloacid-halidohydrolase and related hydrolases	GO:0005829,cytosol; GO:0005886,plasma membrane; GO:0046872,metal ion binding; GO:0050308,sugar-phosphatase activity	haloacid dehalogenase-like hydrolase
gene-LOC100191697	159.6	173.89	162.2	296.54	312.66	321.35	428.9	455.32	432.12	6575	6602	6063	11305	12410	13883	16541	16827	17636	NC_050102.1	131298231	131301158	-	LOC100191697	--	K09843 (+)-abscisic acid 8'-hydroxylase [EC:1.14.13.93] | (RefSeq) IDP1977; uncharacterized protein LOC100191697 precursor (A)	uncharacterized protein LOC100191697 precursor [Zea mays]	RecName: Full=Abscisic acid 8'-hydroxylase 3; Short=ABA 8'-hydroxylase 3; EC=1.14.13.93; AltName: Full=Cytochrome P450 707A7; AltName: Full=OsABA8ox3;	SubName: Full=Abscisic acid 8'-hydroxylase4 {ECO:0000313|EMBL:ONM55459.1};	Cytochrome P450 CYP4/CYP19/CYP26 subfamilies	GO:0016021,integral component of membrane; GO:0010295,(+)-abscisic acid 8'-hydroxylase activity; GO:0020037,heme binding; GO:0005506,iron ion binding; GO:0046345,abscisic acid catabolic process; GO:0016132,brassinosteroid biosynthetic process; GO:0010268,brassinosteroid homeostasis; GO:0007275,multicellular organism development; GO:0016125,sterol metabolic process	Cytochrome P450
gene-LOC100191704	3.51	3.52	3.72	6.74	7.01	6.63	3.68	3.04	3.41	54	50	52	96	104	107	53	42	52	NC_050097.1	59574309	59576957	-	LOC100191704	--	K02639 ferredoxin | (RefSeq) uncharacterized protein LOC100191704 (A)	uncharacterized protein LOC100191704 [Zea mays]	RecName: Full=Ferredoxin-3, chloroplastic; AltName: Full=Ferredoxin III; Short=Fd III; Flags: Precursor;	RecName: Full=Ferredoxin {ECO:0000256|RuleBase:RU364001};	--	GO:0009507,chloroplast; GO:0009570,chloroplast stroma; GO:0009578,etioplast stroma; GO:0051537,2 iron, 2 sulfur cluster binding; GO:0009055,electron transfer activity; GO:0046872,metal ion binding; GO:0022900,electron transport chain	2Fe-2S iron-sulfur cluster binding domain
gene-LOC100191709	1.16	0.59	1.31	0.37	0.67	0.66	0.53	0.33	0.35	47	22	48	14	26	28	20	12	14	NC_050096.1	301039994	301042429	-	LOC100191709	--	K14638 solute carrier family 15 (peptide/histidine transporter), member 3/4 | (RefSeq) protein NRT1/ PTR FAMILY 5.6-like (A)	Protein NRT1/ PTR FAMILY 5.6 [Zea mays]	RecName: Full=Protein NRT1/ PTR FAMILY 5.6; Short=AtNPF5.6;	SubName: Full=Protein NRT1/ PTR FAMILY 5.6 {ECO:0000313|EMBL:ONM10972.1};	H+/oligopeptide symporter	GO:0016021,integral component of membrane; GO:0022857,transmembrane transporter activity; GO:0006857,oligopeptide transport	POT family
gene-LOC100191711	2.27	2.07	2.05	0.59	1.84	0.91	2.86	2.17	2.38	50	42	41	12	39	21	59	43	52	NC_050098.1	208163995	208165176	-	LOC100191711	--	K08869 aarF domain-containing kinase | (RefSeq) putative aarF domain-containing protein kinase 1 (A)	unknown [Zea mays]	--	SubName: Full=S-adenosyl-L-methionine-dependent methyltransferase superfamily protein {ECO:0000313|EMBL:ONM38726.1};	Methyltransferase	GO:0008168,methyltransferase activity	Methyltransferase domain
gene-LOC100191715	475.22	458.31	458.74	1117.47	1125.64	1133.98	657.79	647.51	615.76	11458	10184	10036	24933	26149	28672	14847	14005	14708	NC_050097.1	213803814	213810515	+	LOC100191715	--	K08908 light-harvesting complex I chlorophyll a/b binding protein 2 | (RefSeq) chlorophyll a-b binding protein (A)	chlorophyll a-b binding protein [Zea mays]	RecName: Full=Chlorophyll a-b binding protein 7, chloroplastic; AltName: Full=LHCI type II CAB-7; Flags: Precursor;	RecName: Full=Chlorophyll a-b binding protein, chloroplastic {ECO:0000256|RuleBase:RU363080};	--	GO:0009941,chloroplast envelope; GO:0009535,chloroplast thylakoid membrane; GO:0016021,integral component of membrane; GO:0009522,photosystem I; GO:0009523,photosystem II; GO:0010287,plastoglobule; GO:0016168,chlorophyll binding; GO:0046872,metal ion binding; GO:0031409,pigment binding; GO:0009768,photosynthesis, light harvesting in photosystem I; GO:0018298,protein-chromophore linkage; GO:000941…	Chlorophyll A-B binding protein
gene-LOC100191720	0	0.15	0.04	0.69	0.31	0.55	0.58	0.38	0.61	0	4	1	19	9	17	16	10	18	NC_050099.1	176927043	176928636	+	LOC100191720	--	K16040 trans-resveratrol di-O-methyltransferase [EC:2.1.1.240] | (RefSeq) LOC109738391; acetylserotonin O-methyltransferase 1-like (A)	uncharacterized protein LOC100191720 [Zea mays]	RecName: Full=5-pentadecatrienyl resorcinol O-methyltransferase; EC=2.1.1.n7; AltName: Full=O-methyltransferase 3; Short=SbOMT3;	SubName: Full=5-pentadecatrienyl resorcinol O-methyltransferase {ECO:0000313|EMBL:AQK55502.1};	Hydroxyindole-O-methyltransferase and related SAM-dependent methyltransferases	GO:0008171,O-methyltransferase activity; GO:0046983,protein dimerization activity; GO:0008757,S-adenosylmethionine-dependent methyltransferase activity; GO:0019438,aromatic compound biosynthetic process; GO:0032259,methylation	Methyltransferase domain
gene-LOC100191729	0.91	1.26	1.08	0.43	0.62	0.85	2.18	1.55	1.94	55	70	59	24	36	54	123	84	116	NC_050102.1	22513706	22517206	+	LOC100191729	--	K01534 Cd2+/Zn2+-exporting ATPase [EC:3.6.3.3 3.6.3.5] | (RefSeq) Cadmium/zinc-transporting ATPase HMA2 (A)	cadmium/zinc-transporting ATPase HMA2 isoform X1 [Zea mays]	RecName: Full=Cadmium/zinc-transporting ATPase HMA3 {ECO:0000305}; EC=3.6.3.3 {ECO:0000269|PubMed:20823253}; EC=3.6.3.5 {ECO:0000305|PubMed:20823253}; AltName: Full=Protein HEAVY METAL ATPASE 3 {ECO:0000305}; Short=OsHMA3 {ECO:0000303|PubMed:20823253};	SubName: Full=Cadmium/zinc-transporting ATPase HMA2 {ECO:0000313|EMBL:ONM52495.1};	Cation transport ATPase	GO:0016021,integral component of membrane; GO:0005774,vacuolar membrane; GO:0005524,ATP binding; GO:0008551,cadmium-exporting ATPase activity; GO:0046872,metal ion binding; GO:0016463,zinc-exporting ATPase activity	E1-E2 ATPase
gene-LOC100191734	1.85	1.04	2.45	0.63	0.69	0.65	1.16	1.48	0.89	117	61	141	37	42	43	69	84	56	NC_050100.1	14658154	14676657	+	LOC100191734	--	K04733 interleukin-1 receptor-associated kinase 4 [EC:2.7.11.1] | (RefSeq) LOW QUALITY PROTEIN: cysteine-rich receptor-like protein kinase 10 (A)	uncharacterized protein LOC100191734 precursor [Zea mays]	RecName: Full=Cysteine-rich receptor-like protein kinase 6 {ECO:0000305}; Short=Cysteine-rich RLK6 {ECO:0000305}; EC=2.7.11.- {ECO:0000305}; Flags: Precursor;	SubName: Full=Uncharacterized protein {ECO:0000313|EMBL:EER91100.1};	--	GO:0016021,integral component of membrane; GO:0005886,plasma membrane; GO:0005524,ATP binding; GO:0004672,protein kinase activity; GO:0004674,protein serine/threonine kinase activity; GO:0042742,defense response to bacterium	Fungal protein kinase
gene-LOC100191740	11.85	10.78	12.64	4.98	5.87	5.37	6.95	8.44	6.76	501	420	485	195	239	238	275	320	283	NC_050101.1	162641927	162645094	+	LOC100191740	--	K13508 glycerol-3-phosphate acyltransferase [EC:2.3.1.15 2.3.1.198] | (RefSeq) uncharacterized protein LOC100191740 (A)	unknown [Zea mays]	RecName: Full=Glycerol-3-phosphate acyltransferase 5; Short=AtGPAT5; EC=2.3.1.15;	SubName: Full=Glycerol-3-phosphate acyltransferase 5 {ECO:0000313|EMBL:AQK86442.1};	--	GO:0016021,integral component of membrane; GO:0016020,membrane; GO:0090447,glycerol-3-phosphate 2-O-acyltransferase activity; GO:0004366,glycerol-3-phosphate O-acyltransferase activity; GO:0016791,phosphatase activity; GO:0102420,sn-1-glycerol-3-phosphate C16:0-DCA-CoA acyl transferase activity; GO:0016024,CDP-diacylglycerol biosynthetic process; GO:0010143,cutin biosynthetic process; GO:0016311,…	Acyltransferase
gene-LOC100191744	1.28	1.94	1.91	0.06	0.05	0	4.04	3.64	3.66	25	35	34	1	1	0	74	64	71	NC_050098.1	233687320	233688434	+	LOC100191744	--	--	--	--	--	--	--	--
gene-LOC100191748	0.03	0.07	0.04	0.63	0.36	0.2	0.29	0.12	0.21	1	2	1	17	10	6	8	3	6	NC_050096.1	250454108	250455833	-	LOC100191748	--	K01206 alpha-L-fucosidase [EC:3.2.1.51] | (RefSeq) alpha-L-fucosidase 3-like (A)	uncharacterized protein LOC100191748 precursor [Zea mays]	RecName: Full=GDSL esterase/lipase At1g28640; EC=3.1.1.-; AltName: Full=Extracellular lipase At1g28640; Flags: Precursor;	SubName: Full=GDSL esterase/lipase {ECO:0000313|EMBL:ONM06671.1};	--	GO:0005576,extracellular region; GO:0016788,hydrolase activity, acting on ester bonds; GO:0016042,lipid catabolic process	GDSL-like Lipase/Acylhydrolase
gene-LOC100191750	3.35	3.94	3.72	3.01	2.45	2.17	8.54	10.26	9.07	119	129	120	99	84	81	284	327	319	NC_050101.1	83214743	83216532	+	LOC100191750	--	K13065 shikimate O-hydroxycinnamoyltransferase [EC:2.3.1.133] | (RefSeq) anthranilate N-benzoyltransferase protein 3-like (A)	transferase [Zea mays]	RecName: Full=Anthranilate N-benzoyltransferase protein 1; EC=2.3.1.144; AltName: Full=Anthranilate N-hydroxycinnamoyl/benzoyltransferase 1;	SubName: Full=HXXXD-type acyl-transferase family protein {ECO:0000313|EMBL:AQK80429.1};	--	GO:0047672,anthranilate N-benzoyltransferase activity; GO:0009813,flavonoid biosynthetic process	Transferase family
gene-LOC100191753	0.24	0.2	0.3	0.09	0.03	0	0.23	0.33	0.08	9	7	10	3	1	0	8	11	3	NC_050104.1	67811734	67815920	+	LOC100191753	--	K19891 glucan endo-1,3-beta-glucosidase 1/2/3 [EC:3.2.1.39] | (RefSeq) hypothetical protein (A)	putative O-glycosyl hydrolase family 17 protein precursor [Zea mays]	RecName: Full=Glucan endo-1,3-beta-glucosidase 14; EC=3.2.1.39; AltName: Full=(1->3)-beta-glucan endohydrolase 14; Short=(1->3)-beta-glucanase 14; AltName: Full=Beta-1,3-endoglucanase 14; Short=Beta-1,3-glucanase 14; Flags: Precursor;	SubName: Full=Glycosyl hydrolase superfamily protein {ECO:0000313|EMBL:AQL03750.1};	--	GO:0046658,anchored component of plasma membrane; GO:0005618,cell wall; GO:0005737,cytoplasm; GO:0005576,extracellular region; GO:0005634,nucleus; GO:0042973,glucan endo-1,3-beta-D-glucosidase activity; GO:0004553,hydrolase activity, hydrolyzing O-glycosyl compounds; GO:0030247,polysaccharide binding; GO:0005975,carbohydrate metabolic process; GO:0071555,cell wall organization; GO:0006952,defense…	Glycosyl hydrolases family 17
gene-LOC100191755	26.39	30.11	30.23	61.68	61.33	68.32	20.24	22.7	20.13	986	1037	1025	2133	2208	2677	708	761	745	NC_050102.1	120462928	120464810	+	LOC100191755	--	K07198 5'-AMP-activated protein kinase, catalytic alpha subunit [EC:2.7.11.11] | (RefSeq) LOC109763841; CBL-interacting protein kinase 6-like (A)	uncharacterized protein LOC100191755 [Zea mays]	RecName: Full=CBL-interacting protein kinase 6; EC=2.7.11.1; AltName: Full=OsCIPK06;	RecName: Full=Non-specific serine/threonine protein kinase {ECO:0000256|SAAS:SAAS00351747}; EC=2.7.11.1 {ECO:0000256|SAAS:SAAS00351747};	Serine/threonine protein kinase	GO:0005622,intracellular; GO:0005524,ATP binding; GO:0004674,protein serine/threonine kinase activity; GO:0035556,intracellular signal transduction; GO:0018105,peptidyl-serine phosphorylation; GO:0018107,peptidyl-threonine phosphorylation	Kinase-like
gene-LOC100191759	59.68	62.11	67.83	140.64	148.16	147.03	238.8	262.83	229.16	2563	2458	2643	5589	6130	6621	9600	10125	9749	NC_050096.1	199659873	199666844	-	LOC100191759	--	K22390 acid phosphatase type 7 | (RefSeq) AY107847; uncharacterized protein LOC100191759 precursor (A)	putative inactive purple acid phosphatase 27 [Zea mays]	RecName: Full=Probable inactive purple acid phosphatase 27; Flags: Precursor;	RecName: Full=Purple acid phosphatase {ECO:0000256|RuleBase:RU361203}; EC=3.1.3.2 {ECO:0000256|RuleBase:RU361203};	Purple acid phosphatase	GO:0005576,extracellular region; GO:0003993,acid phosphatase activity; GO:0046872,metal ion binding	Calcineurin-like phosphoesterase superfamily domain
gene-LOC100191771	0.2	0.26	0	0	0.18	0.06	0.58	0.26	0.48	6	7	0	0	5	2	16	7	14	NC_050096.1	304324369	304326541	-	LOC100191771	--	K01206 alpha-L-fucosidase [EC:3.2.1.51] | (RefSeq) alpha-L-fucosidase 3-like (A)	uncharacterized protein LOC100191771 precursor [Zea mays]	RecName: Full=GDSL esterase/lipase At3g48460; EC=3.1.1.-; AltName: Full=Extracellular lipase At3g48460; Flags: Precursor;	SubName: Full=GDSL esterase/lipase {ECO:0000313|EMBL:ONM11514.1};	--	GO:0005576,extracellular region; GO:0008126,acetylesterase activity; GO:0006631,fatty acid metabolic process; GO:0016042,lipid catabolic process	GDSL-like Lipase/Acylhydrolase family
gene-LOC100191772	29.74	30.21	29.28	5.28	5.99	5.98	12.42	13.52	12.81	1005	941	898	165	195	212	393	410	429	NC_050096.1	3798484	3801301	+	LOC100191772	--	K11752 diaminohydroxyphosphoribosylaminopyrimidine deaminase / 5-amino-6-(5-phosphoribosylamino)uracil reductase [EC:3.5.4.26 1.1.1.193] | (RefSeq) PYRD; riboflavin biosynthesis protein PYRD, chloroplastic (A)	riboflavin biosynthesis protein PYRD, chloroplastic isoform X1 [Zea mays]	RecName: Full=Riboflavin biosynthesis protein PYRD, chloroplastic; Includes: RecName: Full=Diaminohydroxyphosphoribosylaminopyrimidine deaminase; Short=DRAP deaminase; EC=3.5.4.26; AltName: Full=Riboflavin-specific deaminase; Includes: RecName: Full=Inactive 5-amino-6-(5-phosphoribosylamino)uracil reductase; AltName: Full=HTP reductase; Flags: Precursor;	SubName: Full=Pyrimidine deaminase1 {ECO:0000313|EMBL:ONL92935.1};	Cytosine deaminase FCY1 and related enzymes	GO:0009570,chloroplast stroma; GO:0008835,diaminohydroxyphosphoribosylaminopyrimidine deaminase activity; GO:0008270,zinc ion binding; GO:0055114,oxidation-reduction process; GO:0009231,riboflavin biosynthetic process	RibD C-terminal domain
gene-LOC100191775	5.09	6.29	5.9	1.99	1.46	2.99	8.08	9.42	9.02	138	157	145	50	38	85	205	229	242	NC_050101.1	63191682	63194652	-	LOC100191775	--	--	--	--	--	--	--	--
gene-LOC100191778	0.15	0.2	0.4	0.59	0.5	0.35	1.1	0.68	0.92	5	6	12	18	16	12	34	20	30	NC_050100.1	211733931	211738977	+	LOC100191778	--	K01381 saccharopepsin [EC:3.4.23.25] | (RefSeq) aspartyl protease family protein At5g10770-like (A)	protein-tyrosine-phosphatase IBR5-like precursor [Zea mays]	RecName: Full=Aspartyl protease family protein At5g10770; EC=3.4.23.- {ECO:0000305}; Flags: Precursor;	SubName: Full=Aspartyl protease AED1 {ECO:0000313|EMBL:AQK74317.1};	Aspartyl protease	GO:0031225,anchored component of membrane; GO:0005886,plasma membrane; GO:0004190,aspartic-type endopeptidase activity; GO:0030163,protein catabolic process; GO:0006508,proteolysis	Eukaryotic aspartyl protease
gene-LOC100191781	4.05	5.7	4.81	14.39	16.23	18.4	2.27	2.27	1.99	183	237	197	601	706	871	96	92	89	NC_050096.1	268942957	268948479	+	LOC100191781	--	K13648 alpha-1,4-galacturonosyltransferase [EC:2.4.1.43] | (RefSeq) pco130820; uncharacterized protein LOC100191781 precursor (A)	uncharacterized protein LOC100191781 precursor [Zea mays]	RecName: Full=Polygalacturonate 4-alpha-galacturonosyltransferase; EC=2.4.1.43; AltName: Full=Alpha-1,4-galacturonosyltransferase 1; AltName: Full=Galacturonosyltransferase 1; AltName: Full=Like glycosyl transferase 1;	RecName: Full=Hexosyltransferase {ECO:0000256|RuleBase:RU362027}; EC=2.4.1.- {ECO:0000256|RuleBase:RU362027};	--	GO:0005768,endosome; GO:0005794,Golgi apparatus; GO:0000139,Golgi membrane; GO:0016021,integral component of membrane; GO:0005802,trans-Golgi network; GO:0047262,polygalacturonate 4-alpha-galacturonosyltransferase activity; GO:0010289,homogalacturonan biosynthetic process	Glucosyltransferase 24
gene-LOC100191784	1.19	1.32	1.36	2.82	2.69	2.61	1.3	1.29	1.68	59	60	61	129	128	135	60	57	82	NC_050101.1	170116034	170122332	+	LOC100191784	--	K14486 auxin response factor | (RefSeq) ARF23; auxin response factor 23 (A)	unknown [Zea mays]	RecName: Full=Auxin response factor 14;	RecName: Full=Auxin response factor {ECO:0000256|RuleBase:RU004561}; Flags: Fragment;	--	GO:0005634,nucleus; GO:0003677,DNA binding; GO:0009734,auxin-activated signaling pathway; GO:0006355,regulation of transcription, DNA-templated; GO:0006351,transcription, DNA-templated	B3 DNA binding domain
gene-LOC100191791	0.26	0.2	0.39	0.05	0	0	0.4	0.42	0.47	11	8	15	2	0	0	16	16	20	NC_050096.1	285652684	285654925	+	LOC100191791	--	K00512 steroid 17alpha-monooxygenase / 17alpha-hydroxyprogesterone deacetylase [EC:1.14.14.19 1.14.14.32] | (RefSeq) isoflavone 2'-hydroxylase (A)	uncharacterized protein LOC100191791 [Zea mays]	RecName: Full=Isoflavone 2'-hydroxylase; EC=1.14.13.89; AltName: Full=CYP GE-3; AltName: Full=Cytochrome P450 81E1; AltName: Full=Cytochrome P450 91A4;	SubName: Full=Uncharacterized protein {ECO:0000313|EMBL:ACF79004.1};	Cytochrome P450 CYP2 subfamily	GO:0016020,membrane; GO:0020037,heme binding; GO:0005506,iron ion binding; GO:0033773,isoflavone 2'-hydroxylase activity	Cytochrome P450
gene-LOC100191794	0.48	0.35	0.53	2.08	2.25	2.19	1.23	0.71	0.97	18	12	18	72	81	86	43	24	36	NC_050104.1	142810164	142812050	-	LOC100191794	--	K20893 probable galacturonosyltransferase-like 1 [EC:2.4.1.-] | (RefSeq) probable galacturonosyltransferase-like 1 (A)	uncharacterized protein LOC100191794 precursor [Zea mays]	RecName: Full=Probable galacturonosyltransferase-like 7; EC=2.4.1.-;	RecName: Full=Hexosyltransferase {ECO:0000256|RuleBase:RU362027}; EC=2.4.1.- {ECO:0000256|RuleBase:RU362027};	--	GO:0005794,Golgi apparatus; GO:0000139,Golgi membrane; GO:0016021,integral component of membrane; GO:0047262,polygalacturonate 4-alpha-galacturonosyltransferase activity; GO:0016757,transferase activity, transferring glycosyl groups; GO:0071555,cell wall organization; GO:0045489,pectin biosynthetic process; GO:0000271,polysaccharide biosynthetic process	Glucosyltransferase 24
gene-LOC100191796	0.19	0.15	0.19	0.59	0.5	0.37	0.54	0.28	0.26	10	7	9	28	25	20	26	13	13	NC_050096.1	208349831	208353834	+	LOC100191796	--	--	uncharacterized protein LOC100191796 isoform X1 [Zea mays]	RecName: Full=Protein UPSTREAM OF FLC;	SubName: Full=Uncharacterized protein {ECO:0000313|EMBL:ACF79011.1};	--	--	Kazal-type serine protease inhibitor domain
gene-LOC100191805	348.92	373.16	337.44	76	50.97	46.33	44.76	36.12	45.63	10026	9882	8798	2021	1411	1396	1204	931	1299	NC_050097.1	96533735	96536934	+	LOC100191805	--	--	--	--	--	--	--	--
gene-LOC100191807	1.37	1.63	1.1	1.82	1.97	1.98	2.47	3.52	2.63	52	57	38	64	72	79	88	120	99	NC_050103.1	123504732	123508390	+	LOC100191807	--	K00006 glycerol-3-phosphate dehydrogenase (NAD+) [EC:1.1.1.8] | (RefSeq) glycerol-3-phosphate dehydrogenase (A)	glycerol-3-phosphate dehydrogenase [Zea mays]	RecName: Full=Probable glycerol-3-phosphate dehydrogenase [NAD(+)] 3, cytosolic; EC=1.1.1.8;	SubName: Full=Glycerol-3-phosphate dehydrogenase {ECO:0000313|EMBL:ACG25427.1};	Glycerol-3-phosphate dehydrogenase/dihydroxyacetone 3-phosphate reductase	GO:0005829,cytosol; GO:0009331,glycerol-3-phosphate dehydrogenase complex; GO:0004367,glycerol-3-phosphate dehydrogenase [NAD+] activity; GO:0051287,NAD binding; GO:0005975,carbohydrate metabolic process; GO:0046168,glycerol-3-phosphate catabolic process	NAD-dependent glycerol-3-phosphate dehydrogenase N-terminus
gene-LOC100191808	93.63	88.93	89.26	30.1	35.21	34.13	45.1	43.54	46.57	3610	3160	3123	1074	1308	1380	1628	1506	1779	NC_050098.1	157504280	157506500	+	LOC100191808	--	K07213 copper chaperone | (RefSeq) hypothetical protein (A)	uncharacterized LOC100191808 isoform 1 [Zea mays]	RecName: Full=Heavy metal-associated isoprenylated plant protein 33 {ECO:0000303|PubMed:21072340, ECO:0000303|PubMed:23368984}; Short=AtHIP33 {ECO:0000303|PubMed:21072340, ECO:0000303|PubMed:23368984}; Flags: Precursor;	SubName: Full=Uncharacterized protein {ECO:0000313|EMBL:ACF79029.1};	Copper chaperone	GO:0005737,cytoplasm; GO:0009506,plasmodesma; GO:0046914,transition metal ion binding; GO:0046916,cellular transition metal ion homeostasis; GO:0030001,metal ion transport	Heavy-metal-associated domain
gene-LOC100191817	0.69	0.93	0.34	2.39	2.76	3.12	0.65	0.46	1.03	25	31	11	80	96	118	22	15	37	NC_050100.1	195248592	195251240	+	LOC100191817	--	K13783 MFS transporter, OPA family, solute carrier family 37 (glycerol-3-phosphate transporter), member 1/2 | (RefSeq) uncharacterized protein LOC100191817 (A)	uncharacterized protein LOC100191817 [Zea mays]	RecName: Full=Putative glycerol-3-phosphate transporter 4; Short=G-3-P transporter 4; AltName: Full=Glycerol-3-phosphate permease 4; Short=AtG3Pp4; Short=G-3-P permease 4;	SubName: Full=Putative glycerol-3-phosphate transporter 4 {ECO:0000313|EMBL:AQK73183.1};	Permease of the major facilitator superfamily	GO:0016021,integral component of membrane; GO:0005774,vacuolar membrane; GO:0022857,transmembrane transporter activity; GO:0008643,carbohydrate transport; GO:0055062,phosphate ion homeostasis	Major Facilitator Superfamily
gene-LOC100191819	6.98	5.21	5.33	0.6	0.93	0.96	2.7	2.35	2.44	202	139	140	16	26	29	73	61	70	NC_050098.1	3450006	3452077	-	LOC100191819	--	K03152 protein deglycase [EC:3.5.1.124] | (RefSeq) hypothetical protein (A)	4-methyl-5-thiazole monophosphate biosynthesis protein [Zea mays]	RecName: Full=Protein DJ-1 homolog B; Short=AtDJ1B; Flags: Precursor;	SubName: Full=Uncharacterized protein {ECO:0000313|EMBL:ONM28460.1, ECO:0000313|EnsemblPlants:Zm00001d039364_P001};	Putative transcriptional regulator DJ-1	GO:0009507,chloroplast; GO:0009570,chloroplast stroma; GO:0019172,glyoxalase III activity	DJ-1/PfpI family
gene-LOC100191824	67.8	66.25	73.44	18.28	21.95	23.03	71.64	72.23	61.51	1106	996	1087	276	345	394	1094	1057	994	NC_050096.1	186167642	186168564	-	LOC100191824	--	K04733 interleukin-1 receptor-associated kinase 4 [EC:2.7.11.1] | (RefSeq) L-type lectin-domain containing receptor kinase VI.2-like isoform X1 (A)	blue copper protein precursor [Zea mays]	RecName: Full=Uclacyanin 1 {ECO:0000303|PubMed:9761472}; Flags: Precursor;	SubName: Full=Cupredoxin superfamily protein {ECO:0000313|EMBL:ONM02530.1};	--	GO:0031225,anchored component of membrane; GO:0046658,anchored component of plasma membrane; GO:0009055,electron transfer activity; GO:0046872,metal ion binding	Sulfocyanin (SoxE) domain
gene-LOC100191842	3.91	4.17	3.44	1.75	1.89	2.1	5.19	4.29	6.07	135	133	108	56	63	76	168	133	208	NC_050104.1	120195497	120197238	-	LOC100191842	--	K16818 phospholipase A1 [EC:3.1.1.32] | (RefSeq) phospholipase A(1) DAD1, chloroplastic (A)	Triacylglycerol lipase like protein [Zea mays]	RecName: Full=Phospholipase A1-Ibeta2, chloroplastic; EC=3.1.1.-; Flags: Precursor;	SubName: Full=Triacylglycerol lipase like protein {ECO:0000313|EMBL:ACG38548.1};	Predicted lipase	GO:0009507,chloroplast; GO:0047714,galactolipase activity; GO:0008970,phospholipase A1 activity; GO:0004806,triglyceride lipase activity; GO:0016042,lipid catabolic process	Lipase (class 3)
gene-LOC100191860	47.72	49.93	47.79	26.73	25.72	27.88	59.52	55.32	55.98	1800	1736	1636	933	935	1103	2102	1872	2092	NC_050096.1	197939141	197946386	+	LOC100191860	--	K00876 uridine kinase [EC:2.7.1.48] | (RefSeq) uncharacterized protein LOC100191860 (A)	uncharacterized protein LOC100191860 [Zea mays]	RecName: Full=Uridine kinase-like protein 2, chloroplastic; Includes: RecName: Full=Uridine kinase; Short=UK; EC=2.7.1.48; Includes: RecName: Full=Putative uracil phosphoribosyltransferase; Short=UPRTase; EC=2.4.2.9; AltName: Full=UMP pyrophosphorylase; Flags: Precursor;	RecName: Full=Uridine kinase {ECO:0000256|RuleBase:RU003825}; EC=2.7.1.48 {ECO:0000256|RuleBase:RU003825};	Armadillo/beta-Catenin/plakoglobin	GO:0009507,chloroplast; GO:0005829,cytosol; GO:0005524,ATP binding; GO:0005525,GTP binding; GO:0016757,transferase activity, transferring glycosyl groups; GO:0004849,uridine kinase activity; GO:0006207,'de novo' pyrimidine nucleobase biosynthetic process; GO:0044211,CTP salvage; GO:2001006,regulation of cellulose biosynthetic process; GO:1901141,regulation of lignin biosynthetic process; GO:20009…	Type II/IV secretion system protein
gene-LOC100191879	0.41	0.38	0.32	9.18	9.92	9.5	1.68	1.84	2.04	20	17	14	416	468	488	77	81	99	NC_050102.1	126932694	126935442	+	LOC100191879	--	K15333 tRNA guanosine-2'-O-methyltransferase [EC:2.1.1.34] | (RefSeq) uncharacterized protein LOC104224633 (A)	unknown [Zea mays]	RecName: Full=Subtilisin-like protease SBT1.8 {ECO:0000303|PubMed:16193095}; EC=3.4.21.- {ECO:0000255|PROSITE-ProRule:PRU10082}; AltName: Full=Subtilase subfamily 1 member 8 {ECO:0000303|PubMed:16193095}; Short=AtSBT1.8 {ECO:0000303|PubMed:16193095}; Flags: Precursor;	SubName: Full=Subtilisin-like protease SBT1.8 {ECO:0000313|EMBL:ONM55292.1};	--	GO:0005618,cell wall; GO:0005576,extracellular region; GO:0005794,Golgi apparatus; GO:0009505,plant-type cell wall; GO:0009506,plasmodesma; GO:0004252,serine-type endopeptidase activity	Peptidase inhibitor I9
gene-LOC100191886	2.4	1.47	2.08	1.04	1.38	1.24	0.91	0.8	0.62	90	51	71	36	50	49	32	27	23	NC_050105.1	131514114	131516005	-	LOC100191886	--	K01193 beta-fructofuranosidase [EC:3.2.1.26] | (RefSeq) LOC109747879; beta-fructofuranosidase, insoluble isoenzyme 3-like (A)	uncharacterized protein LOC100191886 [Zea mays]	RecName: Full=UPF0481 protein At3g47200;	SubName: Full=UPF0481 protein {ECO:0000313|EMBL:AQK44656.1};	--	GO:0016021,integral component of membrane; GO:0005886,plasma membrane	Plant protein of unknown function
gene-LOC100191890	0.8	1	0.44	0.22	0.05	0.02	0.29	0.14	0.38	32	37	16	8	2	1	11	5	15	NC_050104.1	157740362	157744279	-	LOC100191890	--	K13680 beta-mannan synthase [EC:2.4.1.32] | (RefSeq) probable mannan synthase 4 (A)	uncharacterized protein LOC100191890 isoform X1 [Zea mays]	RecName: Full=Probable mannan synthase 4; EC=2.4.1.-; AltName: Full=Cellulose synthase-like protein A4; AltName: Full=OsCslA4;	SubName: Full=Putative mannan synthase 7 {ECO:0000313|EMBL:AQL09380.1};	--	GO:0000139,Golgi membrane; GO:0016021,integral component of membrane; GO:0016757,transferase activity, transferring glycosyl groups; GO:0071555,cell wall organization	Glycosyl transferase family 21
gene-LOC100191900	6.06	5.57	6.62	11.64	11.94	11.99	9.64	11.44	12.15	215	182	213	382	408	446	320	364	427	NC_050099.1	244653522	244658514	-	LOC100191900	--	K00134 glyceraldehyde 3-phosphate dehydrogenase [EC:1.2.1.12] | (RefSeq) glyceraldehyde-3-phosphate dehydrogenase, cytosolic (A)	glyceraldehyde-3-phosphate dehydrogenase, cytosolic [Zea mays]	RecName: Full=Glyceraldehyde-3-phosphate dehydrogenase GAPCP2, chloroplastic; EC=1.2.1.12; AltName: Full=Glyceraldehyde-3-phosphate dehydrogenase of plastid 2; AltName: Full=NAD-dependent glyceraldehydephosphate dehydrogenase chloroplastic 2; Flags: Precursor;	RecName: Full=Glyceraldehyde-3-phosphate dehydrogenase {ECO:0000256|RuleBase:RU361160}; EC=1.2.1.- {ECO:0000256|RuleBase:RU361160};	Glyceraldehyde 3-phosphate dehydrogenase	GO:0009570,chloroplast stroma; GO:0009536,plastid; GO:0004365,glyceraldehyde-3-phosphate dehydrogenase (NAD+) (phosphorylating) activity; GO:0051287,NAD binding; GO:0050661,NADP binding; GO:0080144,amino acid homeostasis; GO:0005975,carbohydrate metabolic process; GO:0006006,glucose metabolic process; GO:0006096,glycolytic process; GO:0080022,primary root development	D-isomer specific 2-hydroxyacid dehydrogenase, NAD binding domain
gene-LOC100191911	1.69	2.12	1.91	4.59	3.65	5.17	3.94	5.08	4.99	39	45	40	98	81	125	85	105	114	NC_050097.1	188981482	188982643	-	LOC100191911	--	--	uncharacterized protein LOC100191911 [Zea mays]	--	SubName: Full=Uncharacterized protein {ECO:0000313|EMBL:ACF79168.1, ECO:0000313|EnsemblPlants:Zm00001d005811_P001};	--	--	--
gene-LOC100191914	1.15	0.89	1.18	3.28	3.3	3.68	1.14	0.82	1.16	41	29	38	108	113	137	38	26	41	NC_050096.1	47273258	47275048	+	LOC100191914	--	K20893 probable galacturonosyltransferase-like 1 [EC:2.4.1.-] | (RefSeq) probable galacturonosyltransferase-like 1 (A)	uncharacterized protein LOC100191914 precursor [Zea mays]	RecName: Full=Probable galacturonosyltransferase-like 7; EC=2.4.1.-;	RecName: Full=Hexosyltransferase {ECO:0000256|RuleBase:RU362027}; EC=2.4.1.- {ECO:0000256|RuleBase:RU362027};	--	GO:0005794,Golgi apparatus; GO:0000139,Golgi membrane; GO:0016021,integral component of membrane; GO:0047262,polygalacturonate 4-alpha-galacturonosyltransferase activity; GO:0016757,transferase activity, transferring glycosyl groups; GO:0071555,cell wall organization; GO:0045489,pectin biosynthetic process; GO:0000271,polysaccharide biosynthetic process	Glucosyltransferase 24
gene-LOC100191917	2.36	1.86	2.03	0.66	0.38	0.91	2.46	2.15	2.29	77	56	60	20	12	31	75	63	74	NC_050104.1	41152075	41153717	+	LOC100191917	--	K23154 2-hydroxyflavanone C-glucosyltransferase [EC:2.4.1.360] | (RefSeq) uncharacterized protein LOC100191917 (A)	uncharacterized protein LOC100191917 [Zea mays]	RecName: Full=UDP-glucose:2-hydroxyflavanone C-glucosyltransferase {ECO:0000303|PubMed:19411659}; Short=OsCGT {ECO:0000303|PubMed:19411659}; EC=2.4.1.- {ECO:0000305};	RecName: Full=Glycosyltransferase {ECO:0000256|RuleBase:RU362057}; EC=2.4.1.- {ECO:0000256|RuleBase:RU362057};	UDP-glucuronosyl and UDP-glucosyl transferase	GO:0016758,transferase activity, transferring hexosyl groups; GO:0008152,metabolic process	Glycosyltransferase family 28 C-terminal domain
gene-LOC100191918	0.54	0.56	0.8	0.66	0.4	0.24	1.86	1.26	1.51	24	23	32	27	17	11	77	50	66	NC_050098.1	196110933	196113634	+	LOC100191918	--	K03063 26S proteasome regulatory subunit T3 | (RefSeq) 26S protease regulatory subunit 6B homolog (A)	putative phototropic-resoponsive NPH3 family protein [Zea mays]	RecName: Full=BTB/POZ domain-containing protein At5g03250;	SubName: Full=BTB/POZ domain-containing protein {ECO:0000313|EMBL:ONM37330.1}; SubName: Full=Orphans transcription factor {ECO:0000313|EMBL:AIB05809.1};	--	GO:0016567,protein ubiquitination	BTB/POZ domain
gene-LOC100191919	0	0.28	0.17	0.39	0.69	0.78	0.33	0.8	0.88	0	5	3	7	13	16	6	14	17	NC_050102.1	54058663	54059646	-	LOC100191919	--	K14516 ethylene-responsive transcription factor 1 | (RefSeq) putative AP2/EREBP transcription factor superfamily protein (A)	putative AP2/EREBP transcription factor superfamily protein [Zea mays]	RecName: Full=Ethylene-responsive transcription factor 1B; Short=AtERF1B; AltName: Full=Ethylene-responsive element-binding factor 1B; Short=EREBP-1B;	SubName: Full=AP2-EREBP-type transcription factor {ECO:0000313|EMBL:AFU81613.1}; Flags: Fragment;	--	GO:0005634,nucleus; GO:0003677,DNA binding; GO:0003700,DNA-binding transcription factor activity; GO:0006952,defense response; GO:0009873,ethylene-activated signaling pathway; GO:0009867,jasmonic acid mediated signaling pathway; GO:0006351,transcription, DNA-templated	AP2 domain
gene-LOC100191924	39.06	42.08	42.24	54.76	52.13	50.1	25.71	26.2	25.89	693	688	680	899	891	932	427	417	455	NC_050098.1	67630750	67636624	-	LOC100191924	--	--	CASP-like protein 1E1 [Zea mays]	RecName: Full=CASP-like protein 1E1; Short=ZmCASPL1E1;	RecName: Full=CASP-like protein {ECO:0000256|RuleBase:RU361233};	--	GO:0016021,integral component of membrane; GO:0005886,plasma membrane	Domain of unknown function (DUF588)
gene-LOC100191939	26.01	24.67	27.67	8.55	6.17	5.76	10.66	12.52	9.91	1295	1132	1250	394	296	301	497	559	489	NC_050104.1	133942498	133948373	-	LOC100191939	--	K05857 phosphatidylinositol phospholipase C, delta [EC:3.1.4.11] | (RefSeq) phosphoinositide phospholipase C 2 (A)	uncharacterized protein LOC100191939 isoform X1 [Zea mays]	RecName: Full=Phosphoinositide phospholipase C 1; EC=3.1.4.11; AltName: Full=Phosphoinositide phospholipase PLC1; Short=AtPLC1; Short=AtPLC1S; Short=PI-PLC1;	RecName: Full=Phosphoinositide phospholipase C {ECO:0000256|RuleBase:RU361133}; EC=3.1.4.11 {ECO:0000256|RuleBase:RU361133};	Phosphoinositide-specific phospholipase C	GO:0005622,intracellular; GO:0005886,plasma membrane; GO:0004435,phosphatidylinositol phospholipase C activity; GO:0004629,phospholipase C activity; GO:0004871,NA; GO:0009738,abscisic acid-activated signaling pathway; GO:0035556,intracellular signal transduction; GO:0016042,lipid catabolic process; GO:0009737,response to abscisic acid; GO:0009409,response to cold; GO:0009651,response to salt stre…	Phosphoinositide-specific phospholipase C, efhand-like
gene-LOC100191941	1.78	1.06	1.98	4.85	4.31	4.68	1.21	1.41	1.55	80	44	81	202	187	221	51	57	69	NC_050096.1	17894814	17898802	+	LOC100191941	--	K20890 xylan alpha-glucuronosyltransferase [EC:2.4.1.-] | (RefSeq) uncharacterized protein LOC100191941 (A)	uncharacterized protein LOC100191941 [Zea mays]	RecName: Full=UDP-glucuronate:xylan alpha-glucuronosyltransferase 2; Short=UDP-GlcA:xylan glucuronyltransferase 2; EC=2.4.1.-; AltName: Full=Glycogenin-like protein 2; AltName: Full=Plant glycogenin-like starch initiation protein 3; AltName: Full=Protein GLUCURONIC ACID SUBSTITUTION OF XYLAN 2; Short=AtGUX2;	RecName: Full=Hexosyltransferase {ECO:0000256|RuleBase:RU362027}; EC=2.4.1.- {ECO:0000256|RuleBase:RU362027};	Glycosyl transferase, family 8 - glycogenin	GO:0005794,Golgi apparatus; GO:0000139,Golgi membrane; GO:0016021,integral component of membrane; GO:0015020,glucuronosyltransferase activity; GO:0080116,glucuronoxylan glucuronosyltransferase activity; GO:0046872,metal ion binding; GO:0071555,cell wall organization; GO:0010417,glucuronoxylan biosynthetic process; GO:0009834,plant-type secondary cell wall biogenesis; GO:0045492,xylan biosynthetic…	Glycosyl transferase family 8
gene-LOC100191944	0.19	0.32	0.4	0.48	0.35	0.6	0.62	0.55	0.65	16	25	31	38	29	54	50	42	55	NC_050099.1	162862566	162870236	-	LOC100191944	--	K05658 ATP-binding cassette, subfamily B (MDR/TAP), member 1 [EC:3.6.3.44] | (RefSeq) ABC transporter B family member 2 (A)	hypothetical protein [Zea mays]	RecName: Full=ABC transporter B family member 2; Short=ABC transporter ABCB.2; Short=AtABCB2; AltName: Full=Multidrug resistance protein 2; AltName: Full=P-glycoprotein 2; Flags: Precursor;	SubName: Full=ABC transporter B family member 2 {ECO:0000313|EMBL:AQK54427.1};	Multidrug/pheromone exporter, ABC superfamily	GO:0016021,integral component of membrane; GO:0016020,membrane; GO:0005524,ATP binding; GO:0042626,ATPase activity, coupled to transmembrane movement of substances	AAA domain
gene-LOC100191945	22.19	21.42	23.14	10.29	10.13	9.58	7.85	6.71	7.42	634	564	600	272	279	287	210	172	210	NC_050102.1	180011698	180014876	-	LOC100191945	--	--	uncharacterized protein LOC100191945 [Zea mays]	--	SubName: Full=Uncharacterized protein {ECO:0000313|EMBL:ACF79209.1};	--	GO:0016021,integral component of membrane	FAR-17a/AIG1-like protein
gene-LOC100191955	0.82	0.76	1.35	0.38	0.24	0.08	0.19	0.29	0.38	28	24	42	12	8	3	6	9	13	NC_050101.1	8714711	8716433	+	LOC100191955	--	K22889 trichothecene 3-O-acetyltransferase [EC:2.3.1.-] | (RefSeq) uncharacterized acetyltransferase At3g50280-like (A)	uncharacterized protein LOC100191955 [Zea mays]	RecName: Full=Uncharacterized acetyltransferase At3g50280; EC=2.3.1.-;	SubName: Full=HXXXD-type acyl-transferase family protein {ECO:0000313|EMBL:AQK78266.1};	--	GO:0016747,transferase activity, transferring acyl groups other than amino-acyl groups	Transferase family
gene-LOC100191961	0	0	0.03	0.03	0	0	3.9	2.98	4.49	0	0	1	1	0	0	119	87	145	NC_050103.1	154901557	154907395	+	LOC100191961	--	K00679 phospholipid:diacylglycerol acyltransferase [EC:2.3.1.158] | (RefSeq) phospholipid--sterol O-acyltransferase-like isoform X1 (A)	uncharacterized protein LOC100191961 [Zea mays]	RecName: Full=Phospholipid--sterol O-acyltransferase; EC=2.3.1.-; AltName: Full=Lecithin-cholesterol acyltransferase-like 2;	SubName: Full=Uncharacterized protein {ECO:0000313|EMBL:ACF79226.1, ECO:0000313|EnsemblPlants:Zm00001d011601_P005};	Lecithin:cholesterol acyltransferase (LCAT)/Acyl-ceramide synthase	GO:0005783,endoplasmic reticulum; GO:0016021,integral component of membrane; GO:0043231,intracellular membrane-bounded organelle; GO:0031090,organelle membrane; GO:0080096,phosphatidate-sterol O-acyltransferase activity; GO:0004607,phosphatidylcholine-sterol O-acyltransferase activity; GO:0080095,phosphatidylethanolamine-sterol O-acyltransferase activity; GO:0010150,leaf senescence; GO:0016127,st…	Lecithin:cholesterol acyltransferase
gene-LOC100191964	4.71	3.68	4.05	13	14.28	15.5	19.66	19.01	20.75	164	118	128	419	479	566	641	594	716	NC_050097.1	229706881	229708635	-	LOC100191964	--	K13496 UDP-glucosyltransferase 73C [EC:2.4.1.-] | (RefSeq) cytokinin-O-glucosyltransferase 1 (A)	cytokinin-O-glucosyltransferase 1 [Zea mays]	RecName: Full=UDP-glycosyltransferase 73C1; EC=2.4.1.-; AltName: Full=Cytokinin-O-glucosyltransferase 1; AltName: Full=Zeatin O-glucosyltransferase 1; Short=AtZOG1;	RecName: Full=Glycosyltransferase {ECO:0000256|RuleBase:RU362057}; EC=2.4.1.- {ECO:0000256|RuleBase:RU362057};	UDP-glucuronosyl and UDP-glucosyl transferase	GO:0043231,intracellular membrane-bounded organelle; GO:0050502,cis-zeatin O-beta-D-glucosyltransferase activity; GO:0080043,quercetin 3-O-glucosyltransferase activity; GO:0080044,quercetin 7-O-glucosyltransferase activity; GO:0050403,trans-zeatin O-beta-D-glucosyltransferase activity; GO:0035251,UDP-glucosyltransferase activity; GO:0008152,metabolic process; GO:0009636,response to toxic substanc…	Cerato-platanin
gene-LOC100191967	1.97	1.85	1.76	3.72	3.48	3.15	4.4	4.22	4.33	90	78	73	157	153	151	188	173	196	NC_050104.1	99331387	99333687	+	LOC100191967	--	K14993 solute carrier family 38 (sodium-coupled neutral amino acid transporter), member 6 | (RefSeq) probable sodium-coupled neutral amino acid transporter 6 (A)	amino acid permease [Zea mays]	RecName: Full=Amino acid transporter AVT6E {ECO:0000305}; Short=AtAvt6E {ECO:0000303|PubMed:27925655};	SubName: Full=Transmembrane amino acid transporter family protein {ECO:0000313|EMBL:AQL04635.1};	Amino acid transporter protein	GO:0005789,endoplasmic reticulum membrane; GO:0016021,integral component of membrane; GO:0005774,vacuolar membrane; GO:0015171,amino acid transmembrane transporter activity; GO:0003333,amino acid transmembrane transport	Protein of unknown function (DUF975)
gene-LOC100191975	4.54	4.15	4.92	10.77	10.5	10.63	9.02	8.43	8.82	185	156	182	406	412	454	344	308	356	NC_050105.1	2601469	2605405	-	LOC100191975	--	K05917 sterol 14-demethylase [EC:1.14.13.70] | (RefSeq) obtusifoliol 14-alpha demethylase (A)	putative cytochrome P450 superfamily protein isoform X1 [Zea mays]	RecName: Full=Obtusifoliol 14-alpha demethylase; EC=1.14.13.70; AltName: Full=CYPLI; AltName: Full=Cytochrome P450 51; AltName: Full=Cytochrome P450-LIA1;	SubName: Full=Sterol 14-demethylase {ECO:0000313|EMBL:AQK38921.1};	Cytochrome P450	GO:0016021,integral component of membrane; GO:0020037,heme binding; GO:0005506,iron ion binding; GO:0008168,methyltransferase activity; GO:0008398,sterol 14-demethylase activity; GO:0016126,sterol biosynthetic process	Cytochrome P450
gene-LOC100191978	68.1	65.48	64.36	26.24	28.36	30.86	18.83	21.04	19.24	1854	1643	1590	661	744	881	480	514	519	NC_050100.1	207169035	207171326	+	LOC100191978	--	K08235 xyloglucan:xyloglucosyl transferase [EC:2.4.1.207] | (RefSeq) uncharacterized protein LOC100191978 precursor (A)	unknown [Zea mays]	RecName: Full=Probable xyloglucan endotransglucosylase/hydrolase protein 27; Short=At-XTH27; Short=XTH-27; EC=2.4.1.207; Flags: Precursor;	RecName: Full=Xyloglucan endotransglucosylase/hydrolase {ECO:0000256|RuleBase:RU361120}; EC=2.4.1.207 {ECO:0000256|RuleBase:RU361120};	--	GO:0048046,apoplast; GO:0005618,cell wall; GO:0004553,hydrolase activity, hydrolyzing O-glycosyl compounds; GO:0016762,xyloglucan:xyloglucosyl transferase activity; GO:0042546,cell wall biogenesis; GO:0071555,cell wall organization; GO:0010087,phloem or xylem histogenesis; GO:0010411,xyloglucan metabolic process	Xyloglucan endo-transglycosylase (XET) C-terminus
gene-LOC100191982	0.6	0.99	0.81	1.04	0.5	0.65	1.7	1.68	1.15	21	32	26	34	17	24	56	53	40	NC_050105.1	126789904	126791950	-	LOC100191982	--	K00850 6-phosphofructokinase 1 [EC:2.7.1.11] | (RefSeq) uncharacterized protein LOC100191982 (A)	uncharacterized protein LOC100191982 [Zea mays]	RecName: Full=ATP-dependent 6-phosphofructokinase 2 {ECO:0000255|HAMAP-Rule:MF_03186}; Short=ATP-PFK 2 {ECO:0000255|HAMAP-Rule:MF_03186}; Short=Phosphofructokinase 2 {ECO:0000255|HAMAP-Rule:MF_03186}; EC=2.7.1.11 {ECO:0000255|HAMAP-Rule:MF_03186}; AltName: Full=Phosphohexokinase 2 {ECO:0000255|HAMAP-Rule:MF_03186};	RecName: Full=ATP-dependent 6-phosphofructokinase {ECO:0000256|HAMAP-Rule:MF_03186}; Short=ATP-PFK {ECO:0000256|HAMAP-Rule:MF_03186}; Short=Phosphofructokinase {ECO:0000256|HAMAP-Rule:MF_03186}; EC=2.7.1.11 {ECO:0000256|HAMAP-Rule:MF_03186}; AltName: Full=Phosphohexokinase {ECO:0000256|HAMAP-Rule:MF_03186};	Pyrophosphate-dependent phosphofructo-1-kinase	GO:0005829,cytosol; GO:0003872,6-phosphofructokinase activity; GO:0005524,ATP binding; GO:0046872,metal ion binding; GO:0006002,fructose 6-phosphate metabolic process; GO:0006096,glycolytic process	Diacylglycerol kinase catalytic domain
gene-LOC100191999	0.3	0.3	0.33	1.28	1.34	0.65	0.47	0.83	0.58	11	10	11	43	47	25	16	27	21	NC_050103.1	124308252	124310086	-	LOC100191999	--	K13496 UDP-glucosyltransferase 73C [EC:2.4.1.-] | (RefSeq) anthocyanin 3'-O-beta-glucosyltransferase-like (A)	uncharacterized protein LOC100191999 [Zea mays]	RecName: Full=UDP-glycosyltransferase 73C5; EC=2.4.1.-; AltName: Full=Cytokinin-O-glucosyltransferase 3; AltName: Full=Deoxynivalenol-glucosyl-transferase 1; AltName: Full=Zeatin O-glucosyltransferase 3; Short=AtZOG3;	RecName: Full=Glycosyltransferase {ECO:0000256|RuleBase:RU362057}; EC=2.4.1.- {ECO:0000256|RuleBase:RU362057};	UDP-glucuronosyl and UDP-glucosyl transferase	GO:0016021,integral component of membrane; GO:0043231,intracellular membrane-bounded organelle; GO:0050502,cis-zeatin O-beta-D-glucosyltransferase activity; GO:0046527,glucosyltransferase activity; GO:0080043,quercetin 3-O-glucosyltransferase activity; GO:0080046,quercetin 4'-O-glucosyltransferase activity; GO:0080044,quercetin 7-O-glucosyltransferase activity; GO:0050403,trans-zeatin O-beta-D-gl…	UDP-glucoronosyl and UDP-glucosyl transferase
gene-LOC100192004	0.57	0.7	0.79	6.64	6.22	7.01	3	2.71	3.64	15	17	19	162	158	194	74	64	95	NC_050103.1	157559452	157563360	+	LOC100192004	--	K00787 farnesyl diphosphate synthase [EC:2.5.1.1 2.5.1.10] | (RefSeq) uncharacterized protein LOC100192004 (A)	farnesyl diphosphate synthase2 [Zea mays]	RecName: Full=Farnesyl pyrophosphate synthase; Short=FPP synthase; Short=FPS; EC=2.5.1.10; AltName: Full=(2E,6E)-farnesyl diphosphate synthase; AltName: Full=Dimethylallyltranstransferase; EC=2.5.1.1; AltName: Full=Farnesyl diphosphate synthase; AltName: Full=Geranyltranstransferase;	SubName: Full=Farnesyl diphosphate synthase2 {ECO:0000313|EMBL:AQK97712.1};	Polyprenyl synthetase	GO:0005737,cytoplasm; GO:0004161,dimethylallyltranstransferase activity; GO:0004337,geranyltranstransferase activity; GO:0046872,metal ion binding; GO:0006695,cholesterol biosynthetic process; GO:0045337,farnesyl diphosphate biosynthetic process; GO:0033384,geranyl diphosphate biosynthetic process	Polyprenyl synthetase
gene-LOC100192005	11.64	11.68	10.3	6.24	5.43	5.96	2.64	1.89	2.5	583	539	468	289	262	313	124	85	124	NC_050097.1	152995480	152999988	+	LOC100192005	--	K12818 ATP-dependent RNA helicase DHX8/PRP22 [EC:3.6.4.13] | (RefSeq) hypothetical protein (A)	carbohydrate transporter/ sugar porter/ transporter isoform X1 [Zea mays]	RecName: Full=Protein ZINC INDUCED FACILITATOR-LIKE 1; AltName: Full=Protein ZIF-LIKE 1;	SubName: Full=Carbohydrate transporter/ sugar porter/ transporter {ECO:0000313|EMBL:ACG25327.1};	Permease of the major facilitator superfamily	GO:0016021,integral component of membrane; GO:0009705,plant-type vacuole membrane; GO:0005886,plasma membrane; GO:0022821,potassium ion antiporter activity; GO:0010540,basipetal auxin transport; GO:0009630,gravitropism; GO:0090333,regulation of stomatal closure; GO:0080167,response to karrikin; GO:0009414,response to water deprivation; GO:0048364,root development	Sugar (and other) transporter
gene-LOC100192014	0.79	0.16	0.41	0.4	0.44	0.28	0.74	1.02	1.07	32	6	15	15	17	12	28	37	43	NC_050102.1	103133712	103138616	-	LOC100192014	--	K15403 fatty acid omega-hydroxy dehydrogenase [EC:1.1.-.-] | (RefSeq) protein HOTHEAD precursor (A)	protein HOTHEAD precursor [Zea mays]	RecName: Full=Protein HOTHEAD; AltName: Full=Protein ADHESION OF CALYX EDGES; Flags: Precursor;	SubName: Full=Protein HOTHEAD {ECO:0000313|EMBL:ONM54599.1};	Glucose dehydrogenase/choline dehydrogenase/mandelonitrile lyase (GMC oxidoreductase family)	GO:0005576,extracellular region; GO:0050660,flavin adenine dinucleotide binding; GO:0046593,mandelonitrile lyase activity; GO:0016614,oxidoreductase activity, acting on CH-OH group of donors; GO:0007267,cell-cell signaling; GO:0009553,embryo sac development; GO:0010430,fatty acid omega-oxidation	FAD dependent oxidoreductase
gene-LOC100192017	14.42	14.01	15.72	25.94	31.5	30.24	18.79	18.47	18.63	382	342	378	636	804	840	466	439	489	NC_050098.1	1604055	1605682	-	LOC100192017	--	K18482 4-amino-4-deoxychorismate lyase [EC:4.1.3.38] | (RefSeq) cl315_1; uncharacterized protein LOC100192017 (A)	uncharacterized protein LOC100192017 [Zea mays]	RecName: Full=D-amino-acid transaminase, chloroplastic {ECO:0000303|PubMed:18318836}; EC=2.6.1.21; EC=4.1.3.38; AltName: Full=Aminodeoxychorismate lyase {ECO:0000303|PubMed:15500462}; Short=AtADCL; AltName: Full=Branched-chain-amino-acid aminotransferase-like protein 3; Flags: Precursor;	SubName: Full=D-amino-acid transaminase chloroplastic {ECO:0000313|EMBL:ONM28145.1};	Branched chain aminotransferase BCAT1, pyridoxal phosphate enzymes type IV superfamily	GO:0009507,chloroplast; GO:0009570,chloroplast stroma; GO:0008696,4-amino-4-deoxychorismate lyase activity; GO:0047810,D-alanine:2-oxoglutarate aminotransferase activity; GO:0008153,para-aminobenzoic acid biosynthetic process; GO:0046654,tetrahydrofolate biosynthetic process	Amino-transferase class IV
gene-LOC100192022	2.18	2.09	1.99	0.59	1.07	0.63	1.56	1.25	1.62	76	67	63	19	36	23	51	39	56	NC_050103.1	178427532	178430491	+	LOC100192022	--	K15341 DNA cross-link repair 1B protein [EC:3.1.-.-] | (RefSeq) 5' exonuclease Apollo (A)	uncharacterized protein LOC100192022 isoform X1 [Zea mays]	RecName: Full=DNA cross-link repair protein SNM1; Short=AtSNM1;	SubName: Full=DNA repair metallo-beta-lactamase family protein {ECO:0000313|EMBL:AQK99951.1};	Predicted hydrolase involved in interstrand cross-link repair	GO:0000784,nuclear chromosome, telomeric region; GO:0035312,5'-3' exodeoxyribonuclease activity; GO:0003684,damaged DNA binding; GO:0006281,DNA repair; GO:0006303,double-strand break repair via nonhomologous end joining; GO:0036297,interstrand cross-link repair; GO:0031848,protection from non-homologous end joining at telomere	Metallo-beta-lactamase superfamily
gene-LOC100192029	10.89	8.76	10.39	6.11	6	6.38	5.06	5.49	4.63	418	310	362	217	222	257	182	189	176	NC_050097.1	239977401	239979971	+	LOC100192029	--	K15429 tRNA (guanine37-N1)-methyltransferase [EC:2.1.1.228] | (RefSeq) hypothetical protein (A)	putative O-Glycosyl hydrolase superfamily protein precursor [Zea mays]	RecName: Full=Glucan endo-1,3-beta-glucosidase 8; EC=3.2.1.39; AltName: Full=(1->3)-beta-glucan endohydrolase 8; Short=(1->3)-beta-glucanase 8; AltName: Full=Beta-1,3-endoglucanase 8; Short=Beta-1,3-glucanase 8; Flags: Precursor;	SubName: Full=Glucan endo-1,3-beta-glucosidase 5 {ECO:0000313|EMBL:ACG29657.1}; SubName: Full=O-Glycosyl hydrolase family 17 protein {ECO:0000313|EMBL:ONM27836.1};	--	GO:0031225,anchored component of membrane; GO:0046658,anchored component of plasma membrane; GO:0048046,apoplast; GO:0005618,cell wall; GO:0005886,plasma membrane; GO:0009506,plasmodesma; GO:0042973,glucan endo-1,3-beta-D-glucosidase activity; GO:0004553,hydrolase activity, hydrolyzing O-glycosyl compounds; GO:0030247,polysaccharide binding; GO:0005975,carbohydrate metabolic process; GO:0006952,d…	GTP cyclohydrolase II
gene-LOC100192040	2.92	3.13	3.42	8.12	8.33	8.74	7.6	8.75	8.15	216	213	229	555	593	677	526	580	597	NC_050100.1	2904077	2911760	+	LOC100192040	--	--	--	--	--	--	--	--
gene-LOC100192043	0	0.16	0.08	0.08	0.12	0.07	0.44	0.46	0.46	0	4	2	2	3	2	11	11	12	NC_050096.1	82369329	82370890	+	LOC100192043	--	K00799 glutathione S-transferase [EC:2.5.1.18] | (RefSeq) glutathione S-transferase GSTU6 (A)	glutathione S-transferase GSTU6 [Zea mays]	RecName: Full=Probable glutathione S-transferase GSTU6; EC=2.5.1.18; AltName: Full=28 kDa cold-induced protein;	SubName: Full=Glutathione S-transferase U16 {ECO:0000313|EMBL:ONL99387.1};	Glutathione S-transferase	GO:0005737,cytoplasm; GO:0004364,glutathione transferase activity; GO:0006749,glutathione metabolic process; GO:0009407,toxin catabolic process	Glutathione S-transferase, C-terminal domain
gene-LOC100192063	8.77	6.85	9.31	4.74	5.66	4.34	15.37	14.26	15.98	214	154	206	107	133	111	351	312	386	NC_050096.1	117424753	117426549	+	LOC100192063	--	--	--	--	--	--	--	--
gene-LOC100192073	23.22	23.26	24.94	34.44	28.81	27.39	58.9	52.57	52.69	797	736	777	1094	953	986	1893	1619	1792	NC_050096.1	39067327	39069306	-	LOC100192073	--	K14497 protein phosphatase 2C [EC:3.1.3.16] | (RefSeq) probable protein phosphatase 2C 30 (A)	2C-type protein phosphatase protein isoform X1 [Zea mays]	RecName: Full=Probable protein phosphatase 2C 30; Short=OsPP2C30; EC=3.1.3.16;	SubName: Full=2C-type protein phosphatase protein {ECO:0000313|EMBL:AIG52099.1}; SubName: Full=Protein phosphatase 2C 37 {ECO:0000313|EMBL:ONL96464.1};	Serine/threonine protein phosphatase	GO:0046872,metal ion binding; GO:0004722,protein serine/threonine phosphatase activity	Protein phosphatase 2C
gene-LOC100192077	1.69	2.01	1.99	2.48	1.93	2.29	4.61	4.26	3.36	31	34	33	42	34	44	79	70	61	NC_050096.1	6246871	6247793	-	LOC100192077	--	K15706 E3 ubiquitin-protein ligase RNF167 [EC:2.3.2.27] | (RefSeq) RING-H2 finger protein ATL80 (A)	putative RING zinc finger domain superfamily protein [Zea mays]	RecName: Full=RING-H2 finger protein ATL80; EC=2.3.2.27 {ECO:0000305}; AltName: Full=RING-type E3 ubiquitin transferase ATL80 {ECO:0000305};	SubName: Full=RING-H2 finger protein ATL80 {ECO:0000313|EMBL:ONL93241.1};	FOG: Predicted E3 ubiquitin ligase	GO:0016021,integral component of membrane; GO:0005886,plasma membrane; GO:0046872,metal ion binding; GO:0061630,ubiquitin protein ligase activity; GO:0070417,cellular response to cold; GO:0006952,defense response; GO:0043161,proteasome-mediated ubiquitin-dependent protein catabolic process; GO:0009909,regulation of flower development; GO:0010966,regulation of phosphate transport; GO:0010200,respo…	Domain of unknown function (DUF4381)
gene-LOC100192082	2.36	2.74	2.84	15.93	14.1	17.25	10.86	12.38	10.87	98	105	107	612	564	751	422	461	447	NC_050100.1	22330517	22334545	-	LOC100192082	--	--	--	--	--	--	--	--
gene-LOC100192089	4.23	3.83	4.39	0.96	1.13	0.99	2.88	2.13	2.25	253	211	238	53	65	62	161	114	133	NC_050096.1	10040222	10045306	+	LOC100192089	--	K10144 RING finger and CHY zinc finger domain-containing protein 1 [EC:2.3.2.27] | (RefSeq) uncharacterized protein LOC100192089 (A)	uncharacterized protein LOC100192089 isoform X1 [Zea mays]	RecName: Full=E3 ubiquitin-protein ligase RZFP34 {ECO:0000305}; EC=2.3.2.27 {ECO:0000269|PubMed:26508764}; AltName: Full=CHY zinc-finger and RING protein 1 {ECO:0000303|PubMed:26508764}; AltName: Full=RING zinc-finger protein 34 {ECO:0000305}; AltName: Full=RZFP34 protein homolog {ECO:0000303|PubMed:25002225}; Short=AtRZPF34 {ECO:0000303|PubMed:25002225};	SubName: Full=CHY-type/CTCHY-type/RING-type Zinc finger protein {ECO:0000313|EMBL:ONL93600.1};	Zn-finger protein	GO:0005783,endoplasmic reticulum; GO:0005634,nucleus; GO:0016740,transferase activity; GO:0008270,zinc ion binding; GO:0016567,protein ubiquitination; GO:1902456,regulation of stomatal opening	RING-like zinc finger
gene-LOC100192090	0	0.03	0.11	0.17	0.13	0.52	0.24	0.54	0.42	0	1	3	5	4	17	7	15	13	NC_050105.1	93206174	93208093	-	LOC100192090	--	K04733 interleukin-1 receptor-associated kinase 4 [EC:2.7.11.1] | (RefSeq) LEAF RUST 10 DISEASE-RESISTANCE LOCUS RECEPTOR-LIKE PROTEIN KINASE-like 2.4 (A)	putative thaumatin domain family protein [Zea mays]	RecName: Full=Thaumatin-like protein 1a; AltName: Full=Mdtl1; AltName: Full=Pathogenesis-related protein 5a; Short=PR-5a; AltName: Allergen=Mal d 2; Flags: Precursor;	SubName: Full=THAUMATIN-LIKE PROTEIN 1 {ECO:0000313|EMBL:AQK42241.1};	--	GO:0005576,extracellular region	Thaumatin family
gene-LOC100192105	2.94	2.43	2.69	1.57	1.63	1.26	4.87	4.34	3.59	71	54	59	35	38	32	110	94	86	NC_050099.1	189320646	189322535	+	LOC100192105	--	K00430 peroxidase [EC:1.11.1.7] | (RefSeq) uncharacterized protein LOC100192105 precursor (A)	uncharacterized protein LOC100192105 precursor [Zea mays]	RecName: Full=Peroxidase 4 {ECO:0000250|UniProtKB:Q42578}; EC=1.11.1.7; Flags: Precursor;	RecName: Full=Peroxidase {ECO:0000256|RuleBase:RU362060, ECO:0000256|SAAS:SAAS00709852}; EC=1.11.1.7 {ECO:0000256|RuleBase:RU362060, ECO:0000256|SAAS:SAAS00709852};	--	GO:0005576,extracellular region; GO:0020037,heme binding; GO:0046872,metal ion binding; GO:0004601,peroxidase activity; GO:0042744,hydrogen peroxide catabolic process; GO:0006979,response to oxidative stress	Peroxidase
gene-LOC100192110	45.06	42.08	41.71	16.68	16.02	12.81	42.66	42.29	42.16	1013	872	851	347	347	302	898	853	939	NC_050096.1	217938373	217939792	+	LOC100192110	--	K01166 ribonuclease T2 [EC:3.1.27.1] | (RefSeq) pco076023; uncharacterized protein LOC100192110 precursor (A)	uncharacterized protein LOC100192110 precursor [Zea mays]	RecName: Full=Ribonuclease 3; EC=3.1.27.1; Flags: Precursor;	SubName: Full=Ribonuclease 1 {ECO:0000313|EMBL:ONM04544.1}; SubName: Full=Ribonuclease 3 {ECO:0000313|EMBL:ACG37896.1};	Ribonuclease, T2 family	GO:0033897,ribonuclease T2 activity; GO:0003723,RNA binding	Ribonuclease T2 family
gene-LOC100192349	0.4	0.24	0.42	0.1	0.02	0.13	0.07	0.15	0.11	18	10	17	4	1	6	3	6	5	NC_050098.1	235198477	235201554	-	LOC100192349	--	K01953 asparagine synthase (glutamine-hydrolysing) [EC:6.3.5.4] | (RefSeq) asn2; asparagine synthetase 2 (A)	asparagine synthetase 2 [Zea mays]	RecName: Full=Asparagine synthetase [glutamine-hydrolyzing]; Short=AS; EC=6.3.5.4;	SubName: Full=Asparagine synthetase {ECO:0000313|EMBL:CAR70073.1}; EC=6.3.5.4 {ECO:0000313|EMBL:CAR70073.1}; SubName: Full=Asparagine synthetase2 {ECO:0000313|EMBL:ONM41942.1};	Asparagine synthase (glutamine-hydrolyzing)	GO:0004066,asparagine synthase (glutamine-hydrolyzing) activity; GO:0005524,ATP binding; GO:0006541,glutamine metabolic process; GO:0070981,L-asparagine biosynthetic process	NAD synthase
gene-LOC100192462	1.07	0.72	0.38	1.8	1.44	1.53	1.85	1.51	1.24	34	21	11	53	44	51	55	43	39	NC_050096.1	18388110	18389709	+	LOC100192462	--	K01381 saccharopepsin [EC:3.4.23.25] | (RefSeq) aspartyl protease AED3 (A)	uncharacterized protein LOC100192462 precursor [Zea mays]	RecName: Full=Aspartyl protease 25 {ECO:0000305}; EC=3.4.23.- {ECO:0000305}; AltName: Full=Protein RICE ANTHER DOWN-REGULATED BY CHILLING 1 {ECO:0000303|PubMed:15215597}; Flags: Precursor;	SubName: Full=Aspartyl protease AED3 {ECO:0000313|EMBL:ONL94393.1};	Aspartyl protease	GO:0048046,apoplast; GO:0009505,plant-type cell wall; GO:0004190,aspartic-type endopeptidase activity; GO:0030163,protein catabolic process; GO:0006508,proteolysis; GO:0043067,regulation of programmed cell death; GO:0009627,systemic acquired resistance	Eukaryotic aspartyl protease
gene-LOC100192463	6.75	5.86	8.41	4.04	3.61	3.41	8.37	7.29	7.86	130	104	147	72	67	69	151	126	150	NC_050099.1	213797161	213798131	-	LOC100192463	--	--	uncharacterized protein LOC100192463 [Zea mays]	--	SubName: Full=Uncharacterized protein {ECO:0000313|EMBL:ACF79450.1, ECO:0000313|EnsemblPlants:Zm00001d053068_P001};	--	--	Protein of unknown function (DUF688)
gene-LOC100192464	1.31	2.4	1.56	4.7	4.01	4.41	3.77	3.67	3.36	67	113	72	222	197	236	180	168	170	NC_050103.1	115213972	115220852	+	LOC100192464	--	K23877 xyloglucan O-acetyltransferase | (RefSeq) protein ALTERED XYLOGLUCAN 4 (A)	uncharacterized protein LOC100192464 [Zea mays]	RecName: Full=Protein trichome birefringence-like 26;	SubName: Full=Protein trichome birefringence-like 26 {ECO:0000313|EMBL:AQK94053.1};	--	GO:0005794,Golgi apparatus; GO:0016021,integral component of membrane; GO:0016413,O-acetyltransferase activity; GO:0071554,cell wall organization or biogenesis	PMR5 N terminal Domain
gene-LOC100192465	30.27	25.32	30.35	13.02	10.42	10.17	17.4	16.51	17.87	877	676	798	349	291	309	472	429	513	NC_050098.1	31021322	31022781	+	LOC100192465	--	--	uncharacterized protein LOC100192465 [Zea mays]	--	SubName: Full=Uncharacterized protein {ECO:0000313|EMBL:ACF79452.1, ECO:0000313|EnsemblPlants:Zm00001d040171_P001};	--	--	CDC45-like protein
gene-LOC100192466	2.67	2.49	2.04	3.49	4.51	4.04	5.08	4.61	5.23	138	119	96	167	225	219	246	214	268	NC_050099.1	38460731	38499605	+	LOC100192466	--	K18584 actin-related protein 3 | (RefSeq) actin-related protein 3 (A)	uncharacterized LOC100192466 isoform X1 [Zea mays]	RecName: Full=Actin-related protein 3; AltName: Full=Protein DISTORTED TRICHOMES 1;	SubName: Full=Uncharacterized protein {ECO:0000313|EMBL:KXG24330.1};	Actin-related protein Arp2/3 complex, subunit Arp3	GO:0005885,Arp2/3 protein complex; GO:0005829,cytosol; GO:0003779,actin binding; GO:0005524,ATP binding; GO:0007015,actin filament organization; GO:0034314,Arp2/3 complex-mediated actin nucleation; GO:0000902,cell morphogenesis; GO:0007275,multicellular organism development; GO:0009825,multidimensional cell growth; GO:0010090,trichome morphogenesis	Actin
gene-LOC100192480	2.09	2.44	2.02	5.35	5.35	4.96	2.57	2.99	3.65	91	98	80	216	225	227	105	117	158	NC_050102.1	136990373	136999828	+	LOC100192480	--	K14724 solute carrier family 9 (sodium/hydrogen exchanger), member 8 | (RefSeq) sodium/hydrogen exchanger 6 (A)	uncharacterized LOC100192480 isoform X1 [Zea mays]	RecName: Full=Sodium/hydrogen exchanger 6; AltName: Full=Na(+)/H(+) exchanger 6; Short=NHE-6;	RecName: Full=Sodium/hydrogen exchanger {ECO:0000256|RuleBase:RU003722};	Sodium/hydrogen exchanger protein	GO:0005768,endosome; GO:0010008,endosome membrane; GO:0032580,Golgi cisterna membrane; GO:0016021,integral component of membrane; GO:0005886,plasma membrane; GO:0015386,potassium:proton antiporter activity; GO:0015385,sodium:proton antiporter activity; GO:0071805,potassium ion transmembrane transport; GO:0051453,regulation of intracellular pH; GO:0098719,sodium ion import across plasma membrane	Sodium/hydrogen exchanger family
gene-LOC100192487	1.48	1.03	1.72	0.37	0.39	0.62	1.01	1.4	1.11	39	25	41	9	10	17	25	33	29	NC_050097.1	88821107	88822433	-	LOC100192487	--	K17275 plastin-1 | (RefSeq) fimbrin-4-like isoform X1 (A)	Wax synthase isoform 1 [Zea mays]	RecName: Full=Probable long-chain-alcohol O-fatty-acyltransferase 4; EC=2.3.1.75; AltName: Full=Wax synthase 4;	SubName: Full=Wax synthase isoform 1 {ECO:0000313|EMBL:ONM18562.1};	--	GO:0016021,integral component of membrane; GO:0102966,arachidoyl-CoA:1-dodecanol O-acyltransferase activity; GO:0047196,long-chain-alcohol O-fatty-acyltransferase activity; GO:0103095,wax ester synthase activity; GO:0006629,lipid metabolic process	MBOAT, membrane-bound O-acyltransferase family
gene-LOC100192495	3.99	3.78	4.51	0.73	1.58	1.23	2.49	2.26	2.49	118	103	121	20	45	38	69	60	73	NC_050104.1	116555355	116557367	-	LOC100192495	--	K13413 mitogen-activated protein kinase kinase 4/5 [EC:2.7.12.2] | (RefSeq) mitogen-activated protein kinase kinase 5-like (A)	uncharacterized protein LOC100192495 [Zea mays]	RecName: Full=Protein G1-like2;	SubName: Full=Protein LIGHT-DEPENDENT SHORT HYPOCOTYLS 5 {ECO:0000313|EMBL:AQL05310.1};	--	GO:0005634,nucleus; GO:0003677,DNA binding; GO:0009299,mRNA transcription; GO:0007275,multicellular organism development; GO:0090698,post-embryonic plant morphogenesis; GO:0006355,regulation of transcription, DNA-templated; GO:0009416,response to light stimulus	Protein of unknown function (DUF640)
gene-LOC100192509	8.76	10.2	10.11	15.36	14.52	16.2	22.96	23.22	22.45	342	367	358	555	546	663	839	813	868	NC_050097.1	28215307	28219391	-	LOC100192509	--	--	uncharacterized protein LOC100192509 [Zea mays]	--	SubName: Full=Endosomal targeting BRO1-like domain-containing protein {ECO:0000313|EMBL:ONM15792.1};	--	--	BRO1-like domain
gene-LOC100192513	0.17	0.25	0.32	0.03	0.21	0.22	0.03	0.1	0	6	8	10	1	7	8	1	3	0	NC_050100.1	205520806	205535959	-	LOC100192513	--	--	uncharacterized protein LOC100192513 [Zea mays]	--	SubName: Full=Uncharacterized protein {ECO:0000313|EMBL:ACF79518.1};	--	GO:0016021,integral component of membrane	--
gene-LOC100192520	21.59	21.73	21.03	7.59	8.2	6.19	14.63	13	12.24	689	639	609	224	252	207	437	372	387	NC_050096.1	220794734	220796961	+	LOC100192520	--	K01099 inositol polyphosphate 5-phosphatase INPP5B/F [EC:3.1.3.36] | (RefSeq) type IV inositol polyphosphate 5-phosphatase 9 (A)	putative inositol polyphosphate phosphatase (synaptogenin-like) family protein [Zea mays]	RecName: Full=Type IV inositol polyphosphate 5-phosphatase 9 {ECO:0000303|PubMed:23658066}; Short=At5PTase9 {ECO:0000303|PubMed:23658066}; EC=3.1.3.36 {ECO:0000269|PubMed:23658066}; EC=3.1.3.86 {ECO:0000269|PubMed:23658066};	SubName: Full=Type IV inositol polyphosphate 5-phosphatase 9 {ECO:0000313|EMBL:ONM04704.1};	Inositol polyphosphate 5-phosphatase and related proteins	GO:0034595,phosphatidylinositol phosphate 5-phosphatase activity; GO:0034485,phosphatidylinositol-3,4,5-trisphosphate 5-phosphatase activity; GO:0004439,phosphatidylinositol-4,5-bisphosphate 5-phosphatase activity; GO:0071472,cellular response to salt stress; GO:0046856,phosphatidylinositol dephosphorylation; GO:2000369,regulation of clathrin-dependent endocytosis; GO:2000377,regulation of reacti…	Endonuclease/Exonuclease/phosphatase family
gene-LOC100192521	4.2	3.9	4.72	4.05	2.81	2.2	7.74	9.77	9.33	166	142	169	148	107	91	286	346	365	NC_050102.1	102627811	102630026	-	LOC100192521	--	--	uncharacterized protein LOC100192521 [Zea mays]	--	SubName: Full=Uncharacterized protein {ECO:0000313|EMBL:ACF79530.1};	--	--	--
gene-LOC100192547	24.56	24.23	24.71	9.34	9.93	9.51	16.14	15.82	13.8	1089	990	994	383	424	442	670	629	606	NC_050104.1	110420696	110427097	+	LOC100192547	--	K15404 aldehyde decarbonylase [EC:4.1.99.5] | (RefSeq) CER1-1; hypothetical protein (A)	gl1 protein [Zea mays]	RecName: Full=Protein ECERIFERUM 3; AltName: Full=Protein FACELESS POLLEN 1; AltName: Full=Protein WAX2; AltName: Full=Protein YORE-YORE;	SubName: Full=Protein ECERIFERUM 3 {ECO:0000313|EMBL:AQL05133.1};	--	GO:0005789,endoplasmic reticulum membrane; GO:0016021,integral component of membrane; GO:0016020,membrane; GO:0005886,plasma membrane; GO:0005506,iron ion binding; GO:0016491,oxidoreductase activity; GO:0043447,alkane biosynthetic process; GO:0042335,cuticle development; GO:0006723,cuticle hydrocarbon biosynthetic process; GO:0008610,lipid biosynthetic process; GO:0006629,lipid metabolic process;…	Fatty acid hydroxylase superfamily
gene-LOC100192560	19.26	19.83	18.55	14.2	16.71	16.7	9.62	10.26	8.73	1174	1114	1026	801	981	1067	549	561	527	NC_050098.1	236274734	236279173	+	LOC100192560	--	--	uncharacterized protein LOC100192560 isoform X1 [Zea mays]	RecName: Full=Zinc finger CCCH domain-containing protein 53; Short=OsC3H53;	SubName: Full=Nucleic acid binding protein {ECO:0000313|EMBL:ONM42218.1};	--	GO:0003677,DNA binding; GO:0046872,metal ion binding; GO:0003723,RNA binding	CCCH-type zinc finger
gene-LOC100192561	0	0.1	0.05	0	0	0	0.54	0.15	0.37	0	2	1	0	0	0	11	3	8	NC_050096.1	247150378	247151467	-	LOC100192561	--	K04733 interleukin-1 receptor-associated kinase 4 [EC:2.7.11.1] | (RefSeq) G-type lectin S-receptor-like serine/threonine-protein kinase At1g67520 (A)	uncharacterized protein LOC100192561 precursor [Zea mays]	RecName: Full=Thaumatin-like protein; Flags: Precursor;	SubName: Full=Pathogenesis-related thaumatin superfamily protein {ECO:0000313|EMBL:ONM06477.1};	--	--	Thaumatin family
gene-LOC100192566	0.09	0.34	0.34	0.1	0	0.17	0.71	0.3	0.49	2	7	7	2	0	4	15	6	11	NC_050099.1	191602967	191604102	-	LOC100192566	--	--	uncharacterized protein LOC100192566 precursor [Zea mays]	--	SubName: Full=Pollen allergen Cyn d 23 {ECO:0000313|EMBL:ACG38212.1, ECO:0000313|EnsemblPlants:Zm00001d052422_P001};	--	--	--
gene-LOC100192569	3.1	2.69	2.64	1.27	1.39	1.33	1.61	1.45	1.26	222	177	171	84	96	100	108	93	89	NC_050102.1	147976646	147980249	-	LOC100192569	--	--	uncharacterized LOC100192569 [Zea mays]	--	SubName: Full=Uncharacterized protein {ECO:0000313|EMBL:ONM56616.1, ECO:0000313|EnsemblPlants:Zm00001d021243_P001};	--	--	--
gene-LOC100192570	0.06	0.14	0.11	0.38	0.7	0.31	0.31	0.32	0.1	2	4	3	11	21	10	9	9	3	NC_050097.1	29495041	29500988	-	LOC100192570	--	K15285 solute carrier family 35, member E3 | (RefSeq) uncharacterized protein LOC100192570 (A)	uncharacterized protein LOC100192570 [Zea mays]	RecName: Full=UDP-xylose transporter 1 {ECO:0000312|EMBL:AKA88212.1};	SubName: Full=Uncharacterized protein {ECO:0000313|EMBL:ACF79590.1};	Glucose-6-phosphate/phosphate and phosphoenolpyruvate/phosphate antiporter	GO:0005783,endoplasmic reticulum; GO:0005789,endoplasmic reticulum membrane; GO:0005794,Golgi apparatus; GO:0000139,Golgi membrane; GO:0016021,integral component of membrane; GO:0015297,antiporter activity; GO:0005464,UDP-xylose transmembrane transporter activity; GO:0008643,carbohydrate transport; GO:0015790,UDP-xylose transmembrane transport	Nucleotide-sugar transporter
gene-LOC100192571	2.55	2.55	2.48	1.3	0.88	1.29	4.33	5.96	4.09	51	47	45	24	17	27	81	107	81	NC_050097.1	211228435	211236078	-	LOC100192571	--	--	uncharacterized protein LOC100192571 [Zea mays]	--	SubName: Full=Uncharacterized protein {ECO:0000313|EMBL:ACF79591.1, ECO:0000313|EnsemblPlants:Zm00001d006570_P002};	--	--	Protein of unknown function (DUF3450)
gene-LOC100192573	0	0	0	0.57	0.94	0.68	0	0.16	0	0	0	0	11	19	15	0	3	0	NC_050105.1	136978053	136979105	+	LOC100192573	--	--	hypothetical protein PAHAL_G01797 [Panicum hallii]	--	--	--	--	--
gene-LOC100192585	7.92	8.06	8.32	13.84	13.98	14.58	18.52	16.43	15.19	131	123	125	212	223	253	287	244	249	NC_050101.1	117591558	117594362	+	LOC100192585	--	K06689 ubiquitin-conjugating enzyme E2 D [EC:2.3.2.23] | (RefSeq) ubiquitin-conjugating enzyme E2 28 (A)	putative ubiquitin-conjugating enzyme family [Zea mays]	RecName: Full=Ubiquitin-conjugating enzyme E2 28; EC=2.3.2.23; AltName: Full=AtUBC9A {ECO:0000303|PubMed:12226665}; AltName: Full=E2 ubiquitin-conjugating enzyme 28; AltName: Full=Ubiquitin carrier protein 28;	SubName: Full=Ubiquitin-conjugating enzyme E2 11 {ECO:0000313|EMBL:AQK82733.1};	Ubiquitin-protein ligase	GO:0005524,ATP binding; GO:0016740,transferase activity; GO:0016567,protein ubiquitination	RWD domain
gene-LOC100192586	55.95	56.7	56.02	27.88	25.97	23.06	41.03	42.4	40.21	1802	1683	1637	831	806	779	1237	1225	1283	NC_050104.1	12844993	12848761	-	LOC100192586	--	K00083 cinnamyl-alcohol dehydrogenase [EC:1.1.1.195] | (RefSeq) putative cinnamyl-alcohol dehydrogenase family protein (A)	putative cinnamyl-alcohol dehydrogenase family protein [Zea mays]	RecName: Full=Probable cinnamyl alcohol dehydrogenase 1 {ECO:0000305}; Short=OsCAD1 {ECO:0000303|PubMed:15452707}; EC=1.1.1.195 {ECO:0000305};	SubName: Full=Mannitol dehydrogenase {ECO:0000313|EMBL:ACG33153.1}; SubName: Full=Putative cinnamyl alcohol dehydrogenase 1 {ECO:0000313|EMBL:AQL01413.1};	Alcohol dehydrogenase, class V	GO:0045551,cinnamyl-alcohol dehydrogenase activity; GO:0052747,sinapyl alcohol dehydrogenase activity; GO:0008270,zinc ion binding; GO:0009809,lignin biosynthetic process	D-isomer specific 2-hydroxyacid dehydrogenase, NAD binding domain
gene-LOC100192587	2.6	2.85	2.41	1.06	1.36	1.18	3.2	2.83	3.18	170	172	143	64	86	81	196	166	206	NC_050098.1	9470553	9476086	+	LOC100192587	--	K23544 serine incorporator 1/3 | (RefSeq) probable serine incorporator (A)	uncharacterized LOC100192587 isoform X1 [Zea mays]	--	SubName: Full=TMS membrane protein/tumor differentially expressed protein containing protein {ECO:0000313|EMBL:ACG28988.1};	Tumor differentially expressed (TDE) protein	GO:0016021,integral component of membrane	Serine incorporator (Serinc)
gene-LOC100192589	0.93	1.22	1.53	3.36	2.54	3.09	4.6	3.1	3.48	14	17	21	47	37	49	65	42	52	NC_050098.1	15426322	15427082	-	LOC100192589	--	K11253 histone H3 | (RefSeq) histone H3.2 (A)	PREDICTED: histone H3.2 [Musa acuminata subsp. malaccensis]	RecName: Full=Histone H3.2;	RecName: Full=Histone H3 {ECO:0000256|RuleBase:RU004471};	Histones H3 and H4	GO:0000786,nucleosome; GO:0005634,nucleus; GO:0003677,DNA binding; GO:0046982,protein heterodimerization activity	Histone-like transcription factor (CBF/NF-Y) and archaeal histone
gene-LOC100192595	16.88	17.09	15.1	6.82	5.79	6.75	13.1	13.42	14.57	599	559	486	224	198	251	435	427	512	NC_050101.1	107529578	107533404	+	LOC100192595	--	K22763 deubiquitinase DESI2 [EC:3.4.19.12] | (Kazusa) Lj2g3v1989220.3; - (A)	uncharacterized protein LOC100192595 isoform X1 [Zea mays]	RecName: Full=Nudix hydrolase 2; Short=AtNUDT2; EC=3.6.1.-; AltName: Full=ADP-ribose pyrophosphatase; EC=3.6.1.13; AltName: Full=NADH pyrophosphatase; EC=3.6.1.22;	SubName: Full=Nudix hydrolase 10 {ECO:0000313|EMBL:AQK81921.1};	Predicted NUDIX hydrolase FGF-2 and related proteins	GO:0047631,ADP-ribose diphosphatase activity; GO:0046872,metal ion binding; GO:0051287,NAD binding; GO:0000210,NAD+ diphosphatase activity; GO:0006979,response to oxidative stress	NUDIX domain
gene-LOC100192597	12.81	16.32	13.36	26.83	29.46	31.34	16.43	16.61	14.6	263	309	249	510	583	675	316	306	297	NC_050096.1	213912778	213914709	-	LOC100192597	--	K09512 DnaJ homolog subfamily B member 6 | (RefSeq) dnaJ homolog subfamily B member 3 (A)	chaperone protein dnaJ isoform X1 [Zea mays]	RecName: Full=Chaperone protein dnaJ 16; Short=AtDjB16; Short=AtJ16; AltName: Full=Protein ARG1-LIKE 1; Short=AtARL1;	SubName: Full=Chaperone protein dnaJ {ECO:0000313|EMBL:ACG30486.1};	Molecular chaperone (DnaJ superfamily)	GO:0016020,membrane; GO:0009737,response to abscisic acid	DnaJ domain
gene-LOC100192604	4.93	4.77	3.51	2.26	3.24	2.8	1.78	1.3	1.57	139	124	90	59	88	83	47	33	44	NC_050098.1	205428642	205448216	-	LOC100192604	--	K09338 homeobox-leucine zipper protein | (RefSeq) homeobox-leucine zipper protein ROC2 (A)	uncharacterized LOC100192604 [Zea mays]	RecName: Full=Homeobox-leucine zipper protein ROC2; AltName: Full=GLABRA 2-like homeobox protein 2; AltName: Full=HD-ZIP protein ROC2; AltName: Full=Homeodomain transcription factor ROC2; AltName: Full=Protein RICE OUTERMOST CELL-SPECIFIC 2;	SubName: Full=Uncharacterized protein {ECO:0000313|EMBL:ACF79632.1};	--	GO:0005634,nucleus; GO:0008289,lipid binding; GO:0043565,sequence-specific DNA binding; GO:0006355,regulation of transcription, DNA-templated; GO:0006351,transcription, DNA-templated	START domain
gene-LOC100192611	8.28	9.11	10.06	2.14	1.9	2.03	3.45	2.37	3.07	226	229	249	54	50	58	88	58	83	NC_050103.1	179057243	179058763	+	LOC100192611	--	K20891 beta-glucuronosyltransferase [EC:2.4.1.-] | (RefSeq) beta-glucuronosyltransferase GlcAT14A (A)	uncharacterized protein LOC100192611 [Zea mays]	RecName: Full=Beta-glucuronosyltransferase GlcAT14A {ECO:0000305}; EC=2.4.1.- {ECO:0000305}; AltName: Full=GT14 family glucuronic acid transferase 1 {ECO:0000305}; Short=AtGlcAT14A {ECO:0000303|PubMed:24128328};	SubName: Full=Core-2/I-branching beta-16-N-acetylglucosaminyltransferase family protein {ECO:0000313|EMBL:AQL00119.1};	Branching enzyme	GO:0005794,Golgi apparatus; GO:0000139,Golgi membrane; GO:0016021,integral component of membrane; GO:0008375,acetylglucosaminyltransferase activity; GO:0015020,glucuronosyltransferase activity; GO:0009826,unidimensional cell growth	Core-2/I-Branching enzyme
gene-LOC100192613	2.93	3.32	2.83	0.84	0.54	0.81	1.74	1.59	2.2	90	94	79	24	16	26	50	44	67	NC_050097.1	119996890	119998439	-	LOC100192613	--	--	uncharacterized protein LOC100192613 [Zea mays]	--	SubName: Full=Uncharacterized protein {ECO:0000313|EMBL:ACF79643.1};	--	--	--
gene-LOC100192631	3.5	2.9	2.95	0.74	0.79	1.13	2.58	3.48	2.99	148	113	113	29	32	50	102	132	125	NC_050099.1	4111313	4113538	+	LOC100192631	--	K13223 indole-2-monooxygenase [EC:1.14.13.137] | (RefSeq) bx2; indole-2-monooxygenase (A)	indole-2-monooxygenase isoform X1 [Zea mays]	RecName: Full=indole-2-monooxygenase; EC=1.14.13.137; AltName: Full=Cytochrome P450 71C4; AltName: Full=Protein benzoxazineless 2;	SubName: Full=Benzoxazinone synthesis2 {ECO:0000313|EMBL:AQK48644.1};	Cytochrome P450 CYP2 subfamily	GO:0016021,integral component of membrane; GO:0020037,heme binding; GO:0036190,indole-2-monooxygenase activity; GO:0005506,iron ion binding	Cytochrome P450
gene-LOC100192638	0.86	1.22	1.35	2.79	4.12	2.59	0.95	1.81	1.67	26	34	37	78	120	82	27	49	50	NC_050099.1	187161627	187164292	-	LOC100192638	--	K09874 aquaporin NIP | (RefSeq) uncharacterized protein LOC100192638 (A)	uncharacterized protein LOC100192638 [Zea mays]	RecName: Full=Aquaporin NIP2-1; AltName: Full=NOD26-like intrinsic protein 2-1; AltName: Full=ZmNIP2-1; AltName: Full=ZmNIP2;1;	SubName: Full=Uncharacterized protein {ECO:0000313|EMBL:ACF79677.1};	Aquaporin (major intrinsic protein family)	GO:0016021,integral component of membrane; GO:0015267,channel activity; GO:0015840,urea transport	Major intrinsic protein
gene-LOC100192654	87.46	81.34	88.09	107.05	107.3	104.69	191.59	186.21	179.79	3296	2825	3012	3733	3896	4137	6759	6295	6712	NC_050098.1	163926492	163929737	-	LOC100192654	--	K17285 selenium-binding protein 1 | (RefSeq) pco084514(44); uncharacterized protein LOC100192654 (A)	uncharacterized protein LOC100192654 [Zea mays]	RecName: Full=Selenium-binding protein 1;	SubName: Full=Selenium-binding protein 3 {ECO:0000313|EMBL:ONM35168.1};	Selenium-binding protein	GO:0005829,cytosol; GO:0009506,plasmodesma; GO:0008430,selenium binding; GO:0071291,cellular response to selenium ion; GO:0046686,response to cadmium ion; GO:0042542,response to hydrogen peroxide; GO:0000103,sulfate assimilation	56kDa selenium binding protein (SBP56)
gene-LOC100192656	3.1	2.72	3.28	1.7	2.24	1.8	1.5	1.29	1.38	177	143	170	90	123	108	80	66	78	NC_050100.1	224230594	224234489	+	LOC100192656	--	--	uncharacterized protein LOC100192656 [Zea mays]	--	SubName: Full=Pentatricopeptide repeat-containing protein mitochondrial {ECO:0000313|EMBL:AQK76229.1};	--	--	--
gene-LOC100192669	1.73	4.26	2.08	1.7	1.22	1.05	0.25	0.61	1.11	22	50	24	20	15	14	3	7	14	NC_050101.1	100380821	100381462	-	LOC100192669	--	--	uncharacterized protein LOC100192669 [Zea mays]	--	SubName: Full=Uncharacterized protein {ECO:0000313|EMBL:ACF79723.1, ECO:0000313|EnsemblPlants:Zm00001d036574_P001};	--	--	--
gene-LOC100192673	9.52	10.68	10.95	1.57	2.23	1.92	6.47	5.67	6.91	412	426	430	63	93	87	262	220	296	NC_050101.1	89247981	89250939	-	LOC100192673	--	--	--	--	--	--	--	--
gene-LOC100192689	0.03	0.02	0.03	0.35	0.7	0.48	0.08	0.12	0	2	1	2	21	44	33	5	7	0	NC_050100.1	75075177	75081531	+	LOC100192689	--	K21444 poly(rC)-binding protein 3/4 | (RefSeq) uncharacterized protein LOC100192689 (A)	uncharacterized protein LOC100192689 isoform X1 [Zea mays]	RecName: Full=RNA-binding KH domain-containing protein PEPPER {ECO:0000303|PubMed:16356489};	SubName: Full=RNA-binding KH domain-containing protein PEPPER {ECO:0000313|EMBL:AQK68067.1};	PolyC-binding proteins alphaCP-1 and related KH domain proteins	GO:0005634,nucleus; GO:0003723,RNA binding; GO:0048467,gynoecium development; GO:0009299,mRNA transcription; GO:0048579,negative regulation of long-day photoperiodism, flowering; GO:0048577,negative regulation of short-day photoperiodism, flowering; GO:0006355,regulation of transcription, DNA-templated; GO:0006396,RNA processing; GO:0048367,shoot system development	NusA-like KH domain
gene-LOC100192691	3.9	4.35	6.06	10.43	12.37	13.06	3.46	2.84	2.32	107	110	151	265	327	376	89	70	63	NC_050097.1	212799375	212800757	-	LOC100192691	--	--	uncharacterized LOC100192691 [Zea mays]	RecName: Full=Remorin 4.1 {ECO:0000305}; Short=OsREM4.1 {ECO:0000303|PubMed:17984200}; AltName: Full=Remorin group 4 member 1 {ECO:0000303|PubMed:17984200};	SubName: Full=Uncharacterized protein {ECO:0000313|EMBL:ACF79751.1};	--	GO:0005886,plasma membrane; GO:0009738,abscisic acid-activated signaling pathway; GO:1900458,negative regulation of brassinosteroid mediated signaling pathway	Remorin, C-terminal region
gene-LOC100192716	9	6.97	7.46	2.79	2.46	3	5.07	4.67	4.37	129	92	97	37	34	45	68	60	62	NC_050099.1	55600448	55601169	+	LOC100192716	--	--	uncharacterized protein LOC100192716 [Zea mays]	--	SubName: Full=Uncharacterized protein {ECO:0000313|EMBL:ACF79782.1};	--	--	--
gene-LOC100192723	0.36	0.29	0.88	0	0	0	0.14	0.1	0.04	8	6	18	0	0	0	3	2	1	NC_050096.1	288749095	288750225	-	LOC100192723	--	--	--	--	--	--	--	--
gene-LOC100192735	0.04	0.13	0.32	0.49	0.73	0.91	0.53	0.32	0.46	1	3	7	11	17	23	12	7	11	NC_050103.1	3503490	3504916	+	LOC100192735	--	K06688 ubiquitin-conjugating enzyme E2 C [EC:2.3.2.23] | (RefSeq) putative ubiquitin-conjugating enzyme family (A)	putative ubiquitin-conjugating enzyme family [Zea mays]	RecName: Full=Ubiquitin-conjugating enzyme E2 19; EC=2.3.2.23; AltName: Full=E2 ubiquitin-conjugating enzyme 19; AltName: Full=Ubiquitin carrier protein 19;	SubName: Full=Ubiquitin-conjugating enzyme E2 20 {ECO:0000313|EMBL:AQK89331.1}; SubName: Full=Ubiquitin-conjugating enzyme X {ECO:0000313|EMBL:ACG31309.1};	Ubiquitin-protein ligase	GO:0005737,cytoplasm; GO:0005634,nucleus; GO:0005524,ATP binding; GO:0061630,ubiquitin protein ligase activity; GO:0031625,ubiquitin protein ligase binding; GO:0004842,ubiquitin-protein transferase activity; GO:0031145,anaphase-promoting complex-dependent catabolic process; GO:0008283,cell proliferation; GO:0000209,protein polyubiquitination; GO:0030071,regulation of mitotic metaphase/anaphase tr…	UEV domain
gene-LOC100192739	0.34	0.27	0.4	0.06	0	0.13	0.09	0.16	0.08	12	9	13	2	0	5	3	5	3	NC_050097.1	28481552	28485683	+	LOC100192739	--	K23452 UDP-glucosyltransferase 85A [EC:2.4.1.-] | (RefSeq) 7-deoxyloganetin glucosyltransferase-like (A)	uncharacterized protein LOC100192739 [Zea mays]	RecName: Full=UDP-glycosyltransferase 82A1; EC=2.4.1.-;	RecName: Full=Glycosyltransferase {ECO:0000256|RuleBase:RU362057}; EC=2.4.1.- {ECO:0000256|RuleBase:RU362057};	UDP-glucuronosyl and UDP-glucosyl transferase	GO:0043231,intracellular membrane-bounded organelle; GO:0080043,quercetin 3-O-glucosyltransferase activity; GO:0080044,quercetin 7-O-glucosyltransferase activity; GO:0008152,metabolic process	UDP-glucoronosyl and UDP-glucosyl transferase
gene-LOC100192761	92.24	88.67	95.7	24.88	24.56	25.83	122.52	124.53	112.6	2288	2027	2154	571	587	672	2845	2771	2767	NC_050098.1	148431635	148432973	-	LOC100192761	--	K00430 peroxidase [EC:1.11.1.7] | (RefSeq) TIDP3705; uncharacterized protein LOC100192761 precursor (A)	Peroxidase 12 [Zea mays]	RecName: Full=Cationic peroxidase SPC4; EC=1.11.1.7; Flags: Precursor;	RecName: Full=Peroxidase {ECO:0000256|RuleBase:RU362060, ECO:0000256|SAAS:SAAS00709852}; EC=1.11.1.7 {ECO:0000256|RuleBase:RU362060, ECO:0000256|SAAS:SAAS00709852};	--	GO:0005576,extracellular region; GO:0009505,plant-type cell wall; GO:0009506,plasmodesma; GO:0020037,heme binding; GO:0046872,metal ion binding; GO:0004601,peroxidase activity; GO:0042744,hydrogen peroxide catabolic process; GO:0009664,plant-type cell wall organization; GO:0006979,response to oxidative stress	Peroxidase
gene-LOC100192763	7.76	8.68	7.95	0	0	0	1.85	1.23	1.67	197	203	183	0	0	0	44	28	42	NC_050105.1	134491110	134497205	+	LOC100192763	--	--	--	--	--	--	--	--
gene-LOC100192775	0.56	0.98	0.61	2.59	2.81	2.68	1.08	2.4	1.79	16	26	16	69	78	81	29	62	51	NC_050099.1	6523705	6529493	+	LOC100192775	--	K07466 replication factor A1 | (RefSeq) uncharacterized protein LOC103652044 (A)	uncharacterized protein LOC100192775 [Zea mays]	--	SubName: Full=Uncharacterized protein {ECO:0000313|EMBL:ACF79848.1};	--	GO:0016021,integral component of membrane	--
gene-LOC100192784	1.3	1.72	1.54	2.51	3.32	4	3.01	4.01	3.13	55	67	59	98	135	177	119	152	131	NC_050096.1	12066492	12071424	+	LOC100192784	--	K04733 interleukin-1 receptor-associated kinase 4 [EC:2.7.11.1] | (RefSeq) IDP2408; uncharacterized protein LOC100272597 isoform X1 (A)	unknown [Zea mays]	RecName: Full=Cell number regulator 13; AltName: Full=ZmCNR13;	SubName: Full=Uncharacterized protein {ECO:0000313|EMBL:EER95478.1};	--	GO:0016021,integral component of membrane	PLAC8 family
gene-LOC100192792	23.94	24.11	24.69	89.48	70.2	77.08	33.9	36.81	29.31	390	362	365	1349	1102	1317	517	538	473	NC_050103.1	143696558	143697378	-	LOC100192792	--	K11252 histone H2B | (RefSeq) LOC109755918; histone H2B.2-like (A)	histone H2B.2-like [Aegilops tauschii subsp. tauschii]	RecName: Full=Histone H2B.2;	RecName: Full=Histone H2B {ECO:0000256|RuleBase:RU000451};	Histone H2B	GO:0000786,nucleosome; GO:0005634,nucleus; GO:0003677,DNA binding; GO:0046982,protein heterodimerization activity	YscO-like protein
gene-LOC100192793	0.26	0.12	0.54	0.69	1.09	1.03	0.72	1.46	1.06	7	3	13	17	28	29	18	35	28	NC_050102.1	172756103	172758855	+	LOC100192793	--	K22832 1,3-beta-glucanosyltransferase GAS1 [EC:2.4.1.-] | (RefSeq) PLASMODESMATA CALLOSE-BINDING PROTEIN 3-like (A)	unknown [Zea mays]	RecName: Full=PLASMODESMATA CALLOSE-BINDING PROTEIN 3; Short=AtPDCB3; Flags: Precursor;	SubName: Full=PLASMODESMATA CALLOSE-BINDING PROTEIN 2 {ECO:0000313|EMBL:ONM59438.1};	--	GO:0031225,anchored component of membrane; GO:0046658,anchored component of plasma membrane; GO:0009506,plasmodesma; GO:0001872,(1->3)-beta-D-glucan binding; GO:0004553,hydrolase activity, hydrolyzing O-glycosyl compounds; GO:0030247,polysaccharide binding	X8 domain
gene-LOC100192806	0.14	0.03	0.16	0.03	0.03	0.08	0.19	0.45	0.29	5	1	5	1	1	3	6	14	10	NC_050096.1	23304912	23307029	+	LOC100192806	--	--	uncharacterized protein LOC100192806 isoform X1 [Zea mays]	--	SubName: Full=Uncharacterized protein {ECO:0000313|EMBL:ACF79895.1, ECO:0000313|EnsemblPlants:Zm00001d028122_P001};	--	--	--
gene-LOC100192810	1.21	1.01	0.81	0.18	0.44	0.51	0.42	0.56	0.43	43	33	26	6	15	19	14	18	15	NC_050101.1	104504911	104507171	-	LOC100192810	--	K15047 heterogeneous nuclear ribonucleoprotein U-like protein 1 | (RefSeq) uncharacterized protein LOC100192810 (A)	uncharacterized protein LOC100192810 [Zea mays]	--	SubName: Full=Heterogeneous nuclear ribonucleoprotein U-like protein 1 {ECO:0000313|EMBL:AQK81724.1};	Scaffold/matrix specific factor hnRNP-U/SAF-A, contains SPRY domain	GO:0030529,NA; GO:0019013,viral nucleocapsid	Chromatin associated protein KTI12
gene-LOC100192824	19.65	17.89	15.96	6.49	7.44	5.58	9.88	12.2	9.18	255	214	188	78	93	76	120	142	118	NC_050096.1	48496941	48499665	-	LOC100192824	--	--	cAMP-regulated phosphoprotein 19-related protein [Zea mays]	--	SubName: Full=cAMP-regulated phosphoprotein 19-related protein {ECO:0000313|EMBL:ONL97215.1};	--	--	cAMP-regulated phosphoprotein/endosulfine conserved region
gene-LOC100192830	1.35	1.69	1.59	2.93	2.6	2.39	3.58	3.19	3.05	57	66	61	115	106	106	142	121	128	NC_050103.1	92060623	92062756	+	LOC100192830	--	K03006 DNA-directed RNA polymerase II subunit RPB1 [EC:2.7.7.6] | (RefSeq) leucine-rich repeat extensin-like protein 1 (A)	leucine-rich repeat (LRR) family protein precursor [Zea mays]	RecName: Full=Leucine-rich repeat extensin-like protein 4; Short=AtLRX4; Short=LRR/EXTENSIN4; AltName: Full=Cell wall hydroxyproline-rich glycoprotein; Flags: Precursor;	SubName: Full=Leucine-rich repeat extensin-like protein 3 {ECO:0000313|EMBL:AQK93160.1};	--	GO:0005618,cell wall; GO:0005576,extracellular region; GO:0009505,plant-type cell wall; GO:0009506,plasmodesma; GO:0005199,structural constituent of cell wall; GO:0071555,cell wall organization	Leucine Rich repeat
gene-LOC100192837	11.47	11.8	11.86	4.64	3.78	4.6	6.53	7.47	7.66	195	185	183	73	62	82	104	114	129	NC_050104.1	127788132	127789231	+	LOC100192837	--	K04733 interleukin-1 receptor-associated kinase 4 [EC:2.7.11.1] | (RefSeq) jacalin-related lectin 3 isoform X3 (A)	uncharacterized protein LOC100192837 [Zea mays]	RecName: Full=Horcolin; AltName: Full=Agglutinin; AltName: Full=Mannose-specific lectin;	SubName: Full=Uncharacterized protein {ECO:0000313|EMBL:ACF79936.1, ECO:0000313|EnsemblPlants:Zm00001d047252_P001};	--	GO:0048046,apoplast; GO:0005537,mannose binding	Jacalin-like lectin domain
gene-LOC100192842	35.81	34.04	37.01	5.37	5.19	5.94	29.05	28.46	29.7	1397	1224	1310	194	195	243	1061	996	1148	NC_050100.1	31418497	31422470	-	LOC100192842	--	K14638 solute carrier family 15 (peptide/histidine transporter), member 3/4 | (RefSeq) protein NRT1/ PTR FAMILY 5.2-like (A)	uncharacterized protein LOC100192842 [Zea mays]	RecName: Full=Protein NRT1/ PTR FAMILY 5.2; Short=AtNPF5.2; AltName: Full=Peptide transporter PTR3-A; Short=AtPTR3;	SubName: Full=Protein NRT1/ PTR FAMILY 5.2 {ECO:0000313|EMBL:AQK65155.1};	H+/oligopeptide symporter	GO:0016021,integral component of membrane; GO:0042936,NA; GO:0022857,transmembrane transporter activity; GO:0042937,tripeptide transmembrane transporter activity; GO:0042742,defense response to bacterium; GO:0042938,dipeptide transport; GO:0042538,hyperosmotic salinity response; GO:0009737,response to abscisic acid; GO:0080052,response to histidine; GO:0009753,response to jasmonic acid; GO:004320…	POT family
gene-LOC100192846	1.73	1.21	1.08	2.44	2.17	1.19	2.55	2.92	2.84	53	34	30	69	64	38	73	80	86	NC_050100.1	214955105	214957555	+	LOC100192846	--	K19041 E3 ubiquitin-protein ligase RNF38/44 [EC:2.3.2.27] | (RefSeq) NEP1-interacting protein-like 2 isoform X1 (A)	uncharacterized protein LOC100192846 isoform X1 [Zea mays]	RecName: Full=NEP1-interacting protein-like 2; AltName: Full=RING-H2 finger protein ATL24;	SubName: Full=Uncharacterized protein {ECO:0000313|EMBL:ACN35240.1};	FOG: Predicted E3 ubiquitin ligase	GO:0016021,integral component of membrane; GO:0046872,metal ion binding; GO:0061630,ubiquitin protein ligase activity; GO:0006952,defense response; GO:0043161,proteasome-mediated ubiquitin-dependent protein catabolic process; GO:0010200,response to chitin	Glycine zipper 2TM domain
gene-LOC100192853	0.12	0.29	0.09	0.04	0.08	0.3	0.62	0.35	0.67	3	7	2	1	2	8	15	8	17	NC_050102.1	25747343	25748641	+	LOC100192853	--	--	lustrin A precursor [Zea mays]	RecName: Full=Pectinesterase inhibitor 11 {ECO:0000305}; AltName: Full=Pectin methylesterase inhibitor 11 {ECO:0000303|PubMed:28082716}; Short=AtPMEI11 {ECO:0000303|PubMed:28082716}; Flags: Precursor;	SubName: Full=Uncharacterized protein {ECO:0000313|EMBL:ACF79952.1, ECO:0000313|EnsemblPlants:Zm00001d019291_P001};	--	GO:0048046,apoplast; GO:0004857,enzyme inhibitor activity; GO:0046910,pectinesterase inhibitor activity; GO:0071669,plant-type cell wall organization or biogenesis	Plant invertase/pectin methylesterase inhibitor
gene-LOC100192854	0.2	0.25	0.31	0.03	0.03	0.05	0.15	0.06	0.34	7	8	10	1	1	2	5	2	12	NC_050100.1	32367915	32373045	-	LOC100192854	--	--	uncharacterized protein LOC100278387 isoform X1 [Zea mays]	--	SubName: Full=Uncharacterized protein {ECO:0000313|EMBL:ACG45471.1};	--	--	--
gene-LOC100192867	0.19	0.34	0.24	0.62	0.5	0.56	0.52	0.63	0.57	17	28	19	51	43	52	43	50	50	NC_050103.1	131526122	131532579	+	LOC100192867	--	K20780 mediator of DNA damage checkpoint protein 1 | (RefSeq) uncharacterized protein LOC109831770 isoform X1 (A)	uncharacterized protein LOC100192867 [Zea mays]	--	SubName: Full=BRCT domain-containing DNA repair protein {ECO:0000313|EMBL:AQK95159.1};	Signaling protein SWIFT and related BRCT domain proteins	--	Regulator of Ty1 transposition protein 107 BRCT domain
gene-LOC100192880	1.26	1.42	1.65	4.91	4.49	3.79	3.11	2.86	3.07	47	49	56	170	162	149	109	96	114	NC_050100.1	75061650	75067531	+	LOC100192880	--	K23047 E3 ubiquitin-protein ligase UNKL [EC:2.3.2.27] | (RefSeq) zinc finger CCCH domain-containing protein 30-like (A)	uncharacterized protein LOC100192880 isoform X1 [Zea mays]	RecName: Full=AT-hook motif nuclear-localized protein 1 {ECO:0000303|PubMed:15604740};	SubName: Full=AT-hook motif nuclear-localized protein 1 {ECO:0000313|EMBL:AQK68056.1};	--	GO:0098687,chromosomal region; GO:0005737,cytoplasm; GO:0005739,mitochondrion; GO:0005730,nucleolus; GO:0005654,nucleoplasm; GO:0005634,nucleus; GO:0003680,AT DNA binding; GO:0003677,DNA binding; GO:0043565,sequence-specific DNA binding; GO:0006355,regulation of transcription, DNA-templated; GO:0006351,transcription, DNA-templated	Plants and Prokaryotes Conserved (PCC) domain
gene-LOC100192891	268.76	262.77	271.95	157.1	172.24	170.98	136.24	126.07	138.52	4912	4426	4510	2657	3033	3277	2331	2067	2508	NC_050100.1	171983810	171985392	+	LOC100192891	--	K07213 copper chaperone | (RefSeq) csu308; uncharacterized protein LOC100192891 (A)	hypothetical protein [Zea mays]	RecName: Full=Copper transport protein CCH; AltName: Full=Copper chaperone CCH;	SubName: Full=Uncharacterized protein {ECO:0000313|EMBL:ACG28065.1};	Copper chaperone	GO:0048046,apoplast; GO:0009507,chloroplast; GO:0016531,copper chaperone activity; GO:0019904,protein domain specific binding; GO:0046914,transition metal ion binding; GO:0006878,cellular copper ion homeostasis; GO:0006825,copper ion transport; GO:0046686,response to cadmium ion; GO:0009651,response to salt stress	Heavy-metal-associated domain
gene-LOC100192892	0	0.12	0.03	0.39	0.49	0.45	2.47	2.88	2.78	0	4	1	13	17	17	83	93	99	NC_050101.1	131129585	131137973	-	LOC100192892	--	--	--	--	--	--	--	--
gene-LOC100192893	0.06	0.08	0.13	1.26	1.13	1.17	0.11	0.25	0.19	4	5	8	79	74	83	7	15	13	NC_050096.1	161673970	161678399	-	LOC100192893	--	K08819 cyclin-dependent kinase 12/13 [EC:2.7.11.22 2.7.11.23] | (RefSeq) probable serine/threonine-protein kinase At1g54610 isoform X1 (A)	uncharacterized protein LOC100192893 [Zea mays]	RecName: Full=Protein IMPAIRED IN BABA-INDUCED STERILITY 1 {ECO:0000303|PubMed:15722464}; EC=2.7.11.- {ECO:0000255|PROSITE-ProRule:PRU00159};	SubName: Full=Uncharacterized protein {ECO:0000313|EnsemblPlants:Zm00001d000147_P006};	Cdc2-related protein kinase	GO:0005634,nucleus; GO:0005886,plasma membrane; GO:0005524,ATP binding; GO:0004693,cyclin-dependent protein serine/threonine kinase activity; GO:0042742,defense response to bacterium; GO:0002229,defense response to oomycetes; GO:1900426,positive regulation of defense response to bacterium; GO:1902290,positive regulation of defense response to oomycetes; GO:0006468,protein phosphorylation; GO:2000…	Phosphotransferase enzyme family
gene-LOC100192896	4.56	4.55	5.32	12.47	12.29	12.48	10.74	11.89	11.24	224	206	237	567	582	643	494	524	547	NC_050096.1	266477735	266502253	+	LOC100192896	--	K09651 rhomboid domain-containing protein 1 [EC:3.4.21.-] | (RefSeq) rhomboid-domain-containing protein (A)	uncharacterized protein LOC100192896 isoform X1 [Zea mays]	RecName: Full=Rhomboid-like protein 15 {ECO:0000303|PubMed:17181860}; Short=AtRBL15 {ECO:0000303|PubMed:17181860}; EC=3.4.21.- {ECO:0000305};	SubName: Full=Rhomboid-like protein 15 {ECO:0000313|EMBL:ONM07730.1};	Rhomboid family proteins	GO:0016021,integral component of membrane; GO:0004252,serine-type endopeptidase activity	UBA/TS-N domain
gene-LOC100192897	20.55	18.12	18.63	9.46	8.67	7.65	12	12.43	11.01	507	412	417	216	206	198	277	275	269	NC_050101.1	43778832	43780243	-	LOC100192897	--	K05765 cofilin | (RefSeq) actin-depolymerizing factor 7 (A)	uncharacterized protein LOC100192897 isoform X1 [Zea mays]	RecName: Full=Actin-depolymerizing factor 7; Short=ADF-7; Short=OsADF7;	SubName: Full=Actin-depolymerizing factor 4 {ECO:0000313|EMBL:AQK79378.1};	Actin depolymerizing factor	GO:0015629,actin cytoskeleton; GO:0003779,actin binding; GO:0030042,actin filament depolymerization	Cofilin/tropomyosin-type actin-binding protein
gene-LOC100192900	14.31	15.47	15.42	34.91	35.63	35.3	21.83	21.01	20.73	720	717	704	1625	1727	1862	1028	948	1033	NC_050098.1	140922588	140941025	+	LOC100192900	--	K00627 pyruvate dehydrogenase E2 component (dihydrolipoamide acetyltransferase) [EC:2.3.1.12] | (RefSeq) pco128534b; uncharacterized protein LOC100192900 (A)	uncharacterized protein LOC100192900 [Zea mays]	RecName: Full=Dihydrolipoyllysine-residue acetyltransferase component 5 of pyruvate dehydrogenase complex, chloroplastic; EC=2.3.1.12; AltName: Full=Dihydrolipoamide S-acetyltransferase component 5 of pyruvate dehydrogenase complex; AltName: Full=Protein EMBRYO DEFECTIVE 3003; AltName: Full=Pyruvate dehydrogenase complex component E2 5; Short=PDC-E2 5; Short=PDCE2 5; Flags: Precursor;	RecName: Full=Dihydrolipoamide acetyltransferase component of pyruvate dehydrogenase complex {ECO:0000256|RuleBase:RU003423}; EC=2.3.1.- {ECO:0000256|RuleBase:RU003423};	Dihydrolipoamide acetyltransferase	GO:0009507,chloroplast; GO:0009941,chloroplast envelope; GO:0009570,chloroplast stroma; GO:0022626,cytosolic ribosome; GO:0005886,plasma membrane; GO:0004742,dihydrolipoyllysine-residue acetyltransferase activity; GO:0019904,protein domain specific binding; GO:0006096,glycolytic process	e3 binding domain
gene-LOC100192905	0.47	0.32	0.27	1.15	0.57	0.73	0.4	0.58	0.93	19	12	10	43	22	31	15	21	37	NC_050096.1	3840539	3845705	+	LOC100192905	--	--	uncharacterized protein DDB_G0271670 [Zea mays]	--	SubName: Full=Uncharacterized protein {ECO:0000313|EMBL:ONL92942.1, ECO:0000313|EnsemblPlants:Zm00001d027370_P001};	--	--	--
gene-LOC100192906	0.28	0.08	0.18	1.95	2.2	2.05	1.6	1.31	1.56	12	3	7	78	92	93	65	51	67	NC_050097.1	46323230	46328499	-	LOC100192906	--	--	--	--	--	--	--	--
gene-LOC100192912	3.52	3.37	3.74	9.57	9.92	10.18	9.77	10.76	9.69	323	285	311	812	876	979	838	885	880	NC_050104.1	161328345	161343568	+	LOC100192912	--	K01358 ATP-dependent Clp protease, protease subunit [EC:3.4.21.92] | (RefSeq) uncharacterized protein LOC111284103 (A)	protein PAIR1 [Zea mays]	RecName: Full=Protein PAIR1; AltName: Full=Protein HOMOLOGOUS PAIRING ABERRATION IN RICE MEIOSIS 1;	SubName: Full=Phosphatidylinositol N-acetyglucosaminlytransferase subunit P-related {ECO:0000313|EMBL:AQL10208.1};	--	GO:0005634,nucleus; GO:0070192,chromosome organization involved in meiotic cell cycle; GO:0009554,megasporogenesis; GO:0009556,microsporogenesis	--
gene-LOC100192919	0.1	0	0	0	0	0	0.44	0.23	0.16	4	0	0	0	0	0	16	8	6	NC_050100.1	162014049	162016134	-	LOC100192919	--	--	uncharacterized LOC100192919 [Zea mays]	--	SubName: Full=Uncharacterized protein {ECO:0000313|EMBL:ACF80033.1, ECO:0000313|EnsemblPlants:Zm00001d016444_P001};	--	--	--
gene-LOC100192921	0.38	0.24	0.33	0.75	0.49	0.55	0.11	0.13	0.14	19	11	15	35	24	29	5	6	7	NC_050098.1	224724042	224726790	-	LOC100192921	--	K10863 aprataxin [EC:3.1.11.7 3.1.11.8 3.1.12.2] | (RefSeq) basic helix-loop-helix family protein (A)	uncharacterized protein LOC100192921 [Zea mays]	RecName: Full=Transcription factor bHLH87; AltName: Full=Basic helix-loop-helix protein 87; Short=AtbHLH87; Short=bHLH 87; AltName: Full=Transcription factor EN 121; AltName: Full=bHLH transcription factor bHLH087;	SubName: Full=Transcription factor bHLH87 {ECO:0000313|EMBL:ONM40533.1};	--	GO:0005634,nucleus; GO:0003677,DNA binding; GO:0003700,DNA-binding transcription factor activity; GO:0046983,protein dimerization activity; GO:0006355,regulation of transcription, DNA-templated; GO:0006351,transcription, DNA-templated	Helix-loop-helix DNA-binding domain
gene-LOC100192924	0.11	0.04	0.13	0.74	0.71	0.58	0.45	0.3	0.23	3	1	3	18	18	16	11	7	6	NC_050098.1	119458141	119459748	+	LOC100192924	--	K14484 auxin-responsive protein IAA | (RefSeq) umc1527; uncharacterized protein LOC100192924 (A)	uncharacterized protein LOC100192924 [Zea mays]	RecName: Full=Auxin-responsive protein IAA31; AltName: Full=Indoleacetic acid-induced protein 31;	RecName: Full=Auxin-responsive protein {ECO:0000256|RuleBase:RU004549};	--	GO:0005634,nucleus; GO:0009734,auxin-activated signaling pathway; GO:0006355,regulation of transcription, DNA-templated; GO:0006351,transcription, DNA-templated	AUX/IAA family
gene-LOC100192939	0.57	0.7	0.82	0.3	0.26	0.31	0.82	0.78	0.6	23	26	30	11	10	13	31	28	24	NC_050096.1	25765871	25773205	-	LOC100192939	--	K01188 beta-glucosidase [EC:3.2.1.21] | (RefSeq) beta-glucosidase 6 (A)	uncharacterized protein LOC100192939 precursor [Zea mays]	RecName: Full=Beta-glucosidase 6 {ECO:0000305}; Short=Os3bglu6 {ECO:0000303|PubMed:17196101}; EC=3.2.1.21 {ECO:0000269|PubMed:19587102}; Flags: Precursor;	SubName: Full=Beta-glucosidase 40 {ECO:0000313|EMBL:ONL94968.1};	Beta-glucosidase, lactase phlorizinhydrolase, and related proteins	GO:0005576,extracellular region; GO:0033907,beta-D-fucosidase activity; GO:0004565,beta-galactosidase activity; GO:0080083,beta-gentiobiose beta-glucosidase activity; GO:0008422,beta-glucosidase activity; GO:0080079,cellobiose glucosidase activity; GO:0042973,glucan endo-1,3-beta-D-glucosidase activity; GO:0016798,hydrolase activity, acting on glycosyl bonds; GO:0102483,scopolin beta-glucosidase …	Cellulase (glycosyl hydrolase family 5)
gene-LOC100192942	2.1	2.85	2.32	7.23	6.63	5.97	3.8	3.94	4.07	84	105	84	267	255	250	142	141	161	NC_050098.1	170525258	170527359	-	LOC100192942	--	K07195 exocyst complex component 7 | (RefSeq) exocyst complex component EXO70B1-like (A)	exo70 exocyst complex subunit family protein [Zea mays]	RecName: Full=Exocyst complex component EXO70A1; Short=AtExo70a1; AltName: Full=Exocyst subunit Exo70 family protein A1;	SubName: Full=Leucine zipper protein-like {ECO:0000313|EMBL:ONM35423.1};	Exocyst component protein and related proteins	GO:0005618,cell wall; GO:0005856,cytoskeleton; GO:0005829,cytosol; GO:0000145,exocyst; GO:0005576,extracellular region; GO:0009524,phragmoplast; GO:0005886,plasma membrane; GO:0006887,exocytosis	Exo70 exocyst complex subunit
gene-LOC100192948	0.05	0	0.05	0.68	0.52	0.95	0	0	0.14	1	0	1	14	11	22	0	0	3	NC_050104.1	102867363	102869365	-	LOC100192948	--	--	--	--	--	--	--	--
gene-LOC100192953	4.89	5.27	5.43	10.94	12.58	13.25	23.4	25.02	22.04	271	269	273	561	672	770	1214	1244	1210	NC_050102.1	136373822	136381809	+	LOC100192953	--	K15333 tRNA guanosine-2'-O-methyltransferase [EC:2.1.1.34] | (RefSeq) uncharacterized protein LOC104224633 (A)	uncharacterized protein LOC100192953 precursor [Zea mays]	RecName: Full=Subtilisin-like protease SBT5.4 {ECO:0000303|PubMed:16193095}; EC=3.4.21.- {ECO:0000305}; AltName: Full=Subtilase subfamily 5 member 4 {ECO:0000303|PubMed:16193095}; Short=AtSBT5.4 {ECO:0000303|PubMed:16193095}; Flags: Precursor;	SubName: Full=Subtilisin-like protease SBT5.3 {ECO:0000313|EMBL:ONM55741.1};	--	GO:0005783,endoplasmic reticulum; GO:0005886,plasma membrane; GO:0004252,serine-type endopeptidase activity; GO:0010074,maintenance of meristem identity; GO:0040008,regulation of growth	PA domain
gene-LOC100192962	2.93	2.86	1.66	0.81	0.9	0.86	5.22	4.9	5.24	78	70	40	20	23	24	130	117	138	NC_050104.1	38865190	38866529	+	LOC100192962	--	--	uncharacterized protein LOC100192962 [Zea mays]	--	SubName: Full=Uncharacterized protein {ECO:0000313|EMBL:ACF80099.1};	--	--	--
gene-LOC100192968	18.35	18.02	19.45	4.32	4.23	3.81	12.76	11.89	10.81	473	428	455	103	105	103	308	275	276	NC_050102.1	137747262	137749737	+	LOC100192968	--	K06911 uncharacterized protein | (RefSeq) uncharacterized protein LOC100192968 (A)	uncharacterized protein LOC100192968 [Zea mays]	RecName: Full=Pirin-like protein At1g50590;	SubName: Full=Pirin-like protein 2 {ECO:0000313|EMBL:ONM55806.1};	--	GO:0005634,nucleus	Protein of unknown function (DUF861)
gene-LOC100192970	8.31	8.24	9.04	3.02	3.46	4.1	3.48	3.95	4.34	232	212	229	78	93	120	91	99	120	NC_050096.1	294563621	294565985	-	LOC100192970	--	--	--	--	--	--	--	--
gene-LOC100192982	2.77	2.19	2.65	0.78	0.89	0.98	3.02	2.84	3.83	100	73	87	26	31	37	102	92	137	NC_050101.1	59462311	59464928	+	LOC100192982	--	--	--	--	--	--	--	--
gene-LOC100192993	136.32	141.41	135.09	64.68	64.01	62.57	72.22	72.47	80.58	4047	3869	3639	1777	1831	1948	2007	1930	2370	NC_050097.1	113134347	113136421	+	LOC100192993	--	K00611 ornithine carbamoyltransferase [EC:2.1.3.3] | (RefSeq) ornithine carbamoyltransferase, chloroplastic-like (A)	uncharacterized protein LOC100192993 isoform X1 [Zea mays]	--	SubName: Full=OSIGBa0147B06.5 protein {ECO:0000313|EMBL:ONM18926.1};	5'-AMP-activated protein kinase, gamma subunit	--	CBS domain
gene-LOC100193008	0.04	0.08	0.25	1.62	1.11	1.5	0.78	1.15	0.81	1	2	6	39	28	41	19	27	21	NC_050104.1	155917934	155919351	+	LOC100193008	--	--	uncharacterized protein LOC100193008 [Zea mays]	--	SubName: Full=WW domain containing protein expressed {ECO:0000313|EMBL:AQL09135.1};	--	--	WW domain
gene-LOC100193017	2.81	2.52	2.89	0.61	0.89	0.57	2.52	2.46	2.87	75	62	70	15	23	16	63	59	76	NC_050096.1	128842895	128844241	-	LOC100193017	--	--	uncharacterized protein LOC100193017 [Zea mays]	--	SubName: Full=Uncharacterized protein {ECO:0000313|EMBL:ACF80173.1};	--	--	--
gene-LOC100193025	0.13	0	0	0.59	0.34	0.34	0.26	0.15	0.38	6	0	0	25	15	16	11	6	17	NC_050096.1	39861320	39864752	-	LOC100193025	--	K05909 laccase [EC:1.10.3.2] | (RefSeq) putative laccase family protein precursor (A)	putative laccase family protein isoform X1 [Zea mays]	RecName: Full=Laccase-10; EC=1.10.3.2; AltName: Full=Benzenediol:oxygen oxidoreductase 10; AltName: Full=Diphenol oxidase 10; AltName: Full=Urishiol oxidase 10; Flags: Precursor;	RecName: Full=Laccase {ECO:0000256|RuleBase:RU361119}; EC=1.10.3.2 {ECO:0000256|RuleBase:RU361119}; AltName: Full=Benzenediol:oxygen oxidoreductase {ECO:0000256|RuleBase:RU361119}; AltName: Full=Diphenol oxidase {ECO:0000256|RuleBase:RU361119}; AltName: Full=Urishiol oxidase {ECO:0000256|RuleBase:RU361119};	Multicopper oxidases	GO:0048046,apoplast; GO:0005507,copper ion binding; GO:0052716,hydroquinone:oxygen oxidoreductase activity; GO:0016722,oxidoreductase activity, oxidizing metal ions; GO:0046274,lignin catabolic process	Multicopper oxidase
gene-LOC100193031	0.13	0.18	0.4	0	0	0	0.39	0.18	0.1	4	5	11	0	0	0	11	5	3	NC_050096.1	225018125	225019818	+	LOC100193031	--	K09510 DnaJ homolog subfamily B member 4 | (RefSeq) uncharacterized protein LOC100193031 (A)	uncharacterized protein LOC100193031 [Zea mays]	RecName: Full=DnaJ protein ERDJ3B; AltName: Full=Chaperone protein dnaJ 19; Short=AtDjB19; Short=AtJ19; AltName: Full=Endoplasmic reticulum dnaJ domain-containing protein 3B; Short=AtERdj3B; AltName: Full=Protein SCJ1 homolog ERDJ3B; Flags: Precursor;	SubName: Full=DNAJ heat shock family protein {ECO:0000313|EMBL:ONM04906.1};	Molecular chaperone (DnaJ superfamily)	GO:0005783,endoplasmic reticulum; GO:0005788,endoplasmic reticulum lumen; GO:0005886,plasma membrane; GO:0051082,unfolded protein binding; GO:0052033,pathogen-associated molecular pattern dependent induction by symbiont of host innate immune response; GO:0006457,protein folding	DnaJ domain
gene-LOC100193044	1.85	1.71	1.23	2.05	2.74	2.49	3.3	3.5	3.45	73	62	44	75	104	103	122	124	135	NC_050097.1	45245820	45250837	-	LOC100193044	--	K08139 MFS transporter, SP family, sugar:H+ symporter | (RefSeq) hypothetical protein (A)	uncharacterized protein LOC100193044 [Zea mays]	RecName: Full=Sugar transport protein MST1 {ECO:0000305}; AltName: Full=Monosaccharide transporter 1 {ECO:0000303|PubMed:11038054}; Short=OsMST1 {ECO:0000303|PubMed:11038054}; AltName: Full=Sugar:proton symporter MST1 {ECO:0000305};	SubName: Full=Sugar transport protein 5 {ECO:0000313|EMBL:ONM17001.1};	Predicted transporter (major facilitator superfamily)	GO:0016021,integral component of membrane; GO:0005355,glucose transmembrane transporter activity; GO:0005351,carbohydrate:proton symporter activity; GO:0046323,glucose import; GO:0035428,NA	Major Facilitator Superfamily
gene-LOC100193053	1.35	1.75	1.88	0.35	0.58	0.53	0.81	1.13	1.16	41	49	52	10	17	17	23	31	35	NC_050104.1	149744727	149747020	-	LOC100193053	--	--	--	--	--	--	--	--
gene-LOC100193060	4.28	3.99	3.58	1.5	1.96	1.97	4.5	3.74	3.6	120	103	91	39	53	58	118	94	100	NC_050102.1	54394148	54395560	-	LOC100193060	--	--	uncharacterized protein LOC100193060 [Zea mays]	--	SubName: Full=Uncharacterized protein {ECO:0000313|EMBL:ACF80221.1};	--	--	--
gene-LOC100193066	0.52	1.01	0.63	1.64	1.84	1.19	1.55	1.52	1.65	23	41	25	67	78	55	64	60	72	NC_050102.1	145923555	145926201	+	LOC100193066	--	--	--	--	--	--	--	--
gene-LOC100193067	1.91	3.29	1.87	6.4	8.17	8.58	9.72	10.79	9.26	53	84	47	164	218	249	252	268	254	NC_050102.1	45956599	45969222	-	LOC100193067	--	K16040 trans-resveratrol di-O-methyltransferase [EC:2.1.1.240] | (RefSeq) trans-resveratrol di-O-methyltransferase-like (A)	putative O-methyltransferase 2 [Zea mays]	RecName: Full=Acetylserotonin O-methyltransferase 1 {ECO:0000305}; Short=OsASMT1 {ECO:0000303|PubMed:24134674}; EC=2.1.1.4 {ECO:0000269|PubMed:21210840};	SubName: Full=Putative O-methyltransferase 2 {ECO:0000313|EMBL:ONM53406.1};	Hydroxyindole-O-methyltransferase and related SAM-dependent methyltransferases	GO:0005737,cytoplasm; GO:0017096,acetylserotonin O-methyltransferase activity; GO:0046983,protein dimerization activity; GO:0030187,melatonin biosynthetic process	Methyltransferase domain
gene-LOC100193071	0.2	0.15	0.3	0.59	0.67	0.55	0.04	0.04	0.07	6	4	8	16	19	17	1	1	2	NC_050096.1	82722562	82724996	-	LOC100193071	--	K20557 transcription factor VIP1 | (RefSeq) LOW QUALITY PROTEIN: transcription factor VIP1-like (A)	putative bZIP transcription factor superfamily protein [Zea mays]	RecName: Full=Transcription factor RF2a;	SubName: Full=BZIP-type transcription factor {ECO:0000313|EMBL:AFU81589.1}; Flags: Fragment;	--	GO:0005634,nucleus; GO:0003677,DNA binding; GO:0003700,DNA-binding transcription factor activity; GO:0006351,transcription, DNA-templated	Basic region leucine zipper
gene-LOC100193072	3.58	3.53	3.38	2.23	2.16	2.62	1.08	1.01	1.28	198	180	170	114	115	152	56	50	70	NC_050096.1	4370466	4378769	-	LOC100193072	--	--	cell division control protein 50 isoform X1 [Zea mays]	RecName: Full=ALA-interacting subunit 1; Short=AtALIS1; AltName: Full=ALA3 beta-subunit 1;	SubName: Full=ALA-interacting subunit 1 {ECO:0000313|EMBL:ONL93044.1};	Cell cycle control protein	GO:0005789,endoplasmic reticulum membrane; GO:0005794,Golgi apparatus; GO:0000139,Golgi membrane; GO:0016021,integral component of membrane; GO:0031902,late endosome membrane; GO:0015914,phospholipid transport	LEM3 (ligand-effect modulator 3) family / CDC50 family
gene-LOC100193078	112.47	124.3	92.22	21.87	22.85	19	73.78	76.99	77.2	1078	1098	802	194	211	191	662	662	733	NC_050101.1	176691610	176692199	+	LOC100193078	--	--	--	--	--	--	--	--
gene-LOC100193089	2.68	3.76	3.13	1.38	1.21	1.42	2.22	2.32	2.93	124	160	131	59	54	69	96	96	134	NC_050097.1	224420718	224427650	-	LOC100193089	--	K01209 alpha-N-arabinofuranosidase [EC:3.2.1.55] | (RefSeq) alpha-L-arabinofuranosidase 1 isoform X1 (A)	uncharacterized protein LOC100193089 precursor [Zea mays]	RecName: Full=Alpha-L-arabinofuranosidase 1; Short=AtASD1; EC=3.2.1.55; AltName: Full=Beta-D-xylosidase; EC=3.2.1.-; Flags: Precursor;	SubName: Full=Alpha-L-arabinofuranosidase 1 {ECO:0000313|EMBL:ONM26278.1};	--	GO:0048046,apoplast; GO:0009505,plant-type cell wall; GO:0005578,NA; GO:0005773,vacuole; GO:0046556,alpha-L-arabinofuranosidase activity; GO:0009044,xylan 1,4-beta-xylosidase activity; GO:0046373,L-arabinose metabolic process; GO:0045493,xylan catabolic process	Carbohydrate binding domain
gene-LOC100193096	3.21	2.85	3.5	7.24	7.05	7.11	3.46	3.85	3.18	105	86	104	219	222	244	106	113	103	NC_050103.1	869007	870654	-	LOC100193096	--	K22207 L-cysteine desulfhydrase [EC:4.4.1.28] | (RefSeq) uncharacterized protein LOC100193096 (A)	uncharacterized protein LOC100193096 [Zea mays]	RecName: Full=Putative L-cysteine desulfhydrase 1; EC=4.4.1.28; AltName: Full=OsL-CDes1; Short=L-CDes1;	SubName: Full=Putative L-cysteine desulfhydrase chloroplastic {ECO:0000313|EMBL:AQK89152.1};	Cysteine desulfurase NFS1	GO:0016829,lyase activity	Aminotransferase class-V
gene-LOC100193098	0.48	0.63	1.07	0.07	0.1	0.06	0.28	0.29	0.36	15	18	30	2	3	2	8	8	11	NC_050099.1	191136793	191141480	-	LOC100193098	--	K09285 AP2-like factor, ANT lineage | (RefSeq) EREB20; WRI1 transcription factor 2 (A)	WRI1 transcription factor 2 [Zea mays]	RecName: Full=Ethylene-responsive transcription factor WRI1; AltName: Full=Protein ACTIVATOR OF SPORAMIN::LUC 1; AltName: Full=Protein WRINKLED 1;	SubName: Full=AP2-EREBP transcription factor {ECO:0000313|EMBL:AIB05036.1};	--	GO:0005634,nucleus; GO:0003677,DNA binding; GO:0003700,DNA-binding transcription factor activity; GO:0009873,ethylene-activated signaling pathway; GO:0008610,lipid biosynthetic process; GO:0006629,lipid metabolic process; GO:0007275,multicellular organism development; GO:1901959,positive regulation of cutin biosynthetic process; GO:0006109,regulation of carbohydrate metabolic process; GO:0006110,…	AP2 domain
gene-LOC100193100	0.26	0.05	0.53	0.05	0	0	0.33	0.1	0.35	6	1	11	1	0	0	7	2	8	NC_050100.1	34490323	34491575	-	LOC100193100	--	K13993 HSP20 family protein | (RefSeq) inactive protein RESTRICTED TEV MOVEMENT 2-like (A)	uncharacterized protein LOC100193100 [Zea mays]	RecName: Full=Protein RESTRICTED TEV MOVEMENT 2; AltName: Full=Alpha-crystallin domains containing protein 41.3; Short=AtAcd41.3; AltName: Full=Restricted tobacco etch virus movement protein 2;	SubName: Full=Uncharacterized protein {ECO:0000313|EMBL:ACL54033.1};	Molecular chaperone (small heat-shock protein Hsp26/Hsp42)	GO:0016021,integral component of membrane; GO:0005886,plasma membrane; GO:0006952,defense response; GO:0009615,response to virus; GO:0046741,transport of virus in host, tissue to tissue	Hsp20/alpha crystallin family
gene-LOC100193113	3.12	3.89	2.82	1.41	1.59	1.02	3.03	2.7	2.96	67	77	55	28	33	23	61	52	63	NC_050098.1	144782855	144783937	-	LOC100193113	--	--	uncharacterized LOC100193113 [Zea mays]	RecName: Full=NDR1/HIN1-like protein 1 {ECO:0000303|Ref.1};	SubName: Full=NDR1/HIN1-like 1 {ECO:0000313|EMBL:ONM34092.1};	--	GO:0046658,anchored component of plasma membrane; GO:0016021,integral component of membrane; GO:0009506,plasmodesma; GO:0004871,NA; GO:0051607,defense response to virus	Late embryogenesis abundant protein
gene-LOC100193121	11.99	13.85	13.8	30.19	29.58	29.54	14.51	15.18	14.42	339	361	354	790	806	876	384	385	404	NC_050101.1	7999658	8001310	-	LOC100193121	--	K19039 E3 ubiquitin-protein ligase ATL7/58/59 [EC:2.3.2.27] | (RefSeq) hypothetical protein (A)	uncharacterized protein LOC100193121 precursor [Zea mays]	RecName: Full=Phytolongin Phyl1.1 {ECO:0000303|PubMed:19889231};	SubName: Full=Uncharacterized protein {ECO:0000313|EnsemblPlants:Zm00001d000424_P001};	--	GO:0016021,integral component of membrane; GO:0005886,plasma membrane; GO:0031201,SNARE complex; GO:0005484,SNAP receptor activity; GO:0000149,SNARE binding; GO:0006887,exocytosis; GO:0015031,protein transport; GO:0006906,vesicle fusion	Regulated-SNARE-like domain
gene-LOC100193133	0.39	0.7	0.43	1.08	0.84	1.17	0.38	0.5	1.01	12	20	12	31	25	38	11	14	31	NC_050097.1	234344601	234346162	-	LOC100193133	--	--	--	--	--	--	--	--
gene-LOC100193135	0.41	0.56	0.6	1.67	1.49	1.37	2	1.93	1.45	15	19	20	57	53	53	69	64	53	NC_050100.1	10499248	10504323	-	LOC100193135	--	K04733 interleukin-1 receptor-associated kinase 4 [EC:2.7.11.1] | (RefSeq) probable inactive receptor kinase At4g23740 (A)	uncharacterized protein LOC100193135 [Zea mays]	RecName: Full=Probable inactive receptor kinase At4g23740; Flags: Precursor;	SubName: Full=Uncharacterized protein {ECO:0000313|EMBL:ACF80324.1};	--	GO:0016021,integral component of membrane; GO:0005886,plasma membrane; GO:0005524,ATP binding; GO:0004672,protein kinase activity	Leucine Rich repeats (2 copies)
gene-LOC100193136	0.48	0.33	0.26	1.3	0.96	1.24	2.67	3.25	3.74	14	9	7	35	27	38	73	85	108	NC_050104.1	136041872	136043341	-	LOC100193136	--	--	uncharacterized protein LOC100193136 [Zea mays]	--	SubName: Full=Uncharacterized protein {ECO:0000313|EMBL:ACF80325.1};	--	--	--
gene-LOC100193143	1.59	2.24	2.55	1.07	1.16	0.98	1.15	1.15	0.56	37	48	54	23	26	24	25	24	13	NC_050098.1	56851678	56852970	+	LOC100193143	--	K09286 EREBP-like factor | (RefSeq) ethylene-responsive transcription factor ERF071-like (A)	putative AP2/EREBP transcription factor superfamily protein isoform X1 [Zea mays]	RecName: Full=Ethylene-responsive transcription factor ERF071;	SubName: Full=Ethylene-responsive transcription factor RAP2-2 {ECO:0000313|EMBL:ONM31729.1};	--	GO:0005634,nucleus; GO:0003677,DNA binding; GO:0003700,DNA-binding transcription factor activity; GO:0009873,ethylene-activated signaling pathway; GO:2000280,regulation of root development; GO:0034059,response to anoxia; GO:0006351,transcription, DNA-templated	AP2 domain
gene-LOC100193144	7.86	7.23	6.06	1.94	1.87	2.6	5.09	5.34	6.09	297	252	208	68	68	103	180	181	228	NC_050098.1	158661167	158664263	+	LOC100193144	--	K13422 transcription factor MYC2 | (RefSeq) transcription factor MYC2-like (A)	uncharacterized protein LOC100193144 isoform X1 [Zea mays]	RecName: Full=Transcription factor ICE1; AltName: Full=Basic helix-loop-helix protein 116; Short=AtbHLH116; Short=bHLH 116; AltName: Full=Inducer of CBF expression 1; AltName: Full=Transcription factor EN 45; AltName: Full=Transcription factor SCREAM; AltName: Full=bHLH transcription factor bHLH116;	SubName: Full=BHLH transcription factor {ECO:0000313|EMBL:AIB05243.1}; SubName: Full=Inducer of CBF expression 2 {ECO:0000313|EMBL:ACG46593.1};	--	GO:0005634,nucleus; GO:0003677,DNA binding; GO:0003700,DNA-binding transcription factor activity; GO:0046983,protein dimerization activity; GO:0045893,positive regulation of transcription, DNA-templated; GO:0009409,response to cold; GO:0050826,response to freezing; GO:0010440,stomatal lineage progression; GO:0006351,transcription, DNA-templated	Helix-loop-helix DNA-binding domain
gene-LOC100193152	2.31	2.2	2.5	3.97	5.23	4.53	6.66	5.3	5	56	49	55	89	122	115	151	115	120	NC_050100.1	35826426	35875927	+	LOC100193152	--	K14802 phospholipid-transporting ATPase [EC:3.6.3.1] | (RefSeq) uncharacterized LOC100193152 (A)	uncharacterized LOC100193152 [Zea mays]	RecName: Full=Phospholipid-transporting ATPase 3 {ECO:0000303|PubMed:11402198}; Short=AtALA3 {ECO:0000303|PubMed:11402198}; EC=3.6.3.1 {ECO:0000305|PubMed:11402198}; AltName: Full=Aminophospholipid ATPase 3 {ECO:0000303|PubMed:11402198}; AltName: Full=Aminophospholipid flippase 3 {ECO:0000303|PubMed:11402198}; AltName: Full=Protein IRREGULAR TRICHOME BRANCH 2 {ECO:0000303|PubMed:19566596};	SubName: Full=Uncharacterized protein {ECO:0000313|EMBL:ACF80343.1};	P-type ATPase	GO:0005789,endoplasmic reticulum membrane; GO:0005768,endosome; GO:0005794,Golgi apparatus; GO:0000139,Golgi membrane; GO:0016021,integral component of membrane; GO:0005886,plasma membrane; GO:0005802,trans-Golgi network; GO:0005524,ATP binding; GO:0000287,magnesium ion binding; GO:0005548,phospholipid transporter activity; GO:0004012,phospholipid-translocating ATPase activity; GO:0048194,Golgi v…	E1-E2 ATPase
gene-LOC100193156	3	3.05	3.56	1.91	2.6	2.31	0.78	0.99	0.89	78	73	84	46	65	63	19	23	23	NC_050097.1	249303	250612	+	LOC100193156	--	K10523 speckle-type POZ protein | (RefSeq) uncharacterized protein LOC100193156 (A)	uncharacterized protein LOC100193156 [Zea mays]	RecName: Full=BTB/POZ and MATH domain-containing protein 1; AltName: Full=Protein BTB-POZ AND MATH DOMAIN 1; Short=AtBPM1;	SubName: Full=Speckle-type POZ protein {ECO:0000313|EMBL:ONM11919.1};	Speckle-type POZ protein SPOP and related proteins with TRAF, MATH and BTB/POZ domains	GO:0005634,nucleus; GO:0042802,identical protein binding; GO:0071472,cellular response to salt stress; GO:0042631,cellular response to water deprivation; GO:0016567,protein ubiquitination; GO:0006970,response to osmotic stress	MATH domain
gene-LOC100193167	0.67	0.96	0.98	0.26	0.57	0.23	0.49	0.44	0.49	22	29	29	8	18	8	15	13	16	NC_050104.1	18126235	18130153	-	LOC100193167	--	K04733 interleukin-1 receptor-associated kinase 4 [EC:2.7.11.1] | (RefSeq) uncharacterized protein LOC111781667 (A)	putative HLH DNA-binding domain superfamily protein [Zea mays]	RecName: Full=Transcription factor SPATULA; AltName: Full=Basic helix-loop-helix protein 24; Short=AtbHLH24; Short=bHLH 24; AltName: Full=Transcription factor EN 99; AltName: Full=bHLH transcription factor bHLH024;	SubName: Full=BHLH transcription factor {ECO:0000313|EMBL:AIB04351.1};	--	GO:0005634,nucleus; GO:0003677,DNA binding; GO:0003700,DNA-binding transcription factor activity; GO:0046983,protein dimerization activity; GO:0048440,carpel development; GO:0007623,circadian rhythm; GO:0010154,fruit development; GO:0010187,negative regulation of seed germination; GO:0009409,response to cold; GO:0010114,response to red light; GO:0006351,transcription, DNA-templated	Helix-loop-helix DNA-binding domain
gene-LOC100193171	66.26	67.98	69.44	21.92	21.3	21.43	21.51	23.07	24.51	4590	4340	4365	1405	1422	1557	1395	1434	1682	NC_050103.1	10058744	10067353	-	LOC100193171	--	K04733 interleukin-1 receptor-associated kinase 4 [EC:2.7.11.1] | (RefSeq) LOW QUALITY PROTEIN: rust resistance kinase Lr10 (A)	putative protein kinase superfamily protein precursor [Zea mays]	RecName: Full=Rust resistance kinase Lr10 {ECO:0000312|EMBL:AAC49629.1}; EC=2.7.11.1; AltName: Full=Probable receptor-like serine/threonine-protein kinase LRK10; Flags: Precursor;	SubName: Full=Cysteine-rich receptor-like protein kinase 37 {ECO:0000313|EMBL:AQK89967.1};	Serine/threonine protein kinase	GO:0016021,integral component of membrane; GO:0005886,plasma membrane; GO:0005524,ATP binding; GO:0004674,protein serine/threonine kinase activity	Protein tyrosine kinase
gene-LOC100193187	5.12	4.91	5.44	22.42	20.1	18.18	3.47	3.33	4.57	137	121	132	555	518	510	87	80	121	NC_050096.1	77867200	77868613	-	LOC100193187	--	--	hypothetical protein [Zea mays]	RecName: Full=LOB domain-containing protein 37; AltName: Full=ASYMMETRIC LEAVES 2-like protein 39; Short=AS2-like protein 39;	SubName: Full=LOB domain-containing protein 38 {ECO:0000313|EMBL:ONL99077.1};	--	GO:0006807,nitrogen compound metabolic process; GO:0060776,simple leaf morphogenesis	Lateral organ boundaries (LOB) domain
gene-LOC100193203	0.02	0.08	0.08	0.99	0.9	0.57	0.39	0.94	0.44	1	3	3	38	36	25	15	35	18	NC_050103.1	154831192	154839603	-	LOC100193203	--	--	--	--	--	--	--	--
gene-LOC100193212	4.45	4.83	3.83	2.57	2.59	3.42	1.96	1.74	1.97	114	114	89	61	64	92	47	40	50	NC_050103.1	123736148	123739918	-	LOC100193212	--	--	uncharacterized protein LOC100193212 [Zea mays]	--	SubName: Full=Uncharacterized protein {ECO:0000313|EMBL:ACF80423.1};	--	--	--
gene-LOC100193231	6.2	6.95	7.73	2.3	2.51	2.72	4.82	5.26	4.64	213	220	241	73	83	98	155	162	158	NC_050099.1	223326476	223329322	+	LOC100193231	--	K19045 E3 ubiquitin-protein ligase BIG BROTHER and related proteins [EC:2.3.2.27] | (RefSeq) putative RING zinc finger domain superfamily protein (A)	putative RING zinc finger domain superfamily protein [Zea mays]	RecName: Full=E3 ubiquitin ligase BIG BROTHER-related; Short=AtBBR; EC=2.3.2.27 {ECO:0000250|UniProtKB:Q8L649}; AltName: Full=RING-type E3 ubiquitin transferase BIG BROTHER-related {ECO:0000305};	SubName: Full=E3 ubiquitin ligase BIG BROTHER-related {ECO:0000313|EMBL:AQK58954.1};	FOG: Predicted E3 ubiquitin ligase	GO:0046872,metal ion binding; GO:0061630,ubiquitin protein ligase activity; GO:0004842,ubiquitin-protein transferase activity; GO:0043161,proteasome-mediated ubiquitin-dependent protein catabolic process; GO:0051865,protein autoubiquitination; GO:0016567,protein ubiquitination	RING-type zinc-finger
gene-LOC100193234	22.84	22.29	20.63	9.13	8.72	8.62	11.94	12.58	10.91	427	384	350	158	157	169	209	211	202	NC_050098.1	178217345	178218420	-	LOC100193234	--	K09422 transcription factor MYB, plant | (RefSeq) uncharacterized protein LOC100193234 (A)	uncharacterized protein LOC100193234 [Zea mays]	RecName: Full=Myb-related protein 308;	SubName: Full=Transcription repressor MYB6 {ECO:0000313|EMBL:ONM36009.1};	Transcription factor, Myb superfamily	GO:0005634,nucleus; GO:0003677,DNA binding; GO:0006355,regulation of transcription, DNA-templated; GO:0006351,transcription, DNA-templated	Myb-like DNA-binding domain
gene-LOC100193238	1.35	1.2	0.74	4.41	4.31	4.3	4.57	4.85	5.83	34	28	17	103	105	114	108	110	146	NC_050103.1	24438118	24441560	-	LOC100193238	--	--	--	--	--	--	--	--
gene-LOC100193239	7.24	7.37	6.64	12.24	12.47	13.53	14.7	14.54	14.69	481	451	400	752	798	942	914	866	966	NC_050097.1	37956496	37960606	+	LOC100193239	--	--	uncharacterized protein LOC100193239 [Zea mays]	RecName: Full=F-box protein SKIP14; AltName: Full=SKP1-interacting partner 14;	SubName: Full=F-box protein SKIP14 {ECO:0000313|EMBL:ONM16515.1};	--	GO:0005829,cytosol; GO:0005634,nucleus; GO:0009788,negative regulation of abscisic acid-activated signaling pathway; GO:0016567,protein ubiquitination	F-box domain
gene-LOC100193241	3.38	4.55	3.98	23.1	29.84	31.81	23.62	28.24	27.76	87	108	93	551	741	860	570	653	709	NC_050102.1	96949187	96953546	-	LOC100193241	--	--	--	--	--	--	--	--
gene-LOC100193248	0.29	0.62	0.4	1.11	1.52	1.54	0.98	0.98	0.98	15	30	19	54	77	85	48	46	51	NC_050099.1	171950534	171956218	+	LOC100193248	--	K08332 vacuolar protein 8 | (RefSeq) U-box domain-containing protein 11-like (A)	uncharacterized protein LOC100193248 [Zea mays]	RecName: Full=U-box domain-containing protein 10; EC=2.3.2.27; AltName: Full=Plant U-box protein 10; AltName: Full=RING-type E3 ubiquitin transferase PUB10 {ECO:0000305};	RecName: Full=RING-type E3 ubiquitin transferase {ECO:0000256|SAAS:SAAS00702733}; EC=2.3.2.27 {ECO:0000256|SAAS:SAAS00702733};	FOG: Armadillo/beta-catenin-like repeats	GO:0005737,cytoplasm; GO:0005634,nucleus; GO:0043621,protein self-association; GO:0004842,ubiquitin-protein transferase activity; GO:0051865,protein autoubiquitination; GO:0031648,protein destabilization; GO:0016567,protein ubiquitination; GO:2000022,regulation of jasmonic acid mediated signaling pathway	Cell differentiation family, Rcd1-like
gene-LOC100193249	0.44	0.54	0.41	1.53	2.34	2.09	1.74	2.13	1.43	14	16	12	45	72	70	52	61	45	NC_050101.1	178207476	178209191	+	LOC100193249	--	--	uncharacterized protein LOC100193249 [Zea mays]	--	SubName: Full=Uncharacterized protein {ECO:0000313|EMBL:ACF80474.1};	--	--	--
gene-LOC100193256	45.59	43.22	44.55	34.03	37.48	37.95	20.13	21.17	22.13	2516	2198	2231	1738	1993	2196	1040	1048	1210	NC_050097.1	227823956	227828758	+	LOC100193256	--	K15333 tRNA guanosine-2'-O-methyltransferase [EC:2.1.1.34] | (RefSeq) uncharacterized protein LOC104224633 (A)	putative subtilase family protein precursor [Zea mays]	RecName: Full=Subtilisin-like protease SBT3.3 {ECO:0000303|PubMed:16193095}; EC=3.4.21.- {ECO:0000305}; AltName: Full=Subtilase subfamily 3 member 3 {ECO:0000303|PubMed:16193095}; Short=AtSBT3.3 {ECO:0000303|PubMed:16193095}; Flags: Precursor;	SubName: Full=Subtilisin-like serine endopeptidase family protein {ECO:0000313|EMBL:ONM26551.1};	--	GO:0031012,extracellular matrix; GO:0009505,plant-type cell wall; GO:0005578,NA; GO:0004252,serine-type endopeptidase activity; GO:0009682,induced systemic resistance	PA domain
gene-LOC100193259	1.36	0.91	1.02	0.14	0.28	0.16	0.47	0.58	0.32	65	40	44	6	13	8	21	25	15	NC_050102.1	156398790	156406729	+	LOC100193259	--	K10523 speckle-type POZ protein | (RefSeq) MATH domain and coiled-coil domain-containing protein At3g58270-like (A)	MATH domain containing protein isoform 1 [Zea mays]	RecName: Full=MATH domain and coiled-coil domain-containing protein At3g58440; AltName: Full=RTM3-like protein At3g58440;	SubName: Full=MATH domain containing protein {ECO:0000313|EMBL:ONM57406.1}; SubName: Full=Orphans transcription factor {ECO:0000313|EMBL:AIB05396.1};	Speckle-type POZ protein SPOP and related proteins with TRAF, MATH and BTB/POZ domains	--	MATH domain
gene-LOC100193263	85.88	81.37	81.72	21.49	25.39	22.72	6.46	6.35	6.24	1222	1067	1055	283	348	339	86	81	88	NC_050096.1	299249292	299252131	+	LOC100193263	--	K02976 small subunit ribosomal protein S26e | (RefSeq) 40S ribosomal protein S26-like (A)	40S ribosomal protein S26-3 [Triticum urartu]	RecName: Full=40S ribosomal protein S26; AltName: Full=S31;	RecName: Full=40S ribosomal protein S26 {ECO:0000256|RuleBase:RU363128};	40s ribosomal protein S26	GO:0022627,cytosolic small ribosomal subunit; GO:0003729,mRNA binding; GO:0003735,structural constituent of ribosome; GO:0006412,translation	Ribosomal protein S26e
gene-LOC100193267	18.47	16.36	14.25	10.94	9.82	6.83	8.05	5.68	7.83	250	204	175	137	128	97	102	69	105	NC_050102.1	177115223	177118976	+	LOC100193267	--	K12456 anaphase-promoting complex subunit 13 | (RefSeq) uncharacterized protein LOC100193267 (A)	uncharacterized protein LOC100193267 [Zea mays]	RecName: Full=Anaphase-promoting complex subunit 13 {ECO:0000303|PubMed:17627280}; AltName: Full=Protein BONSAI {ECO:0000303|PubMed:9450349};	SubName: Full=Uncharacterized protein {ECO:0000313|EMBL:ACF80495.1};	--	GO:0005680,anaphase-promoting complex; GO:0007049,cell cycle; GO:0051301,cell division; GO:0010229,inflorescence development; GO:0048827,phyllome development; GO:0010152,pollen maturation; GO:0061614,pri-miRNA transcription by RNA polymerase II; GO:0016567,protein ubiquitination	Apc13p protein
gene-LOC100193268	6.59	15.42	15.39	5.5	2.21	4.01	4.9	4.65	3.11	158	341	335	122	51	101	110	100	74	NC_050105.1	141619641	141621844	+	LOC100193268	--	--	--	--	--	--	--	--
gene-LOC100193272	0.11	0.15	0.2	0.62	0.89	0.98	3.54	2.86	3.13	3	4	5	16	24	29	93	72	87	NC_050096.1	255696057	255697471	-	LOC100193272	--	--	uncharacterized protein LOC100193272 [Zea mays]	--	SubName: Full=Uncharacterized protein {ECO:0000313|EMBL:ACF80500.1};	--	--	--
gene-LOC100193277	1.69	1.6	1.66	1	0.63	0.84	0.62	1.05	0.65	108	94	96	59	39	56	37	60	41	NC_050102.1	9428552	9434146	-	LOC100193277	--	K20279 synaptojanin [EC:3.1.3.36] | (RefSeq) type IV inositol polyphosphate 5-phosphatase 7-like (A)	Type IV inositol polyphosphate 5-phosphatase 7 [Zea mays]	RecName: Full=Type IV inositol polyphosphate 5-phosphatase 7 {ECO:0000303|PubMed:21677096}; Short=At5PTase7 {ECO:0000303|PubMed:21677096}; EC=3.1.3.36 {ECO:0000269|PubMed:19473324, ECO:0000269|PubMed:21677096, ECO:0000269|PubMed:23658066}; EC=3.1.3.86 {ECO:0000269|PubMed:19473324, ECO:0000269|PubMed:21677096, ECO:0000269|PubMed:23658066}; AltName: Full=Protein CVP2 LIKE 1 {ECO:0000303|PubMed:1947…	SubName: Full=Type IV inositol polyphosphate 5-phosphatase 7 {ECO:0000313|EMBL:ONM51661.1};	Inositol polyphosphate 5-phosphatase and related proteins	GO:0005634,nucleus; GO:0005886,plasma membrane; GO:0034485,phosphatidylinositol-3,4,5-trisphosphate 5-phosphatase activity; GO:0004439,phosphatidylinositol-4,5-bisphosphate 5-phosphatase activity; GO:0071472,cellular response to salt stress; GO:0010305,leaf vascular tissue pattern formation; GO:0046856,phosphatidylinositol dephosphorylation; GO:2000377,regulation of reactive oxygen species metabo…	Endonuclease/Exonuclease/phosphatase family
gene-LOC100193279	0.52	0.34	0.74	0.43	0.7	0.42	1.15	1.46	1.08	13	8	17	10	17	11	27	33	27	NC_050100.1	69448161	69449429	+	LOC100193279	--	K00016 L-lactate dehydrogenase [EC:1.1.1.27] | (RefSeq) uncharacterized protein LOC100193279 (A)	uncharacterized protein LOC100193279 [Zea mays]	RecName: Full=L-lactate dehydrogenase A; Short=LDH-A; EC=1.1.1.27;	RecName: Full=L-lactate dehydrogenase {ECO:0000256|RuleBase:RU000496}; EC=1.1.1.27 {ECO:0000256|RuleBase:RU000496};	Lactate dehydrogenase	GO:0005737,cytoplasm; GO:0004459,L-lactate dehydrogenase activity; GO:0005975,carbohydrate metabolic process; GO:0019752,carboxylic acid metabolic process	Pyridine nucleotide-disulphide oxidoreductase
gene-LOC100193298	6.32	4.31	5.01	10.19	13.56	12.77	7.77	8.53	6.97	153	96	110	228	316	324	176	185	167	NC_050100.1	4123687	4127112	-	LOC100193298	--	--	uncharacterized protein LOC100193298 [Zea mays]	--	SubName: Full=Actin cross-linking protein {ECO:0000313|EMBL:AQK62280.1};	--	--	Fascin domain
gene-LOC100193302	0.33	0.8	0.37	5.3	6.05	5.17	6.9	7.85	6.67	9	20	9	133	158	147	175	191	179	NC_050100.1	216012836	216014339	-	LOC100193302	--	K04733 interleukin-1 receptor-associated kinase 4 [EC:2.7.11.1] | (RefSeq) LOC109751128; L-type lectin-domain containing receptor kinase IX.1-like (A)	uncharacterized LOC100193302 precursor [Zea mays]	RecName: Full=Lectin;	SubName: Full=L-type lectin-domain containing receptor kinase IX.1 {ECO:0000313|EMBL:AQK74942.1};	--	GO:0005537,mannose binding	Bacterial lectin
gene-LOC100193311	34.11	30.53	31.91	74.15	76.96	78.53	38.8	40.66	39.96	2017	1664	1712	4058	4385	4870	2148	2157	2341	NC_050098.1	176714045	176720426	-	LOC100193311	--	K20890 xylan alpha-glucuronosyltransferase [EC:2.4.1.-] | (RefSeq) UDP-glucuronate:xylan alpha-glucuronosyltransferase 1 (A)	UDP-glucuronate:xylan alpha-glucuronosyltransferase 1 [Zea mays]	RecName: Full=UDP-glucuronate:xylan alpha-glucuronosyltransferase 1; Short=UDP-GlcA:xylan glucuronyltransferase 1; EC=2.4.1.-; AltName: Full=Glycogenin-like protein 1; AltName: Full=Plant glycogenin-like starch initiation protein 1; AltName: Full=Protein GLUCURONIC ACID SUBSTITUTION OF XYLAN 1; Short=AtGUX1;	RecName: Full=Hexosyltransferase {ECO:0000256|RuleBase:RU362027}; EC=2.4.1.- {ECO:0000256|RuleBase:RU362027};	Glycosyl transferase, family 8 - glycogenin	GO:0005794,Golgi apparatus; GO:0000139,Golgi membrane; GO:0016021,integral component of membrane; GO:0015020,glucuronosyltransferase activity; GO:0080116,glucuronoxylan glucuronosyltransferase activity; GO:0046872,metal ion binding; GO:0071555,cell wall organization; GO:0010417,glucuronoxylan biosynthetic process; GO:0009834,plant-type secondary cell wall biogenesis; GO:0045492,xylan biosynthetic…	Nucleotide-diphospho-sugar transferase
gene-LOC100193323	2.95	3.62	3.98	1.83	1.91	1.99	1.18	1.51	1.73	165	187	202	95	103	117	62	76	96	NC_050100.1	224338224	224343294	-	LOC100193323	--	K05715 2-phosphoglycerate kinase [EC:2.7.2.-] | (RefSeq) P-loop NTPase domain-containing protein LPA1 homolog 2-like (A)	uncharacterized protein LOC100193323 [Zea mays]	RecName: Full=P-loop NTPase domain-containing protein LPA1 {ECO:0000305}; AltName: Full=Protein LOW PHYTIC ACID 1 {ECO:0000303|PubMed:18566795}; Short=OsLpa1 {ECO:0000303|PubMed:18566795};	SubName: Full=p-loop NTPase domain-containing protein LPA1 homolog 1 {ECO:0000313|EMBL:AQK76257.1};	--	GO:0010264,myo-inositol hexakisphosphate biosynthetic process	Rad17 P-loop domain
gene-LOC100193331	24.83	24.6	24.83	23.06	23.77	21.49	10.6	10.87	10.07	876	800	795	753	808	795	350	344	352	NC_050096.1	255223775	255227989	+	LOC100193331	--	K09590 brassinosteroid-6-oxidase 1 [EC:1.14.-.-] | (RefSeq) putative cytochrome P450 superfamily protein precursor (A)	putative cytochrome P450 superfamily protein precursor [Zea mays]	RecName: Full=Cytochrome P450 85A1; EC=1.14.-.-; AltName: Full=C6-oxidase; AltName: Full=Dwarf protein; AltName: Full=OsDWARF;	SubName: Full=Uncharacterized protein {ECO:0000313|EMBL:ACF80570.1};	Cytochrome P450 CYP4/CYP19/CYP26 subfamilies	GO:0016021,integral component of membrane; GO:0020037,heme binding; GO:0005506,iron ion binding; GO:0004497,monooxygenase activity; GO:0016705,oxidoreductase activity, acting on paired donors, with incorporation or reduction of molecular oxygen; GO:0016132,brassinosteroid biosynthetic process; GO:0010268,brassinosteroid homeostasis; GO:0022900,electron transport chain; GO:0001578,microtubule bund…	Cytochrome P450
gene-LOC100193342	11.21	10.69	10.19	19.69	21.28	22	15.95	17.69	18.63	525	461	433	853	960	1080	699	743	864	NC_050097.1	204934314	204938233	+	LOC100193342	--	K17086 transmembrane 9 superfamily member 2/4 | (RefSeq) transmembrane 9 superfamily member 9 (A)	uncharacterized protein LOC100193342 precursor [Zea mays]	RecName: Full=Transmembrane 9 superfamily member 10 {ECO:0000305}; AltName: Full=Endomembrane protein 3 {ECO:0000303|PubMed:22570441}; AltName: Full=Transmembrane nine protein 10 {ECO:0000303|PubMed:20681974}; Short=AtTMN10 {ECO:0000303|PubMed:20681974}; Flags: Precursor;	RecName: Full=Transmembrane 9 superfamily member {ECO:0000256|RuleBase:RU363079};	Endosomal membrane proteins, EMP70	GO:0010008,endosome membrane; GO:0005794,Golgi apparatus; GO:0000139,Golgi membrane; GO:0016021,integral component of membrane	Endomembrane protein 70
gene-LOC100193351	1.21	1.39	1.34	16.36	17.48	18.18	11.94	12.4	11.79	67	71	67	837	931	1054	618	615	646	NC_050100.1	212979462	212984391	+	LOC100193351	--	--	--	--	--	--	--	--
gene-LOC100193358	2.82	3.76	3.05	1.76	1.03	1.23	1.06	2.04	1.7	57	70	56	33	20	26	20	37	34	NC_050102.1	34420076	34422728	-	LOC100193358	--	--	unknown [Zea mays]	--	SubName: Full=Uncharacterized protein {ECO:0000313|EMBL:ACF88007.1, ECO:0000313|EnsemblPlants:Zm00001d019459_P001};	--	GO:0016021,integral component of membrane	Protein of unknown function (DUF2781)
gene-LOC100193369	4.13	3.42	3.25	1.77	1.97	1.31	2.24	1.39	2.52	63	48	45	25	29	21	32	19	38	NC_050096.1	257319808	257323211	-	LOC100193369	--	--	uncharacterized protein LOC100193369 [Zea mays]	--	SubName: Full=Uncharacterized protein {ECO:0000313|EMBL:ACF80619.2};	--	--	Pollen proteins Ole e I like
gene-LOC100193370	0.72	0.63	0.54	0.1	0.09	0.13	0.29	0.25	0.86	16	13	11	2	2	3	6	5	19	NC_050096.1	123912361	123913549	-	LOC100193370	--	K13993 HSP20 family protein | (RefSeq) small heat shock protein, chloroplastic (A)	uncharacterized protein LOC100193370 isoform X1 [Zea mays]	RecName: Full=Heat shock protein 21, chloroplastic {ECO:0000303|PubMed:2038305}; AltName: Full=25.3 kDa heat shock protein, chloroplastic; Short=AtHsp25.3; Flags: Precursor;	SubName: Full=Uncharacterized protein {ECO:0000313|EMBL:ACF80620.1, ECO:0000313|EnsemblPlants:Zm00001d030345_P001};	Molecular chaperone (small heat-shock protein Hsp26/Hsp42)	GO:0101031,chaperone complex; GO:0042644,chloroplast nucleoid; GO:0043621,protein self-association; GO:0009658,chloroplast organization; GO:0006355,regulation of transcription, DNA-templated; GO:0009408,response to heat; GO:0009644,response to high light intensity; GO:0042542,response to hydrogen peroxide; GO:0009416,response to light stimulus; GO:0006351,transcription, DNA-templated	Hsp20/alpha crystallin family
gene-LOC100193388	0.32	0.44	0.49	0.3	0.5	0.19	1.93	1.93	1.42	8	10	11	7	12	5	45	43	35	NC_050096.1	86369422	86370673	-	LOC100193388	--	--	uncharacterized protein LOC100193388 [Zea mays]	--	SubName: Full=Uncharacterized protein {ECO:0000313|EMBL:ACF80641.1};	--	--	--
gene-LOC100193394	0.03	0.08	0.11	0.32	0.45	0.44	0.54	0.5	0.38	2	5	7	20	29	31	34	30	25	NC_050096.1	302837778	302842438	+	LOC100193394	--	--	uncharacterized protein LOC100193394 [Zea mays]	--	SubName: Full=DUF4378 domain protein {ECO:0000313|EMBL:ONM11160.1};	--	--	DUF761-associated sequence motif
gene-LOC100193401	5.81	7.02	7.44	20.29	17.76	16.73	10.39	10.02	11.38	203	226	236	656	598	613	340	314	394	NC_050099.1	6988328	6994080	-	LOC100193401	--	K06630 14-3-3 protein epsilon | (RefSeq) 14-3-3-like protein (A)	14-3-3-like protein [Zea mays]	RecName: Full=Putative 14-3-3-like protein GF14-H; AltName: Full=G-box factor 14-3-3 homolog H;	SubName: Full=Uncharacterized protein {ECO:0000313|EMBL:ACF80657.1};	Multifunctional chaperone (14-3-3 family)	GO:0019904,protein domain specific binding	E3 ubiquitin-protein ligase RNF220
gene-LOC100193404	2.96	3.37	3.66	1.21	1.31	0.96	2.2	3.42	2.88	82	86	92	31	35	28	57	85	79	NC_050101.1	144790349	144799619	-	LOC100193404	--	K14399 polyribonucleotide 5'-hydroxyl-kinase [EC:2.7.1.78] | (RefSeq) Clp1-domain-containing protein (A)	uncharacterized LOC100193404 [Zea mays]	RecName: Full=Patellin-6;	SubName: Full=Sec14p-like phosphatidylinositol transfer family protein {ECO:0000313|EMBL:AQK84815.1};	Phosphatidylinositol transfer protein PDR16 and related proteins	GO:0005737,cytoplasm; GO:0005886,plasma membrane; GO:0008289,lipid binding; GO:0007049,cell cycle; GO:0051301,cell division	CRAL/TRIO, N-terminal domain
gene-LOC100193412	0.12	0.1	0.09	0.21	0.4	0.34	0.16	0.33	0.33	9	7	6	14	28	26	11	22	24	NC_050101.1	171893965	171901662	+	LOC100193412	--	K10406 kinesin family member C2/C3 | (RefSeq) uncharacterized protein LOC100193412 (A)	uncharacterized protein LOC100193412 [Zea mays]	RecName: Full=Kinesin-like protein KIN-14K {ECO:0000305};	SubName: Full=Kinesin-related protein3 {ECO:0000313|EMBL:AQK94940.1};	Kinesin (KAR3 subfamily)	GO:0005874,microtubule; GO:0005524,ATP binding; GO:0008017,microtubule binding; GO:0003777,microtubule motor activity; GO:0007018,microtubule-based movement	Calponin homology (CH) domain
gene-LOC100193425	1.18	0.99	1.62	0.45	0.57	0.65	0.59	0.61	0.87	45	35	56	16	21	26	21	21	33	NC_050105.1	127716190	127721835	+	LOC100193425	--	K22399 pachytene checkpoint protein 2 | (RefSeq) thyroid receptor-interacting protein 13 (A)	thyroid receptor-interacting protein 13 [Zea mays]	RecName: Full=Pachytene checkpoint protein 2 homolog {ECO:0000305}; AltName: Full=Protein CENTRAL REGION COMPONENT 1 {ECO:0000303|PubMed:23943860};	SubName: Full=p-loop containing nucleoside triphosphate hydrolase superfamily protein {ECO:0000313|EMBL:AQK44258.1};	AAA+-type ATPase	GO:0005694,chromosome; GO:0005634,nucleus; GO:0005524,ATP binding; GO:0042138,meiotic DNA double-strand break formation; GO:0007131,reciprocal meiotic recombination; GO:0007129,synapsis	P-loop containing dynein motor region
gene-LOC100193427	0.09	0.16	0.22	0.28	0.12	0.11	0.55	0.93	0.92	3	5	7	9	4	4	18	29	32	NC_050096.1	92867312	92869596	-	LOC100193427	--	--	--	--	--	--	--	--
gene-LOC100193436	1.32	1.02	1.14	1.84	1.95	1.77	0.65	0.51	0.68	69	49	54	89	98	97	32	24	35	NC_050104.1	160404539	160407171	+	LOC100193436	--	K15333 tRNA guanosine-2'-O-methyltransferase [EC:2.1.1.34] | (RefSeq) uncharacterized protein LOC104224633 (A)	uncharacterized protein LOC100193436 precursor [Zea mays]	RecName: Full=Subtilisin-like protease SBT1.2 {ECO:0000303|PubMed:16193095}; EC=3.4.21.- {ECO:0000305}; AltName: Full=Cucumisin-like serine protease SDD1; AltName: Full=Protein STOMATAL DENSITY AND DISTRIBUTION 1; AltName: Full=Subtilase subfamily 1 member 2 {ECO:0000303|PubMed:16193095}; Short=AtSBT1.2 {ECO:0000303|PubMed:16193095}; AltName: Full=Subtilisin-like protease SDD1 {ECO:0000303|PubMed…	SubName: Full=Xylem serine proteinase 1 {ECO:0000313|EMBL:ACG29903.1};	--	GO:0048046,apoplast; GO:0009897,external side of plasma membrane; GO:0004252,serine-type endopeptidase activity; GO:0042127,regulation of cell proliferation; GO:0010103,stomatal complex morphogenesis	PA domain
gene-LOC100193461	0.66	0.59	0.79	0.22	0.15	0.05	0.37	0.38	0.32	23	19	25	7	5	2	12	12	11	NC_050096.1	33258263	33261867	+	LOC100193461	--	K04733 interleukin-1 receptor-associated kinase 4 [EC:2.7.11.1] | (RefSeq) glycerophosphodiester phosphodiesterase protein kinase domain-containing GDPDL2-like (A)	putative thaumatin domain family protein isoform X1 [Zea mays]	RecName: Full=Thaumatin-like protein 1 {ECO:0000303|PubMed:15988566}; Short=AtTLP1 {ECO:0000303|PubMed:15988566}; Flags: Precursor;	SubName: Full=Pathogenesis-related thaumatin superfamily protein {ECO:0000313|EMBL:ONL95898.1}; SubName: Full=Thaumatin-like protein 1 {ECO:0000313|EMBL:ACG39784.1};	--	GO:0009682,induced systemic resistance; GO:0009617,response to bacterium; GO:0009723,response to ethylene	Beta-1,3-glucanase
gene-LOC100193474	3.31	2.81	2.79	1.78	2.43	1.75	1.06	0.93	1.5	123	96	94	61	87	68	37	31	55	NC_050102.1	170138766	170140742	-	LOC100193474	--	K08150 MFS transporter, SP family, solute carrier family 2 (myo-inositol transporter), member 13 | (RefSeq) inositol transporter 1-like (A)	proton myo-inositol cotransporter [Zea mays]	RecName: Full=Polyol transporter 5; AltName: Full=Protein POLYOL TRANSPORTER 5; Short=AtPLT5; AltName: Full=Sugar-proton symporter PLT5;	SubName: Full=Putative polyol transporter 1 {ECO:0000313|EMBL:ONM59093.1};	Predicted transporter (major facilitator superfamily)	GO:0016021,integral component of membrane; GO:0005886,plasma membrane; GO:0015591,D-ribose transmembrane transporter activity; GO:0015148,D-xylose transmembrane transporter activity; GO:0005354,galactose transmembrane transporter activity; GO:0005355,glucose transmembrane transporter activity; GO:0015168,glycerol transmembrane transporter activity; GO:0015575,mannitol transmembrane transporter ac…	Fungal trichothecene efflux pump (TRI12)
gene-LOC100193478	2.46	2.52	3.24	0.62	0.55	0.67	0.8	1.03	0.75	56	53	67	13	12	16	17	21	17	NC_050097.1	223405965	223407201	+	LOC100193478	--	--	uncharacterized protein LOC100193478 precursor [Zea mays]	RecName: Full=Phylloplanin; AltName: Full=T-phylloplanin; Flags: Precursor;	SubName: Full=Uncharacterized protein {ECO:0000313|EMBL:ACF80751.1, ECO:0000313|EnsemblPlants:Zm00001d007157_P001};	--	GO:0005576,extracellular region; GO:0006952,defense response	Pollen proteins Ole e I like
gene-LOC100193509	2.28	2.27	1.62	0.36	0.84	0.36	0.2	0.37	0.29	48	44	31	7	17	8	4	7	6	NC_050096.1	34818750	34819811	+	LOC100193509	--	K15502 serine/threonine-protein phosphatase 6 regulatory ankyrin repeat subunit A | (RefSeq) ankyrin repeat-containing protein ITN1-like isoform X1 (A)	uncharacterized protein LOC100193509 [Zea mays]	RecName: Full=Ankyrin repeat-containing protein At5g02620;	SubName: Full=Uncharacterized protein {ECO:0000313|EMBL:ACF80786.2};	FOG: Ankyrin repeat	GO:0005783,endoplasmic reticulum; GO:0016021,integral component of membrane; GO:0005886,plasma membrane	SMODS and SLOG-associating 2TM effector domain 1
gene-LOC100193518	12.34	13.2	15.55	6.72	5.91	6.08	7.66	7.69	8.38	544	536	622	274	251	281	316	304	366	NC_050097.1	80878731	80884253	+	LOC100193518	--	K22390 acid phosphatase type 7 | (RefSeq) nucleotide pyrophosphatase/phosphodiesterase precursor (A)	nucleotide pyrophosphatase/phosphodiesterase precursor [Zea mays]	RecName: Full=Probable inactive purple acid phosphatase 27; Flags: Precursor;	RecName: Full=Purple acid phosphatase {ECO:0000256|RuleBase:RU361203}; EC=3.1.3.2 {ECO:0000256|RuleBase:RU361203};	Purple acid phosphatase	GO:0005576,extracellular region; GO:0003993,acid phosphatase activity; GO:0046872,metal ion binding	Calcineurin-like phosphoesterase superfamily domain
gene-LOC100193533	3.79	4.83	2.66	0	0	0	0	0	0	69	81	44	0	0	0	0	0	0	NC_050096.1	291810866	291815226	+	LOC100193533	--	--	--	--	--	--	--	--
gene-LOC100193546	3.61	4.05	3.27	7.47	6.83	7.73	9.94	8.53	8.74	212	219	174	406	386	476	546	449	508	NC_050099.1	244737401	244752694	-	LOC100193546	--	K03452 magnesium/proton exchanger | (RefSeq) pentatricopeptide repeat-containing protein At3g62890-like (A)	uncharacterized protein LOC100193546 [Zea mays]	RecName: Full=Pentatricopeptide repeat-containing protein At4g21065;	SubName: Full=Pentatricopeptide repeat-containing protein {ECO:0000313|EMBL:AQK60394.1};	FOG: PPR repeat	GO:0043231,intracellular membrane-bounded organelle; GO:0004519,endonuclease activity; GO:0003723,RNA binding; GO:0008270,zinc ion binding; GO:0009451,RNA modification	Pentacotripeptide-repeat region of PRORP
gene-LOC100193552	2.53	3.24	2.45	3.9	6.09	6.11	3.83	4.21	3.12	93	110	82	133	216	236	132	139	114	NC_050097.1	108280137	108301407	+	LOC100193552	--	K00485 dimethylaniline monooxygenase (N-oxide forming) [EC:1.14.13.8] | (RefSeq) probable flavin-containing monooxygenase 1 (A)	unknown [Zea mays]	RecName: Full=Probable flavin-containing monooxygenase 1; EC=1.14.13.-;	RecName: Full=Flavin-containing monooxygenase {ECO:0000256|RuleBase:RU361177}; EC=1.-.-.- {ECO:0000256|RuleBase:RU361177};	Flavin-containing monooxygenase	GO:0050660,flavin adenine dinucleotide binding; GO:0004497,monooxygenase activity; GO:0004499,N,N-dimethylaniline monooxygenase activity; GO:0050661,NADP binding; GO:0071456,cellular response to hypoxia; GO:0009870,defense response signaling pathway, resistance gene-dependent; GO:0010204,defense response signaling pathway, resistance gene-independent; GO:0042742,defense response to bacterium; GO:…	FAD dependent oxidoreductase
gene-LOC100193561	0.98	0.66	0.78	0.58	0.77	0.93	1.55	1.8	1.49	29	18	21	16	22	29	43	48	44	NC_050097.1	122494274	122495986	+	LOC100193561	--	K16040 trans-resveratrol di-O-methyltransferase [EC:2.1.1.240] | (RefSeq) probable O-methyltransferase 2 (A)	uncharacterized protein LOC100193561 [Zea mays]	RecName: Full=Probable O-methyltransferase 2; Short=SbOMT2; EC=2.1.1.-;	SubName: Full=O-methyltransferase ZRP4 {ECO:0000313|EMBL:ONM19300.1};	Hydroxyindole-O-methyltransferase and related SAM-dependent methyltransferases	GO:0008171,O-methyltransferase activity; GO:0046983,protein dimerization activity; GO:0008757,S-adenosylmethionine-dependent methyltransferase activity; GO:0019438,aromatic compound biosynthetic process	Dimerisation domain
gene-LOC100193562	1.35	1.32	1	0.44	0.45	0.27	0.47	0.35	0.54	43	39	29	13	14	9	14	10	17	NC_050103.1	95236564	95241989	-	LOC100193562	--	K04733 interleukin-1 receptor-associated kinase 4 [EC:2.7.11.1] | (RefSeq) probable serine/threonine-protein kinase PBL7 (A)	putative protein kinase superfamily protein [Zea mays]	RecName: Full=Serine/threonine-protein kinase PBS1 {ECO:0000303|PubMed:11359614}; EC=2.7.11.1 {ECO:0000269|PubMed:11359614}; AltName: Full=AvrPphB susceptible protein 1 {ECO:0000303|PubMed:11359614};	SubName: Full=Protein kinase superfamily protein {ECO:0000313|EMBL:AQK93241.1}; SubName: Full=Serine/threonine-protein kinase NAK {ECO:0000313|EMBL:ACG36683.1};	Serine/threonine protein kinase	GO:0005886,plasma membrane; GO:0005524,ATP binding; GO:0004672,protein kinase activity; GO:0004674,protein serine/threonine kinase activity; GO:0004675,transmembrane receptor protein serine/threonine kinase activity; GO:0007166,cell surface receptor signaling pathway; GO:0006952,defense response; GO:0042742,defense response to bacterium; GO:0009816,defense response to bacterium, incompatible inte…	Phosphotransferase enzyme family
gene-LOC100193585	8.17	7.73	6.84	3.52	3.49	3.39	8.9	9.48	9.69	296	258	225	118	122	129	302	308	348	NC_050100.1	121740018	121741843	+	LOC100193585	--	--	uncharacterized protein LOC100193585 [Zea mays]	--	SubName: Full=Uncharacterized protein {ECO:0000313|EMBL:ACF80893.1};	--	--	--
gene-LOC100193587	22.54	23.13	21.44	8.66	8.92	10.39	13.05	11.76	13.27	703	665	607	250	268	340	381	329	410	NC_050098.1	110387216	110390953	-	LOC100193587	--	--	uncharacterized protein LOC100193587 [Zea mays]	--	SubName: Full=Uncharacterized protein {ECO:0000313|EMBL:ACG33221.1, ECO:0000313|EnsemblPlants:Zm00001d041268_P004};	--	--	--
gene-LOC100193604	0.39	0.3	0.3	2.19	2.04	2.31	3.4	2.16	3.09	13	9	9	67	65	80	105	64	101	NC_050103.1	154840142	154844268	+	LOC100193604	--	K01382 cathepsin E [EC:3.4.23.34] | (RefSeq) aspartyl protease family protein 2-like (A)	Aspartic proteinase nepenthesin-2 [Zea mays]	RecName: Full=Aspartic proteinase NANA, chloroplast {ECO:0000303|PubMed:22987884}; EC=3.4.23.- {ECO:0000269|PubMed:22987884}; Flags: Precursor;	SubName: Full=Aspartic proteinase nepenthesin-2 {ECO:0000313|EMBL:AQK97346.1};	Aspartyl protease	GO:0009507,chloroplast; GO:0004190,aspartic-type endopeptidase activity; GO:0005975,carbohydrate metabolic process; GO:0010019,chloroplast-nucleus signaling pathway; GO:0007623,circadian rhythm; GO:0010492,maintenance of shoot apical meristem identity; GO:0030163,protein catabolic process; GO:0009744,response to sucrose	Eukaryotic aspartyl protease
gene-LOC100193605	12.21	12.64	10.91	28.87	28.38	27.12	25.42	23.43	24.99	523	499	424	1144	1171	1218	1019	900	1060	NC_050102.1	126542991	126547934	+	LOC100193605	--	K00894 ethanolamine kinase [EC:2.7.1.82] | (RefSeq) choline/ethanolamine kinase (A)	uncharacterized protein LOC100193605 isoform X2 [Zea mays]	RecName: Full=Probable ethanolamine kinase; EC=2.7.1.82; AltName: Full=Protein EMBRYO DEFECTIVE 1187;	SubName: Full=Choline/ethanolamine kinase {ECO:0000313|EMBL:ONM55265.1};	Ethanolamine kinase	GO:0005886,plasma membrane; GO:0005524,ATP binding; GO:0004305,ethanolamine kinase activity; GO:0006646,phosphatidylethanolamine biosynthetic process; GO:0008654,phospholipid biosynthetic process	Phosphotransferase enzyme family
gene-LOC100193618	0.47	0.55	0.43	0.76	1.17	1.23	0.96	0.96	0.95	12	13	10	18	29	33	23	22	24	NC_050100.1	48195464	48197240	-	LOC100193618	--	--	uncharacterized protein LOC100193618 isoform X1 [Zea mays]	--	SubName: Full=Remorin family protein {ECO:0000313|EMBL:AQK66313.1};	--	--	Remorin, C-terminal region
gene-LOC100193624	0.04	0.07	0.05	1.23	0.78	0.71	0.88	0.85	0.95	4	7	5	125	83	82	91	84	103	NC_050099.1	215893376	215929912	+	LOC100193624	--	K18163 NADH dehydrogenase [ubiquinone] 1 alpha subcomplex assembly factor 6 | (RefSeq) uncharacterized protein LOC100193624 (A)	uncharacterized protein LOC100193624 [Zea mays]	--	SubName: Full=Terpenoid synthases superfamily protein {ECO:0000313|EMBL:AQK58684.1};	Phytoene/squalene synthetase	GO:0016740,transferase activity; GO:0009058,biosynthetic process	Squalene/phytoene synthase
gene-LOC100193625	1.12	1.24	1.38	2.39	2.51	2.31	1.75	1.25	1.55	43	44	48	85	93	93	63	43	59	NC_050100.1	216367853	216372248	+	LOC100193625	--	K01379 cathepsin D [EC:3.4.23.5] | (RefSeq) aspartic proteinase-like protein 1 isoform X2 (A)	pepsin A precursor [Zea mays]	RecName: Full=Aspartic proteinase-like protein 1; EC=3.4.23.-; Flags: Precursor;	SubName: Full=Aspartic proteinase-like protein 1 {ECO:0000313|EMBL:AQK74970.1}; SubName: Full=Pepsin A {ECO:0000313|EMBL:ACG24576.1};	Aspartyl protease	GO:0031225,anchored component of membrane; GO:0046658,anchored component of plasma membrane; GO:0004190,aspartic-type endopeptidase activity; GO:0030163,protein catabolic process; GO:0006508,proteolysis	Xylanase inhibitor C-terminal
gene-LOC100193626	46.51	47.34	55.11	241.69	259.69	252.53	41.36	43.85	37.79	2036	1910	2189	9791	10953	11593	1695	1722	1639	NC_050099.1	149981256	149986506	+	LOC100193626	--	K01583 arginine decarboxylase [EC:4.1.1.19] | (RefSeq) AY110562; arginine decarboxylase isoform 2 (A)	arginine decarboxylase isoform 2 [Zea mays]	RecName: Full=Arginine decarboxylase 2; Short=ARGDC2; Short=OsADC2; EC=4.1.1.19;	RecName: Full=Arginine decarboxylase {ECO:0000256|RuleBase:RU003740}; EC=4.1.1.19 {ECO:0000256|RuleBase:RU003740};	--	GO:0008792,arginine decarboxylase activity; GO:0006527,arginine catabolic process; GO:0009446,putrescine biosynthetic process; GO:0008295,spermidine biosynthetic process	Pyridoxal-dependent decarboxylase, pyridoxal binding domain
gene-LOC100193636	8.73	9.31	9.39	16.05	14.9	15.78	18.33	17.8	20.77	1299	1276	1267	2210	2136	2461	2553	2375	3061	NC_050100.1	40067769	40080092	-	LOC100193636	--	K11262 acetyl-CoA carboxylase / biotin carboxylase 1 [EC:6.4.1.2 6.3.4.14 2.1.3.15] | (RefSeq) acetyl-CoA carboxylase 1 (A)	uncharacterized protein LOC100193636 isoform X1 [Zea mays]	RecName: Full=Acetyl-CoA carboxylase 1; EC=6.4.1.2; Includes: RecName: Full=Biotin carboxylase; EC=6.3.4.14;	SubName: Full=Acetyl-CoA carboxylase 1 {ECO:0000313|EMBL:AQK65783.1};	Acetyl-CoA carboxylase	GO:0005829,cytosol; GO:0003989,acetyl-CoA carboxylase activity; GO:0005524,ATP binding; GO:0004075,biotin carboxylase activity; GO:0046872,metal ion binding; GO:0006633,fatty acid biosynthetic process; GO:2001295,malonyl-CoA biosynthetic process	D-ala D-ala ligase C-terminus
gene-LOC100193637	15.27	15.27	14.18	6.2	6.68	7.69	6.79	8.04	8.61	394	363	332	148	166	208	164	186	220	NC_050100.1	218069571	218082404	-	LOC100193637	--	K14168 cytoplasmic tRNA 2-thiolation protein 1 [EC:2.7.7.-] | (RefSeq) uncharacterized protein LOC100193637 (A)	uncharacterized protein LOC100193637 [Zea mays]	RecName: Full=Cytoplasmic tRNA 2-thiolation protein 1 {ECO:0000255|HAMAP-Rule:MF_03053}; EC=2.7.7.- {ECO:0000255|HAMAP-Rule:MF_03053}; AltName: Full=Cytoplasmic tRNA adenylyltransferase 1 {ECO:0000255|HAMAP-Rule:MF_03053};	RecName: Full=Cytoplasmic tRNA 2-thiolation protein 1 {ECO:0000256|HAMAP-Rule:MF_03053}; EC=2.7.7.- {ECO:0000256|HAMAP-Rule:MF_03053}; AltName: Full=Cytoplasmic tRNA adenylyltransferase 1 {ECO:0000256|HAMAP-Rule:MF_03053};	Uncharacterized conserved protein with similarity to predicted ATPase of the PP-loop superfamily	GO:0005737,cytoplasm; GO:0016740,transferase activity; GO:0000049,tRNA binding; GO:0034227,tRNA thio-modification; GO:0002098,tRNA wobble uridine modification	PP-loop family
gene-LOC100193648	0.85	0.86	1.07	2.13	2.35	2.72	1.57	1.87	1.31	29	27	33	67	77	97	50	57	44	NC_050098.1	55663094	55675362	-	LOC100193648	--	K13510 lysophosphatidylcholine acyltransferase / lyso-PAF acetyltransferase [EC:2.3.1.23 2.3.1.67] | (RefSeq) cl15598_1c; uncharacterized protein LOC100193648 (A)	uncharacterized protein LOC100193648 [Zea mays]	RecName: Full=Lysophospholipid acyltransferase LPEAT1; EC=2.3.1.25; AltName: Full=Lysophosphatidylethanolamine acyltransferase 1; Short=AtLPEAT1;	SubName: Full=Lysophospholipid acyltransferase LPEAT1 {ECO:0000313|EMBL:ONM31693.1};	Predicted phosphate acyltransferase, contains PlsC domain	GO:0005783,endoplasmic reticulum; GO:0005789,endoplasmic reticulum membrane; GO:0016021,integral component of membrane; GO:0005634,nucleus; GO:0071618,lysophosphatidylethanolamine acyltransferase activity; GO:0050200,plasmalogen synthase activity; GO:0008654,phospholipid biosynthetic process; GO:0006644,phospholipid metabolic process; GO:0000038,very long-chain fatty acid metabolic process	Acyltransferase
gene-LOC100193664	12.22	13.18	12.6	6.68	6.34	7.75	6.68	6.25	5.22	170	169	159	86	85	113	87	78	72	NC_050100.1	1230794	1232207	+	LOC100193664	--	--	uncharacterized protein LOC100193664 [Zea mays]	--	SubName: Full=Derlin2 {ECO:0000313|EMBL:AQK61555.1};	--	--	--
gene-LOC100193668	0.72	1.03	0.86	0.15	0.11	0.3	0.48	0.42	0.65	65	86	71	13	10	29	41	34	58	NC_050096.1	30734451	30742781	-	LOC100193668	--	--	--	--	--	--	--	--
gene-LOC100193671	0.06	0.03	0.05	2.14	1.68	1.46	0.42	0.55	0.73	4	2	3	132	108	102	26	33	48	NC_050105.1	150625479	150630119	+	LOC100193671	--	K20241 WD repeat-containing protein 44 | (RefSeq) WD repeat-containing protein 44-like (A)	Transducin/WD40 repeat-like superfamily protein [Zea mays]	RecName: Full=COMPASS-like H3K4 histone methylase component WDR5B {ECO:0000303|PubMed:19567704}; Short=AtWDR5B {ECO:0000303|PubMed:19567704};	SubName: Full=Transducin/WD40 repeat-like superfamily protein {ECO:0000313|EMBL:AQK47288.1};	WD40 repeat-containing protein	GO:0080008,Cul4-RING E3 ubiquitin ligase complex	WD40-like domain
gene-LOC100193674	4.01	4.48	4	2.99	2.85	2.6	5.89	7.06	6.12	168	173	152	116	115	114	231	265	254	NC_050096.1	71094215	71097266	+	LOC100193674	--	--	uncharacterized protein LOC100193674 [Zea mays]	RecName: Full=Protein LAZ1 homolog 2 {ECO:0000303|PubMed:20830211}; AltName: Full=Lazarus1 homolog 2 {ECO:0000303|PubMed:20830211};	SubName: Full=Protein LAZ1 homolog 2 {ECO:0000313|EMBL:ONL98804.1};	Predicted seven transmembrane receptor - rhodopsin family	GO:0016021,integral component of membrane; GO:0005215,transporter activity	Organic solute transporter Ostalpha
gene-LOC100193679	2.06	2.02	2.05	4.3	3.83	5.09	5.42	4.8	3.69	70	63	63	135	125	181	172	146	124	NC_050101.1	159819684	159823133	-	LOC100193679	--	K08193 MFS transporter, ACS family, solute carrier family 17 (sodium-dependent inorganic phosphate cotransporter), other | (RefSeq) probable anion transporter 2, chloroplastic (A)	uncharacterized protein LOC100193679 [Zea mays]	RecName: Full=Probable anion transporter 2, chloroplastic; AltName: Full=Phosphate transporter 4;2; Flags: Precursor;	SubName: Full=Putative anion transporter 3 chloroplastic {ECO:0000313|EMBL:AQK86190.1};	Permease of the major facilitator superfamily	GO:0031969,chloroplast membrane; GO:0016021,integral component of membrane; GO:0009536,plastid; GO:0005315,inorganic phosphate transmembrane transporter activity; GO:0098656,anion transmembrane transport	Sugar (and other) transporter
gene-LOC100193704	1.86	1.82	1.52	5.28	5.25	4.87	3.57	2.72	3.73	122	110	90	320	331	334	219	160	242	NC_050097.1	16976551	16983820	-	LOC100193704	--	--	SPX domain-containing membrane protein isoform X1 [Zea mays]	RecName: Full=SPX domain-containing membrane protein Os04g0573000;	SubName: Full=SPX domain-containing membrane protein {ECO:0000313|EMBL:ONM14763.1};	Predicted transporter/transmembrane protein	GO:0016021,integral component of membrane; GO:0055085,transmembrane transport	Sugar (and other) transporter
gene-LOC100193705	532.55	530.88	509.64	663.52	663.61	656.76	300.25	294.47	312.76	18420	16923	15995	21238	22115	23822	9722	9137	10717	NC_050096.1	145244204	145249385	+	LOC100193705	--	K00814 alanine transaminase [EC:2.6.1.2] | (RefSeq) uncharacterized protein LOC100193705 (A)	uncharacterized protein LOC100193705 [Zea mays]	RecName: Full=Alanine aminotransferase 2; Short=ALAAT-2; EC=2.6.1.2; AltName: Full=Glutamate pyruvate transaminase 2; Short=GPT; AltName: Full=Glutamic--alanine transaminase 2; AltName: Full=Glutamic--pyruvic transaminase 2;	SubName: Full=Alanine aminotransferase 2 mitochondrial {ECO:0000313|EMBL:ONM01106.1};	Alanine aminotransferase	GO:0004021,L-alanine:2-oxoglutarate aminotransferase activity; GO:0030170,pyridoxal phosphate binding; GO:0009058,biosynthetic process; GO:0042853,L-alanine catabolic process	Aminotransferase class I and II
gene-LOC100193710	0.55	0.57	0.58	0.19	0.29	0.19	0.27	0.42	0.2	22	21	21	7	11	8	10	15	8	NC_050096.1	174030152	174034924	+	LOC100193710	--	K19626 inversin | (RefSeq) ankyrin repeat and SOCS box protein 11-like (A)	uncharacterized protein LOC100193710 [Zea mays]	RecName: Full=Probable potassium channel AKT5;	SubName: Full=Ankyrin repeat family protein {ECO:0000313|EMBL:ONM01856.1}; SubName: Full=Ankyrin-1 {ECO:0000313|EMBL:ACG41589.1};	FOG: Ankyrin repeat	GO:0005887,integral component of plasma membrane; GO:0005249,voltage-gated potassium channel activity; GO:0034765,regulation of ion transmembrane transport; GO:0042391,regulation of membrane potential	Tetratricopeptide repeat
gene-LOC100193711	1.68	2.68	2.5	0.63	0.71	0.52	0.73	1.07	1.25	49	72	66	17	20	16	20	28	36	NC_050098.1	8064080	8066994	-	LOC100193711	--	K16280 E3 ubiquitin-protein ligase RGLG [EC:2.3.2.27] | (RefSeq) E3 ubiquitin-protein ligase RGLG2-like isoform X1 (A)	uncharacterized LOC100193711 isoform X1 [Zea mays]	RecName: Full=GDSL esterase/lipase At5g03610; EC=3.1.1.-; AltName: Full=Extracellular lipase At5g03610; Flags: Precursor;	SubName: Full=Uncharacterized protein {ECO:0000313|EMBL:ACR38503.1};	--	GO:0005576,extracellular region; GO:0016788,hydrolase activity, acting on ester bonds; GO:0016042,lipid catabolic process	GDSL-like Lipase/Acylhydrolase
gene-LOC100193715	1.25	1.08	1.26	0.6	0.67	0.66	0.63	0.6	0.53	79	63	72	35	41	44	37	34	33	NC_050104.1	110111397	110115240	+	LOC100193715	--	K04733 interleukin-1 receptor-associated kinase 4 [EC:2.7.11.1] | (RefSeq) probable receptor-like protein kinase At5g59700 (A)	uncharacterized protein LOC100193715 precursor [Zea mays]	RecName: Full=Receptor-like protein kinase HERK 1; EC=2.7.11.-; AltName: Full=Protein HERCULES RECEPTOR KINASE 1; Flags: Precursor;	SubName: Full=Putative receptor-like protein kinase family protein {ECO:0000313|EMBL:AQL05108.1};	Serine/threonine protein kinase	GO:0016021,integral component of membrane; GO:0005886,plasma membrane; GO:0009506,plasmodesma; GO:0005524,ATP binding; GO:0004672,protein kinase activity; GO:0004674,protein serine/threonine kinase activity; GO:0009741,response to brassinosteroid; GO:0009826,unidimensional cell growth	Phosphotransferase enzyme family
gene-LOC100193723	0	0	0.04	0.11	0.11	0.5	0.23	0.04	0.07	0	0	1	3	3	15	6	1	2	NC_050105.1	151305614	151307042	-	LOC100193723	--	K00430 peroxidase [EC:1.11.1.7] | (RefSeq) peroxidase 12 precursor (A)	peroxidase 12 precursor [Zea mays]	RecName: Full=Cationic peroxidase SPC4; EC=1.11.1.7; Flags: Precursor;	RecName: Full=Peroxidase {ECO:0000256|RuleBase:RU362060, ECO:0000256|SAAS:SAAS00709852}; EC=1.11.1.7 {ECO:0000256|RuleBase:RU362060, ECO:0000256|SAAS:SAAS00709852};	--	GO:0005576,extracellular region; GO:0009505,plant-type cell wall; GO:0009506,plasmodesma; GO:0020037,heme binding; GO:0046872,metal ion binding; GO:0004601,peroxidase activity; GO:0042744,hydrogen peroxide catabolic process; GO:0009664,plant-type cell wall organization; GO:0006979,response to oxidative stress	Peroxidase
gene-LOC100193729	1.17	1.79	1.59	4.05	3.86	3.78	2.4	1.57	3.03	39	55	48	125	124	132	75	47	100	NC_050097.1	49788427	49790523	+	LOC100193729	--	K01322 prolyl oligopeptidase [EC:3.4.21.26] | (RefSeq) putative F-box/LRR-repeat protein At3g18150 (A)	uncharacterized protein LOC100193729 [Zea mays]	RecName: Full=MEIOTIC F-BOX protein MOF {ECO:0000303|PubMed:27436711};	SubName: Full=Uncharacterized protein {ECO:0000313|EMBL:ACF81075.1, ECO:0000313|EnsemblPlants:Zm00001d003607_P001};	--	GO:0005694,chromosome; GO:0005634,nucleus; GO:0006281,DNA repair; GO:0051321,meiotic cell cycle; GO:0016567,protein ubiquitination	F-box domain
gene-LOC100193733	1.63	1.09	1.19	0.45	0.54	0.4	2.26	2.52	2.18	47	29	31	12	15	12	61	65	62	NC_050097.1	26331662	26333111	-	LOC100193733	--	K00430 peroxidase [EC:1.11.1.7] | (RefSeq) peroxidase 12 precursor (A)	peroxidase 12 precursor [Zea mays]	RecName: Full=Cationic peroxidase SPC4; EC=1.11.1.7; Flags: Precursor;	RecName: Full=Peroxidase {ECO:0000256|RuleBase:RU362060, ECO:0000256|SAAS:SAAS00709852}; EC=1.11.1.7 {ECO:0000256|RuleBase:RU362060, ECO:0000256|SAAS:SAAS00709852};	--	GO:0005576,extracellular region; GO:0009505,plant-type cell wall; GO:0009506,plasmodesma; GO:0020037,heme binding; GO:0046872,metal ion binding; GO:0004601,peroxidase activity; GO:0042744,hydrogen peroxide catabolic process; GO:0009664,plant-type cell wall organization; GO:0006979,response to oxidative stress	Peroxidase
gene-LOC100193753	6.42	5.03	5.9	6.24	4.64	4.79	17.35	17.6	16.24	198	143	165	178	138	155	501	487	496	NC_050098.1	181675701	181677458	-	LOC100193753	--	K20363 protein transport protein YIP1 | (RefSeq) uncharacterized protein LOC111296848 isoform X1 (A)	uncharacterized protein LOC100193753 precursor [Zea mays]	--	SubName: Full=Alpha/beta-Hydrolases superfamily protein {ECO:0000313|EMBL:ONM36273.1};	--	GO:0016787,hydrolase activity	Serine aminopeptidase, S33
gene-LOC100193754	2	1.65	1.26	0.48	0.29	0.26	1.03	1.46	0.7	58	44	33	13	8	8	28	38	20	NC_050099.1	212344575	212346034	+	LOC100193754	--	--	uncharacterized protein LOC100193754 [Zea mays]	--	SubName: Full=Uncharacterized protein {ECO:0000313|EMBL:ACF81109.1};	--	--	--
gene-LOC100193757	0.75	1.16	0.75	1.8	1.8	1.74	2.72	2.49	2.32	33	47	30	73	76	80	112	98	101	NC_050100.1	215071804	215075366	-	LOC100193757	--	K13680 beta-mannan synthase [EC:2.4.1.32] | (RefSeq) putative mannan synthase 7 (A)	putative mannan synthase 7 [Zea mays]	RecName: Full=Probable mannan synthase 6; EC=2.4.1.-; AltName: Full=Cellulose synthase-like protein A6; AltName: Full=OsCslA6;	SubName: Full=Putative mannan synthase 7 {ECO:0000313|EMBL:AQK74860.1};	--	GO:0000139,Golgi membrane; GO:0016021,integral component of membrane; GO:0016757,transferase activity, transferring glycosyl groups; GO:0071555,cell wall organization	Glycosyltransferase like family 2
gene-LOC100193768	71.02	74.31	70.3	34.19	28.07	26	37.32	36.9	40.38	1935	1866	1738	862	737	743	952	902	1090	NC_050097.1	119631057	119633715	+	LOC100193768	--	--	--	--	--	--	--	--
gene-LOC100193771	1.4	1.25	1.24	2.66	2.31	2.8	2.6	2.22	2.3	147	121	119	259	235	309	256	210	240	NC_050103.1	162966169	162973074	+	LOC100193771	--	K17964 leucine-rich PPR motif-containing protein, mitochondrial | (RefSeq) uncharacterized protein LOC110664655 (A)	Pentatricopeptide repeat-containing protein chloroplastic [Zea mays]	RecName: Full=Pentatricopeptide repeat-containing protein At3g48250, chloroplastic; Flags: Precursor;	SubName: Full=Pentatricopeptide repeat-containing protein chloroplastic {ECO:0000313|EMBL:AQK98020.1};	FOG: PPR repeat	GO:0009507,chloroplast; GO:0005739,mitochondrion; GO:0004519,endonuclease activity; GO:0003723,RNA binding; GO:0009451,RNA modification; GO:0008380,RNA splicing	Sensor_kinase_SpoOB-type, alpha-helical domain
gene-LOC100193793	0.87	0.98	0.68	7.75	7.76	9.1	11.18	11.31	12.17	58	60	41	478	498	636	697	676	803	NC_050096.1	232469886	232473332	-	LOC100193793	--	--	--	--	--	--	--	--
gene-LOC100193798	24.73	24.1	23.41	11.64	12.39	11.33	12.93	12.1	10.93	895	804	769	390	432	430	438	393	392	NC_050102.1	165932216	165934039	+	LOC100193798	--	K22845 phlorizin synthase [EC:2.4.1.357] | (RefSeq) uncharacterized protein LOC100279546 (A)	uncharacterized protein LOC100193798 [Zea mays]	RecName: Full=UDP-glycosyltransferase 88B1 {ECO:0000303|PubMed:15610349}; EC=2.4.1.- {ECO:0000305};	RecName: Full=Glycosyltransferase {ECO:0000256|RuleBase:RU362057}; EC=2.4.1.- {ECO:0000256|RuleBase:RU362057};	UDP-glucuronosyl and UDP-glucosyl transferase	GO:0016758,transferase activity, transferring hexosyl groups; GO:0008152,metabolic process	UDP-glucoronosyl and UDP-glucosyl transferase
gene-LOC100193801	15.61	16.74	15.24	7.46	5.46	5.7	9.67	10.39	9.57	588	581	521	260	198	225	341	351	357	NC_050098.1	6715941	6718639	-	LOC100193801	--	--	--	--	--	--	--	--
gene-LOC100193802	0.47	0.48	0.52	0.96	0.67	0.85	0.92	1.05	1.16	16	15	16	30	22	30	29	32	39	NC_050101.1	176491173	176495774	+	LOC100193802	--	--	--	--	--	--	--	--
gene-LOC100193810	2.73	3.57	3.32	1.34	1.25	1.15	2.8	2.29	3.07	77	93	85	35	34	34	74	58	86	NC_050096.1	67723809	67726408	-	LOC100193810	--	K17500 integrin-linked kinase-associated serine/threonine phosphatase 2C [EC:3.1.3.16] | (RefSeq) WAT1-related protein At3g18200-like (A)	WAT1-related protein [Zea mays]	RecName: Full=WAT1-related protein At5g45370;	RecName: Full=WAT1-related protein {ECO:0000256|RuleBase:RU363077};	--	GO:0016021,integral component of membrane; GO:0005886,plasma membrane; GO:0022857,transmembrane transporter activity	EamA-like transporter family
gene-LOC100193814	2.6	2.1	2.1	0.4	0.48	0.35	0.25	0.33	0.13	78	58	57	11	14	11	7	9	4	NC_050100.1	165901962	165903471	-	LOC100193814	--	K09753 cinnamoyl-CoA reductase [EC:1.2.1.44] | (RefSeq) cinnamoyl-CoA reductase 2 (A)	uncharacterized protein LOC100193814 [Zea mays]	--	SubName: Full=Uncharacterized protein {ECO:0000313|EMBL:ACF81184.1};	--	GO:0016021,integral component of membrane	--
gene-LOC100193815	0.15	0.29	0.29	0	0	0	0	0.08	0.23	4	7	7	0	0	0	0	2	6	NC_050104.1	148886793	148888911	+	LOC100193815	--	K21994 LOB domain-containing protein 18 | (RefSeq) LOB33; putative LOB domain-containing family protein (A)	putative LOB domain-containing family protein [Zea mays]	RecName: Full=LOB domain-containing protein 18; AltName: Full=ASYMMETRIC LEAVES 2-like protein 20; Short=AS2-like protein 20;	SubName: Full=LOB domain-containing protein 31 {ECO:0000313|EMBL:AQL08055.1};	--	GO:0005634,nucleus; GO:0010311,lateral root formation; GO:0045893,positive regulation of transcription, DNA-templated; GO:0010089,xylem development	Lateral organ boundaries (LOB) domain
gene-LOC100193824	8.23	8.73	10.52	10.51	9.71	9.22	21.85	20.44	19.39	132	129	153	156	150	155	328	294	308	NC_050103.1	94744187	94744994	-	LOC100193824	--	--	uncharacterized protein LOC100193824 [Zea mays]	--	SubName: Full=Uncharacterized protein {ECO:0000313|EMBL:ACF81196.1};	--	--	--
gene-LOC100193838	0.93	0.8	0.79	0.56	0.46	0.55	0.03	0.09	0.03	34	27	26	19	16	21	1	3	1	NC_050104.1	16505894	16507930	+	LOC100193838	--	K19893 glucan endo-1,3-beta-glucosidase 5/6 [EC:3.2.1.39] | (RefSeq) glucan endo-1,3-beta-glucosidase 6-like (A)	uncharacterized protein LOC100193838 [Zea mays]	--	SubName: Full=Uncharacterized protein {ECO:0000313|EMBL:ACF81213.1, ECO:0000313|EnsemblPlants:Zm00001d045158_P001};	--	--	Putative gypsy type transposon
gene-LOC100193853	2.92	3.03	2.86	0.84	2.02	0.87	2.84	2.1	2.88	45	43	40	12	30	14	41	29	44	NC_050102.1	1420374	1421337	-	LOC100193853	--	K12486 stromal membrane-associated protein | (RefSeq) ADP-ribosylation factor GTPase-activating protein AGD12-like (A)	uncharacterized protein LOC100193853 [Zea mays]	RecName: Full=Protein C2-DOMAIN ABA-RELATED 8 {ECO:0000303|PubMed:25465408};	SubName: Full=Pentatricopeptide repeat-containing protein ELI1 chloroplastic {ECO:0000313|EMBL:ONM50997.1};	Predicted Ca2+-dependent phospholipid-binding protein	GO:0048046,apoplast; GO:0005634,nucleus; GO:0005886,plasma membrane; GO:0005096,GTPase activator activity; GO:0046872,metal ion binding; GO:0005543,phospholipid binding; GO:0009738,abscisic acid-activated signaling pathway; GO:0009789,positive regulation of abscisic acid-activated signaling pathway; GO:0043547,positive regulation of GTPase activity	C2 domain
gene-LOC100193856	0.52	0.48	0.57	0.08	0.15	0.21	0.56	0.54	0.6	14	12	14	2	4	6	14	13	16	NC_050101.1	174464405	174466387	+	LOC100193856	--	K10661 E3 ubiquitin-protein ligase MARCH6 [EC:2.3.2.27] | (RefSeq) probable E3 ubiquitin ligase SUD1 (A)	uncharacterized protein LOC100193856 [Zea mays]	RecName: Full=Probable E3 ubiquitin ligase SUD1; EC=2.3.2.27; AltName: Full=Protein ECERIFERUM 9; AltName: Full=Protein SUPPRESSOR OF DRY2 DEFFECTS 1; Short=AtSUD1; AltName: Full=RING-type E3 ubiquitin transferase SUD1 {ECO:0000305}; AltName: Full=RING/U-box domain-containing protein;	SubName: Full=RING/FYVE/PHD zinc finger superfamily protein {ECO:0000313|EMBL:AQK88241.1};	Protein involved in mRNA turnover and stability	GO:0030176,integral component of endoplasmic reticulum membrane; GO:1904264,NA; GO:0004842,ubiquitin-protein transferase activity; GO:0008270,zinc ion binding; GO:0042335,cuticle development; GO:0010143,cutin biosynthetic process; GO:0008299,isoprenoid biosynthetic process; GO:1900490,positive regulation of hydroxymethylglutaryl-CoA reductase (NADPH) activity; GO:0009414,response to water depriva…	RING-variant domain
gene-LOC100193865	13.65	14.51	15.22	6.46	5.78	5.44	7.8	8.02	7.12	495	485	501	217	202	207	265	261	256	NC_050103.1	63719272	63725131	+	LOC100193865	--	--	uncharacterized protein LOC100193865 [Zea mays]	--	SubName: Full=DUF1639 family protein {ECO:0000313|EMBL:AQK91837.1};	--	--	Protein of unknown function (DUF1639)
gene-LOC100193866	0.59	0.61	0.72	1.63	1.61	1.61	0.73	0.98	1.42	52	49	57	132	136	148	60	77	123	NC_050100.1	207799778	207806871	-	LOC100193866	--	K03164 DNA topoisomerase II [EC:5.99.1.3] | (RefSeq) uncharacterized protein LOC100381789 (A)	uncharacterized protein LOC100193866 [Zea mays]	RecName: Full=DNA topoisomerase 2; EC=5.99.1.3; AltName: Full=DNA topoisomerase II;	RecName: Full=DNA topoisomerase 2 {ECO:0000256|RuleBase:RU362094}; EC=5.99.1.3 {ECO:0000256|RuleBase:RU362094};	DNA topoisomerase type II	GO:0005634,nucleus; GO:0005524,ATP binding; GO:0003677,DNA binding; GO:0003916,DNA topoisomerase activity; GO:0003918,DNA topoisomerase type II (ATP-hydrolyzing) activity; GO:0046872,metal ion binding; GO:0006265,DNA topological change; GO:0044774,mitotic DNA integrity checkpoint; GO:0000712,resolution of meiotic recombination intermediates; GO:0000819,sister chromatid segregation	Toprim domain
gene-LOC100193894	4.02	3.62	5.12	2.57	1.82	1.84	7.2	8.68	7.63	142	118	164	84	62	68	238	275	267	NC_050096.1	19531705	19541993	-	LOC100193894	--	K00121 S-(hydroxymethyl)glutathione dehydrogenase / alcohol dehydrogenase [EC:1.1.1.284 1.1.1.1] | (RefSeq) putative alcohol dehydrogenase superfamily protein (A)	putative alcohol dehydrogenase superfamily protein [Zea mays]	RecName: Full=Alcohol dehydrogenase-like 7; EC=1.1.1.1 {ECO:0000250|UniProtKB:P06525};	SubName: Full=Uncharacterized protein {ECO:0000313|EMBL:ACF81280.1};	Alcohol dehydrogenase, class III	GO:0005737,cytoplasm; GO:0004022,alcohol dehydrogenase (NAD) activity; GO:0008270,zinc ion binding	TrkA-N domain
gene-LOC100193900	4.82	4.87	5.41	3.15	2.06	3.67	2.35	2.45	2.73	114	106	116	69	47	91	52	52	64	NC_050098.1	209058831	209061875	-	LOC100193900	--	K20726 transmembrane protein 222 | (RefSeq) AY105849; reversion-to-ethylene sensitivity1 like2 (A)	reversion-to-ethylene sensitivity1 like2 [Zea mays]	RecName: Full=Protein REVERSION-TO-ETHYLENE SENSITIVITY1;	SubName: Full=Reversion-to-ethylene sensitivity1 like2 {ECO:0000313|EMBL:ONM38789.1};	Uncharacterized conserved protein	GO:0005783,endoplasmic reticulum; GO:0005789,endoplasmic reticulum membrane; GO:0005794,Golgi apparatus; GO:0000139,Golgi membrane; GO:0016021,integral component of membrane; GO:0010105,negative regulation of ethylene-activated signaling pathway; GO:0009723,response to ethylene	Domain of unknown function (DUF4796)
gene-LOC100193905	0	0.55	0	2.75	2.65	3.4	0	0.09	0	0	6	0	30	30	42	0	1	0	NC_050104.1	27698368	27701076	-	LOC100193905	--	--	uncharacterized protein LOC100193905 [Zea mays]	--	SubName: Full=Uncharacterized protein {ECO:0000313|EMBL:ACF81294.1};	--	--	--
gene-LOC100193918	0	0.04	0.04	0.34	0.94	0.47	0.34	0.23	0.25	0	1	1	9	26	14	9	6	7	NC_050104.1	139364531	139366057	+	LOC100193918	--	--	uncharacterized protein LOC100193918 [Zea mays]	RecName: Full=Late embryogenesis abundant protein 17 {ECO:0000305}; Short=OsLEA17 {ECO:0000303|Ref.7}; AltName: Full=Late embryogenesis abundant protein 1 {ECO:0000305}; AltName: Full=OsLEA3-2 {ECO:0000303|PubMed:23024799};	SubName: Full=Uncharacterized protein {ECO:0000313|EMBL:EER92338.1};	--	GO:0005634,nucleus; GO:1901002,positive regulation of response to salt stress; GO:1902584,positive regulation of response to water deprivation; GO:0050826,response to freezing	Apolipoprotein A1/A4/E domain
gene-LOC100193920	1.62	2.06	1.86	3.92	4.03	3.92	3.58	3.58	4.03	432	506	450	970	1036	1098	894	858	1066	NC_050104.1	90592163	90606525	+	LOC100193920	--	--	uncharacterized LOC100193920 [Zea mays]	--	SubName: Full=Uncharacterized protein {ECO:0000313|EMBL:ACF81313.1};	--	--	ENT domain
gene-LOC100193925	0.06	0	0	0.07	0	0.09	0.13	0.34	0.34	2	0	0	2	0	3	4	10	11	NC_050098.1	23687239	23688970	+	LOC100193925	--	K09422 transcription factor MYB, plant | (RefSeq) putative MYB DNA-binding domain superfamily protein (A)	putative MYB DNA-binding domain superfamily protein [Zea mays]	RecName: Full=Transcription factor MYB62 {ECO:0000303|PubMed:9839469}; AltName: Full=Myb-related protein 62 {ECO:0000303|PubMed:9839469}; Short=AtMYB62 {ECO:0000303|PubMed:9839469};	SubName: Full=MYB transcription factor {ECO:0000313|EMBL:AIB05070.1}; SubName: Full=Myb domain protein 62 {ECO:0000313|EMBL:ONM30306.1};	Transcription factor, Myb superfamily	GO:0005634,nucleus; GO:0003700,DNA-binding transcription factor activity; GO:0000981,DNA-binding transcription factor activity, RNA polymerase II-specific; GO:0043565,sequence-specific DNA binding; GO:0001135,RNA polymerase II transcription regulator recruiting activity; GO:0044212,transcription regulatory region DNA binding; GO:0030154,cell differentiation; GO:0016036,cellular response to phosph…	Myb-like DNA-binding domain
gene-LOC100193931	0.28	0.3	0.04	1.89	1.65	2.05	1.28	1.69	1.41	7	7	1	44	40	54	30	38	35	NC_050100.1	183147895	183149159	-	LOC100193931	--	--	uncharacterized protein LOC100193931 [Zea mays]	--	SubName: Full=Uncharacterized protein {ECO:0000313|EMBL:ACF81324.1};	--	--	--
gene-LOC100193932	11.46	10.61	9.22	6.04	4.77	3.96	14.4	15.53	15.27	334	285	244	163	134	121	393	406	441	NC_050101.1	171145412	171146880	-	LOC100193932	--	--	uncharacterized protein LOC100193932 [Zea mays]	--	SubName: Full=Uncharacterized protein {ECO:0000313|EMBL:ACF81325.1};	--	--	--
gene-LOC100193947	7.96	8.53	7.94	2.33	3.51	2.41	4.45	4.57	4.41	233	230	211	63	99	74	122	120	128	NC_050096.1	35939456	35944494	-	LOC100193947	--	--	uncharacterized protein LOC100193947 [Zea mays]	--	SubName: Full=Uncharacterized protein {ECO:0000313|EMBL:ONL96066.1, ECO:0000313|EnsemblPlants:Zm00001d028463_P003};	--	--	--
gene-LOC100193954	0.25	0.27	0.07	1.48	1.49	1.49	0.73	0.56	1.1	8	8	2	44	46	50	22	16	35	NC_050096.1	51276353	51279021	+	LOC100193954	--	--	--	--	--	--	--	--
gene-LOC100193963	18.51	17.49	20.44	6.4	6.75	6.17	13.66	14.64	12.93	913	795	915	292	321	319	631	648	632	NC_050098.1	229613773	229623271	+	LOC100193963	--	K19564 choline transport protein | (RefSeq) choline transport protein-like (A)	uncharacterized protein LOC100193963 isoform X3 [Zea mays]	RecName: Full=Amino-acid permease BAT1 homolog;	SubName: Full=Uncharacterized protein {ECO:0000313|EMBL:ACF82475.1};	Amino acid transporters	GO:0005887,integral component of plasma membrane; GO:0015297,antiporter activity; GO:0015181,arginine transmembrane transporter activity; GO:0015185,gamma-aminobutyric acid transmembrane transporter activity; GO:0015180,L-alanine transmembrane transporter activity; GO:0005313,L-glutamate transmembrane transporter activity; GO:0015189,L-lysine transmembrane transporter activity; GO:0015812,gamma-a…	Amino acid permease
gene-LOC100193968	5.49	3.23	5.31	10.75	11.28	12.27	8.16	10.8	8.07	107	58	94	194	212	251	149	189	156	NC_050103.1	180326955	180330211	+	LOC100193968	--	K04507 calcyclin binding protein | (RefSeq) pco119358; uncharacterized protein LOC100193968 (A)	uncharacterized protein LOC100193968 [Zea mays]	--	SubName: Full=Calcyclin-binding protein {ECO:0000313|EMBL:ACG24164.1}; SubName: Full=SGS domain-containing protein {ECO:0000313|EMBL:AQL00380.1};	Calcyclin-binding protein CacyBP	--	SGS domain
gene-LOC100193985	0	0	0	0.13	0.08	0.08	0.76	0.53	0.68	0	0	0	3	2	2	18	12	17	NC_050099.1	23809835	23811104	+	LOC100193985	--	--	uncharacterized protein LOC100193985 [Zea mays]	RecName: Full=Pentatricopeptide repeat-containing protein At1g59720, chloroplastic/mitochondrial {ECO:0000305}; AltName: Full=Protein CHLORORESPIRATORY REDUCTION 28 {ECO:0000303|PubMed:19182104}; Flags: Precursor;	SubName: Full=Uncharacterized protein {ECO:0000313|EMBL:ACF81396.1, ECO:0000313|EnsemblPlants:Zm00001d049257_P001};	FOG: PPR repeat	GO:0009507,chloroplast; GO:0005739,mitochondrion; GO:0004519,endonuclease activity; GO:0003723,RNA binding; GO:0008270,zinc ion binding; GO:1900865,chloroplast RNA modification; GO:0031425,chloroplast RNA processing; GO:0016556,mRNA modification; GO:0006397,mRNA processing	--
gene-LOC100193987	1.11	1.16	1.27	0.6	0.25	0.61	1.06	0.75	1.52	28	27	29	14	6	16	25	17	38	NC_050097.1	174178658	174179925	-	LOC100193987	--	--	--	--	--	--	--	--
gene-LOC100193991	4.49	4.6	5.12	0.47	0.65	0.3	0.53	0.49	0.44	144	136	149	14	20	10	16	14	14	NC_050099.1	76553914	76556167	-	LOC100193991	--	--	uncharacterized protein LOC100193991 [Zea mays]	--	SubName: Full=Uncharacterized protein {ECO:0000313|EMBL:ACF81405.1};	--	--	--
gene-LOC100194000	1.05	1.24	1.3	0.32	0.2	0.16	0.24	0.25	0.33	32	35	36	9	6	5	7	7	10	NC_050100.1	6983016	6987574	-	LOC100194000	--	K05765 cofilin | (RefSeq) uncharacterized LOC105781290 (A)	putative HLH DNA-binding domain superfamily protein [Zea mays]	RecName: Full=Transcription factor bHLH113; AltName: Full=Basic helix-loop-helix protein 113; Short=AtbHLH113; Short=bHLH 113; AltName: Full=Transcription factor EN 61; AltName: Full=bHLH transcription factor bHLH113;	SubName: Full=Transcription factor bHLH113 {ECO:0000313|EMBL:AQK62720.1};	--	GO:0005634,nucleus; GO:0001046,core promoter sequence-specific DNA binding; GO:0003700,DNA-binding transcription factor activity; GO:0046983,protein dimerization activity; GO:0001228,DNA-binding transcription activator activity, RNA polymerase II-specific; GO:0006355,regulation of transcription, DNA-templated; GO:0006366,transcription by RNA polymerase II	Helix-loop-helix DNA-binding domain
gene-LOC100194010	18.67	19.05	17.23	36.94	41.01	41.48	31.48	29.42	31.06	942	886	789	1725	1994	2195	1487	1332	1553	NC_050098.1	235779980	235785519	+	LOC100194010	--	K00820 glucosamine---fructose-6-phosphate aminotransferase (isomerizing) [EC:2.6.1.16] | (RefSeq) gfa1; glucosamine fructose-6-phosphate aminotraansferase 1 (A)	glucosamine fructose-6-phosphate aminotraansferase 1 [Zea mays]	RecName: Full=Glutamine--fructose-6-phosphate aminotransferase [isomerizing] {ECO:0000255|HAMAP-Rule:MF_00164}; EC=2.6.1.16 {ECO:0000255|HAMAP-Rule:MF_00164}; AltName: Full=D-fructose-6-phosphate amidotransferase {ECO:0000255|HAMAP-Rule:MF_00164}; AltName: Full=GFAT {ECO:0000255|HAMAP-Rule:MF_00164}; AltName: Full=Glucosamine-6-phosphate synthase {ECO:0000255|HAMAP-Rule:MF_00164}; AltName: Full=H…	SubName: Full=Glucosamine fructose-6-phosphate aminotransferase1 {ECO:0000313|EMBL:ONM42114.1};	Glucosamine 6-phosphate synthetases, contain amidotransferase and phosphosugar isomerase domains	GO:0009507,chloroplast; GO:0097367,carbohydrate derivative binding; GO:0004360,glutamine-fructose-6-phosphate transaminase (isomerizing) activity; GO:1901137,carbohydrate derivative biosynthetic process; GO:0006541,glutamine metabolic process	Glutamine amidotransferases class-II
gene-LOC100194012	23.01	28.23	23.71	11.82	12.33	11.46	12.89	13.98	14.03	490	554	458	233	253	256	257	267	296	NC_050096.1	195679624	195682896	+	LOC100194012	--	K22857 EEF1A lysine methyltransferase 4 [EC:2.1.1.-] | (RefSeq) EEF1A lysine methyltransferase 4 (A)	uncharacterized protein LOC100194012 [Zea mays]	--	SubName: Full=Methylase {ECO:0000313|EMBL:ACG27198.1}; SubName: Full=S-adenosyl-L-methionine-dependent methyltransferase superfamily protein {ECO:0000313|EMBL:ONM03096.1};	Predicted spermine/spermidine synthase	GO:0008168,methyltransferase activity	Methyltransferase small domain
gene-LOC100194015	26.28	26.83	30.68	32.17	32.64	36.48	60.88	69.16	60.72	641	603	679	726	767	933	1390	1513	1467	NC_050103.1	37483172	37493541	-	LOC100194015	--	--	universal stress protein isoform X1 [Zea mays]	--	SubName: Full=Universal stress protein {ECO:0000313|EMBL:ACG26386.1};	--	GO:0006950,response to stress	Uncharacterized conserved protein (DUF2249)
gene-LOC100194023	0.83	1.13	0.75	0.54	0.71	0.45	1.35	1.24	2.29	23	29	19	14	19	13	35	31	63	NC_050097.1	152227466	152228864	+	LOC100194023	--	--	uncharacterized protein LOC100194023 [Zea mays]	--	SubName: Full=Uncharacterized protein {ECO:0000313|EMBL:ACF81446.1};	--	--	--
gene-LOC100194041	1.91	2.91	1.57	0.39	0.51	0.35	2.21	3.35	2.54	47	66	35	9	12	9	51	74	62	NC_050105.1	143595601	143596943	-	LOC100194041	--	--	uncharacterized protein LOC100194041 [Zea mays]	--	SubName: Full=Methionyl-tRNA synthetase {ECO:0000313|EMBL:AQK45936.1};	--	GO:0004812,aminoacyl-tRNA ligase activity	Zinc ribbon domain
gene-LOC100194047	0.54	0.42	0.94	0.33	0.28	0.44	0.21	0.22	0.08	14	10	22	8	7	12	5	5	2	NC_050101.1	179102295	179105781	-	LOC100194047	--	K06966 uncharacterized protein | (RefSeq) carboxy-lyase (A)	carboxy-lyase [Zea mays]	RecName: Full=Probable cytokinin riboside 5'-monophosphate phosphoribohydrolase LOGL8; EC=3.2.2.n1; AltName: Full=Protein LONELY GUY-like 8;	RecName: Full=Cytokinin riboside 5'-monophosphate phosphoribohydrolase {ECO:0000256|RuleBase:RU363015}; EC=3.2.2.n1 {ECO:0000256|RuleBase:RU363015};	--	GO:0005634,nucleus; GO:0016787,hydrolase activity; GO:0009691,cytokinin biosynthetic process	SLOG cluster4 family
gene-LOC100194051	140.63	151.1	137.65	67.25	75.66	73.84	50.36	50.33	52.14	4800	4753	4263	2124	2488	2643	1609	1541	1763	NC_050098.1	12697051	12699624	-	LOC100194051	--	--	--	--	--	--	--	--
gene-LOC100194054	91.99	88.92	79.76	51.51	50.24	51.1	37.56	35.64	41.94	1758	1566	1383	911	925	1024	672	611	794	NC_050100.1	25224668	25227100	+	LOC100194054	--	--	uncharacterized protein LOC100194054 [Zea mays]	RecName: Full=Thylakoid lumenal 17.4 kDa protein, chloroplastic {ECO:0000303|PubMed:9654141}; AltName: Full=P17.4 {ECO:0000303|PubMed:9654141}; Flags: Precursor;	SubName: Full=Thylakoid lumenal 17.4 kDa protein chloroplastic {ECO:0000313|EMBL:AQK64808.1};	--	GO:0009543,chloroplast thylakoid lumen	Pentapeptide repeats (9 copies)
gene-LOC100194055	0.41	0.24	0.29	4.29	3.82	3.9	4.72	4.14	4.46	11	6	7	107	99	110	119	100	119	NC_050096.1	245151678	245179457	+	LOC100194055	--	K01456 peptide-N4-(N-acetyl-beta-glucosaminyl)asparagine amidase [EC:3.5.1.52] | (RefSeq) peptide-N(4)-(N-acetyl-beta- glucosaminyl)asparagine amidase isoform X1 (A)	putative oxidoreductase, aldo/keto reductase family protein [Zea mays]	RecName: Full=Probable aldo-keto reductase 1; Short=GmAKR1; EC=1.1.1.-;	SubName: Full=Uncharacterized protein {ECO:0000313|EMBL:ACF81494.1, ECO:0000313|EnsemblPlants:Zm00001d032921_P002};	Voltage-gated shaker-like K+ channel, subunit beta/KCNAB	GO:0016491,oxidoreductase activity	Aldo/keto reductase family
gene-LOC100194070	0.03	0.1	0.23	0.54	0.42	0.78	0.84	0.88	0.89	1	3	7	17	14	28	27	27	30	NC_050097.1	10450804	10454801	+	LOC100194070	--	--	--	--	--	--	--	--
gene-LOC100194081	1.88	2.04	2.48	5.14	5.65	5.73	3.28	3.84	3.22	30	30	36	76	87	96	49	55	51	NC_050097.1	31036692	31039293	+	LOC100194081	--	--	uncharacterized protein LOC100194081 precursor [Zea mays]	--	SubName: Full=Uncharacterized protein {ECO:0000313|EMBL:ACF81526.1, ECO:0000313|EnsemblPlants:Zm00001d003062_P001};	Mitochondrial import inner membrane translocase, subunit TIM44	--	--
gene-LOC100194083	1.95	2.01	2.04	3.81	3.87	3.64	5.52	5.88	5.53	133	126	126	240	254	260	352	359	373	NC_050100.1	86055040	86059511	+	LOC100194083	--	--	uncharacterized protein LOC100194083 [Zea mays]	RecName: Full=Putative E3 ubiquitin-protein ligase LIN-1 {ECO:0000250|UniProtKB:D1FP53}; EC=2.3.2.27 {ECO:0000303|PubMed:19508425}; AltName: Full=Protein cerberus {ECO:0000303|PubMed:19508425}; AltName: Full=RING-type E3 ubiquitin transferase LIN-1 {ECO:0000305};	SubName: Full=Transducin/WD40 repeat-like superfamily protein {ECO:0000313|EMBL:AQK68721.1};	--	GO:0004842,ubiquitin-protein transferase activity; GO:0009877,nodulation	--
gene-LOC100194085	2.63	3	2.46	0.41	0.63	0.41	0.97	0.73	0.54	104	109	88	15	24	17	36	26	21	NC_050096.1	64210475	64213100	+	LOC100194085	--	K20660 cytochrome P450 family 709 | (RefSeq) cytochrome P450 709B1 isoform X1 (A)	putative cytochrome P450 superfamily protein isoform X1 [Zea mays]	RecName: Full=Cytochrome P450 709B2 {ECO:0000305}; EC=1.14.-.- {ECO:0000305};	SubName: Full=Cytochrome P450 709B2 {ECO:0000313|EMBL:ONL98408.1};	Cytochrome P450 CYP4/CYP19/CYP26 subfamilies	GO:0016021,integral component of membrane; GO:0020037,heme binding; GO:0005506,iron ion binding; GO:0004497,monooxygenase activity; GO:0016705,oxidoreductase activity, acting on paired donors, with incorporation or reduction of molecular oxygen	Cytochrome P450
gene-LOC100194091	8.82	7.67	7.69	3.38	3.24	2.74	2.88	2.62	3.46	206	165	163	73	73	67	63	55	80	NC_050102.1	172664284	172665460	-	LOC100194091	--	--	uncharacterized protein LOC100194091 precursor [Zea mays]	--	SubName: Full=Hydroxyproline-rich glycoprotein family protein {ECO:0000313|EMBL:ONM59433.1}; SubName: Full=Vegetative cell wall protein gp1 {ECO:0000313|EMBL:ACG33898.1};	--	--	--
gene-LOC100194099	0.29	0.28	0.12	1.21	1.35	1.28	1.35	1.17	1.39	8	7	3	31	36	37	35	29	38	NC_050105.1	146906707	146910474	+	LOC100194099	--	K16252 DNA-directed RNA polymerase IV and V subunit 2 [EC:2.7.7.6] | (RefSeq) DNA-directed RNA polymerases IV and V subunit 2 (A)	DNA-directed RNA polymerases IV and V subunit 2 [Zea mays]	RecName: Full=DNA-directed RNA polymerases IV and V subunit 2; EC=2.7.7.6; AltName: Full=DNA-directed RNA polymerase D subunit 2a; Short=AtNRPD2a; Short=Nuclear RNA polymerase D 2a; AltName: Full=Nuclear RNA polymerase E 2; AltName: Full=Protein DEFECTIVE IN MERISTEM SILENCING 2; AltName: Full=Protein DEFECTIVE IN RNA-DIRECTED DNA METHYLATION 2; AltName: Full=RNA polymerase IV subunit 2a; Short=P…	RecName: Full=DNA-directed RNA polymerase subunit beta {ECO:0000256|RuleBase:RU363031}; EC=2.7.7.6 {ECO:0000256|RuleBase:RU363031};	RNA polymerase II, second largest subunit	GO:0005736,RNA polymerase I complex; GO:0000418,RNA polymerase IV complex; GO:0000419,RNA polymerase V complex; GO:0005720,nuclear heterochromatin; GO:0005634,nucleus; GO:0003677,DNA binding; GO:0003899,DNA-directed 5'-3' RNA polymerase activity; GO:0046872,metal ion binding; GO:0032549,ribonucleoside binding; GO:0050832,defense response to fungus; GO:0006306,DNA methylation; GO:0031047,gene sile…	RNA polymerase beta subunit
gene-LOC100194107	11.84	13.01	12.04	3.94	5.28	6.95	6.32	8.12	6.43	156	158	144	48	67	96	78	96	84	NC_050102.1	146671905	146672679	-	LOC100194107	--	--	hypothetical protein ZEAMMB73_Zm00001d021192 [Zea mays]	--	SubName: Full=Uncharacterized protein {ECO:0000313|EMBL:ONM56470.1, ECO:0000313|EnsemblPlants:Zm00001d021192_P003};	--	--	--
gene-LOC100194112	10.46	12.16	11.53	25.54	23.86	25.04	22.2	21.34	21.88	294	315	294	664	646	738	584	538	609	NC_050102.1	174131764	174135192	-	LOC100194112	--	K02985 small subunit ribosomal protein S3e | (RefSeq) 40S ribosomal protein S3-1 (A)	40S ribosomal protein S3-1 [Zea mays]	RecName: Full=40S ribosomal protein S3-3;	SubName: Full=40S ribosomal protein S3-1 {ECO:0000313|EMBL:ONM59537.1};	40S ribosomal protein S3	GO:0005829,cytosol; GO:0022626,cytosolic ribosome; GO:0022627,cytosolic small ribosomal subunit; GO:0016020,membrane; GO:0005730,nucleolus; GO:0005634,nucleus; GO:0009506,plasmodesma; GO:0003684,damaged DNA binding; GO:0008534,oxidized purine nucleobase lesion DNA N-glycosylase activity; GO:0003723,RNA binding; GO:0003735,structural constituent of ribosome; GO:0002181,cytoplasmic translation; GO:…	KH domain
gene-LOC100194124	36.26	37.9	34.37	14.83	17	12.45	22.21	18.63	20.06	436	420	375	165	197	157	250	201	239	NC_050097.1	223338236	223340343	+	LOC100194124	--	K15451 tRNA wybutosine-synthesizing protein 4 [EC:2.1.1.290 2.3.1.231] | (RefSeq) uncharacterized protein LOC110786467 isoform X1 (A)	uncharacterized protein LOC100194124 [Zea mays]	--	SubName: Full=Hypoxia-responsive family protein {ECO:0000313|EMBL:ONM26157.1};	--	GO:0016021,integral component of membrane	Hypoxia induced protein conserved region
gene-LOC100194125	1.26	0.68	0.37	0.18	0.38	0.35	0.25	0.3	0.23	38	19	10	5	11	11	7	8	7	NC_050101.1	130691654	130693171	-	LOC100194125	--	K23154 2-hydroxyflavanone C-glucosyltransferase [EC:2.4.1.360] | (RefSeq) UGT708A6; UDP-glycosyltransferase 708A6 (A)	UDP-glycosyltransferase 708A6 [Zea mays]	RecName: Full=UDP-glycosyltransferase 708A6 {ECO:0000303|PubMed:24045947}; EC=2.4.1.- {ECO:0000305};	RecName: Full=Glycosyltransferase {ECO:0000256|RuleBase:RU362057}; EC=2.4.1.- {ECO:0000256|RuleBase:RU362057};	UDP-glucuronosyl and UDP-glucosyl transferase	GO:0047243,flavanone 7-O-beta-glucosyltransferase activity; GO:0035251,UDP-glucosyltransferase activity; GO:0008152,metabolic process	Glycosyltransferase family 28 C-terminal domain
gene-LOC100194130	1.23	1.18	1.46	2.62	2.95	2.44	5.52	5.34	7.04	26	23	28	51	60	54	109	101	147	NC_050105.1	15897734	15900551	-	LOC100194130	--	--	hypothetical protein [Zea mays]	--	SubName: Full=Uncharacterized protein {ECO:0000313|EMBL:ACG30231.1};	--	--	--
gene-LOC100194142	30.21	28.35	30.6	19.14	17.82	18.08	40.9	44.3	39.36	1163	1006	1069	682	661	730	1474	1530	1501	NC_050096.1	257608611	257612318	+	LOC100194142	--	K03294 basic amino acid/polyamine antiporter, APA family | (RefSeq) IDP630; uncharacterized protein LOC100194142 isoform X1 (A)	uncharacterized protein LOC100194142 [Zea mays]	RecName: Full=Cationic amino acid transporter 1; AltName: Full=Amino acid transporter 1;	SubName: Full=Cationic amino acid transporter 1 {ECO:0000313|EMBL:ONM07041.1};	Amino acid transporters	GO:0016021,integral component of membrane; GO:0016020,membrane; GO:0005886,plasma membrane; GO:0015171,amino acid transmembrane transporter activity	C-terminus of AA_permease
gene-LOC100194147	0.51	0.8	0.65	0.16	0.42	0.24	1.45	1.23	1.22	14	20	16	4	11	7	37	30	33	NC_050096.1	115847267	115848640	+	LOC100194147	--	--	uncharacterized protein LOC100194147 [Zea mays]	--	SubName: Full=Uncharacterized protein {ECO:0000313|EMBL:ACF81609.1};	--	--	--
gene-LOC100194164	2.19	1.94	1.39	3.86	4.2	3.19	2.5	2.24	2.55	59	48	34	96	109	90	63	54	68	NC_050098.1	19978016	19981074	-	LOC100194164	--	K18643 katanin p80 WD40 repeat-containing subunit B1 | (RefSeq) uncharacterized LOC105795008 (A)	uncharacterized protein LOC100194164 [Zea mays]	--	SubName: Full=DUF789 family protein {ECO:0000313|EMBL:ONM30171.1};	--	--	Protein of unknown function (DUF789)
gene-LOC100194165	1.29	2.12	1.58	0.09	0.18	0	1.32	1.44	1.48	45	68	50	3	6	0	43	45	51	NC_050101.1	140373372	140375795	+	LOC100194165	--	K17679 ATP-dependent RNA helicase MSS116, mitochondrial [EC:3.6.4.13] | (RefSeq) probable DEAD-box ATP-dependent RNA helicase 48 (A)	uncharacterized LOC100194165 isoform X1 [Zea mays]	--	SubName: Full=NEP-interacting protein 1 {ECO:0000313|EMBL:AQK84551.1};	--	--	Neprosin activation peptide
gene-LOC100194166	0	0	0	0.06	0	0.03	0.12	0.23	0.41	0	0	0	2	0	1	4	7	14	NC_050096.1	305222169	305224033	+	LOC100194166	--	K13029 4-hydroxyphenylacetaldehyde oxime monooxygenase [EC:1.14.14.37] | (RefSeq) putative cytochrome P450 superfamily protein (A)	putative cytochrome P450 superfamily protein [Zea mays]	RecName: Full=4-hydroxyphenylacetaldehyde oxime monooxygenase; EC=1.14.14.37 {ECO:0000269|PubMed:26361733}; AltName: Full=Cytochrome P450 71E1;	SubName: Full=Cytochrome P450 71B10 {ECO:0000313|EMBL:ONM11601.1};	Cytochrome P450 CYP2 subfamily	GO:0005789,endoplasmic reticulum membrane; GO:0016021,integral component of membrane; GO:0020037,heme binding; GO:0005506,iron ion binding; GO:0004497,monooxygenase activity; GO:0016705,oxidoreductase activity, acting on paired donors, with incorporation or reduction of molecular oxygen; GO:0010132,dhurrin biosynthetic process	Cytochrome P450
gene-LOC100194171	2.57	3.66	3.16	1.51	1.45	1.4	5.37	6.1	7.19	70	92	78	38	38	40	137	149	194	NC_050102.1	97034751	97036123	+	LOC100194171	--	--	uncharacterized protein LOC100194171 [Zea mays]	--	SubName: Full=Uncharacterized protein {ECO:0000313|EMBL:ACF81639.1};	--	--	--
gene-LOC100194191	2.01	2.33	3.55	4.75	3.97	4.64	7.24	6.99	5.22	60	64	96	131	114	145	202	187	154	NC_050102.1	84254834	84256601	+	LOC100194191	--	K00679 phospholipid:diacylglycerol acyltransferase [EC:2.3.1.158] | (RefSeq) hypothetical protein (A)	uncharacterized protein LOC100194191 precursor [Zea mays]	RecName: Full=GDSL esterase/lipase At5g55050; EC=3.1.1.-; AltName: Full=Extracellular lipase At5g55050; Flags: Precursor;	SubName: Full=GDSL esterase/lipase {ECO:0000313|EMBL:ONM54032.1};	--	GO:0005576,extracellular region; GO:0016298,lipase activity; GO:0016042,lipid catabolic process	GDSL-like Lipase/Acylhydrolase
gene-LOC100194196	3.09	2.42	2.57	5.85	5.37	4.95	4.5	3.94	3.8	151	109	114	265	253	254	206	173	184	NC_050101.1	155105765	155110964	-	LOC100194196	--	K18134 protein O-GlcNAc transferase [EC:2.4.1.255] | (RefSeq) EGF domain-specific O-linked N-acetylglucosamine transferase-like (A)	uncharacterized protein LOC100194196 [Zea mays]	--	SubName: Full=Glycosyltransferase family 61 protein {ECO:0000313|EMBL:AQK85656.1};	Uncharacterized conserved protein	GO:0016757,transferase activity, transferring glycosyl groups	Protein of unknown function (DUF563)
gene-LOC100194202	2.43	2.72	2.15	6.09	5.93	5.06	5	4.09	5.95	96	99	77	223	226	210	185	145	233	NC_050099.1	14186915	14205314	+	LOC100194202	--	K08596 sentrin-specific protease 7 [EC:3.4.22.68] | (RefSeq) probable ubiquitin-like-specific protease 2B (A)	cysteine proteinases superfamily protein isoform X1 [Zea mays]	RecName: Full=Probable ubiquitin-like-specific protease 2B; EC=3.4.22.-;	SubName: Full=Cysteine proteinases superfamily protein {ECO:0000313|EMBL:AQK49502.1};	Protease, Ulp1 family	GO:0070139,SUMO-specific endopeptidase activity; GO:0016926,protein desumoylation	Ulp1 protease family, C-terminal catalytic domain
gene-LOC100194210	109.83	109.09	104.77	22.34	22.27	24.04	21.78	26.91	24.22	3071	2811	2658	578	600	705	570	675	671	NC_050103.1	76067696	76069104	-	LOC100194210	--	--	uncharacterized protein LOC100194210 [Zea mays]	--	SubName: Full=Plant basic secretory protein (BSP) family protein {ECO:0000313|EMBL:AQK92440.1};	--	--	Peptidase of plants and bacteria
gene-LOC100194215	0.5	0.67	0.88	0.3	0.14	0.21	0.49	0.36	0.48	25	31	40	14	7	11	23	16	24	NC_050102.1	171970570	171976344	-	LOC100194215	--	K20027 palmitoyltransferase ZDHHC1/11 [EC:2.3.1.225] | (RefSeq) probable protein S-acyltransferase 22 isoform X1 (A)	putative protein S-acyltransferase 22 [Zea mays]	RecName: Full=Probable protein S-acyltransferase 22; EC=2.3.1.225; AltName: Full=Probable palmitoyltransferase At1g69420; AltName: Full=Zinc finger DHHC domain-containing protein At1g69420;	RecName: Full=S-acyltransferase {ECO:0000256|RuleBase:RU079119}; EC=2.3.1.225 {ECO:0000256|RuleBase:RU079119}; AltName: Full=Palmitoyltransferase {ECO:0000256|RuleBase:RU079119};	DHHC-type Zn-finger proteins	GO:0030659,cytoplasmic vesicle membrane; GO:0016021,integral component of membrane; GO:0005886,plasma membrane; GO:0019706,protein-cysteine S-palmitoyltransferase activity	DHHC palmitoyltransferase
gene-LOC100194225	0.37	0.37	0.69	0	0.03	0	0.24	0.22	0.23	13	12	22	0	1	0	8	7	8	NC_050105.1	6878422	6882839	-	LOC100194225	--	--	--	--	--	--	--	--
gene-LOC100194227	1.34	1.37	1.44	4.97	3.72	4.39	3.44	3.81	4.19	33	31	32	113	88	113	79	84	102	NC_050103.1	110481257	110486340	+	LOC100194227	--	K01061 carboxymethylenebutenolidase [EC:3.1.1.45] | (RefSeq) endo-1,3;1,4-beta-D-glucanase-like (A)	uncharacterized protein LOC100194227 [Zea mays]	RecName: Full=Endo-1,3;1,4-beta-D-glucanase; EC=3.2.1.-; Flags: Precursor;	SubName: Full=Endo-1,31,4-beta-D-glucanase {ECO:0000313|EMBL:ACG24485.1};	Predicted hydrolase related to dienelactone hydrolase	GO:0005576,extracellular region; GO:0016787,hydrolase activity	Dienelactone hydrolase family
gene-LOC100194231	0.94	1.11	0.85	0.4	0.42	0.23	0.52	0.59	0.86	23	25	19	9	10	6	12	13	21	NC_050096.1	14214302	14215638	+	LOC100194231	--	--	putative bifunctional inhibitor/LTP/seed storage protein family isoform X1 [Zea mays]	RecName: Full=Protein YLS3; AltName: Full=Protein YELLOW-LEAF-SPECIFIC GENE 3; AltName: Full=Xylogen-like protein 9; Short=AtXYLP9; Flags: Precursor;	SubName: Full=Uncharacterized protein {ECO:0000313|EMBL:ACN27466.1};	--	GO:0031225,anchored component of membrane; GO:0005886,plasma membrane; GO:0008289,lipid binding; GO:0006869,lipid transport	Protease inhibitor/seed storage/LTP family
gene-LOC100194234	1.82	1.92	2.73	0.71	0.59	0.65	0.55	0.48	0.63	64	62	87	23	20	24	18	15	22	NC_050104.1	152661488	152664950	-	LOC100194234	--	K14399 polyribonucleotide 5'-hydroxyl-kinase [EC:2.7.1.78] | (RefSeq) Clp1-domain-containing protein (A)	CRAL/TRIO domain containing protein [Zea mays]	RecName: Full=Phosphatidylinositol/phosphatidylcholine transfer protein SFH2; AltName: Full=Protein SEC FOURTEEN HOMOLOGS 2; Short=AtSFH2;	SubName: Full=Sec14p-like phosphatidylinositol transfer family protein {ECO:0000313|EMBL:AQL08619.1};	Phosphatidylinositol transfer protein PDR16 and related proteins	GO:0000139,Golgi membrane; GO:0005886,plasma membrane; GO:0006656,phosphatidylcholine biosynthetic process; GO:0015031,protein transport	CRAL/TRIO domain
gene-LOC100194238	10.06	9.28	9.72	3.54	3.2	2.76	10.08	10.52	8.09	261	222	229	85	80	75	245	245	208	NC_050103.1	182260505	182262395	-	LOC100194238	--	K12472 epidermal growth factor receptor substrate 15 | (RefSeq) GATA zinc finger domain-containing protein 14-like (A)	uncharacterized protein LOC100194238 precursor [Zea mays]	RecName: Full=BURP domain-containing protein 3; Short=OsBURP03; Flags: Precursor;	SubName: Full=BURP domain protein RD22 {ECO:0000313|EMBL:AQL00718.1}; SubName: Full=BURP10 {ECO:0000313|EMBL:AMR36683.1};	--	--	BURP domain
gene-LOC100194241	18.12	16.88	18.72	27.78	25.66	26.1	41.09	38.43	41.97	1102	946	1033	1563	1503	1664	2339	2096	2528	NC_050101.1	177009501	177015923	-	LOC100194241	--	K01937 CTP synthase [EC:6.3.4.2] | (RefSeq) umc1385; uncharacterized protein LOC100382896 (A)	CTP synthase family protein [Zea mays]	--	RecName: Full=CTP synthase {ECO:0000256|RuleBase:RU810713}; EC=6.3.4.2 {ECO:0000256|RuleBase:RU810713}; AltName: Full=UTP--ammonia ligase {ECO:0000256|RuleBase:RU810713};	CTP synthase (UTP-ammonia lyase)	GO:0005524,ATP binding; GO:0003883,CTP synthase activity; GO:0044210,'de novo' CTP biosynthetic process; GO:0006541,glutamine metabolic process	Peptidase C26
gene-LOC100194250	1.98	1.5	2.22	0.98	1.11	1.62	7.1	6.48	6.19	50	35	51	23	27	43	168	147	155	NC_050104.1	159814791	159816499	-	LOC100194250	--	K14152 phosphoribosyl-ATP pyrophosphohydrolase / phosphoribosyl-AMP cyclohydrolase / histidinol dehydrogenase [EC:3.6.1.31 3.5.4.19 1.1.1.23] | (RefSeq) uncharacterized protein LOC111783531 (A)	uncharacterized protein LOC100194250 [Zea mays]	RecName: Full=Protein SULFUR DEFICIENCY-INDUCED 1 {ECO:0000303|PubMed:19154231}; Short=AtSDI1 {ECO:0000303|PubMed:19154231};	SubName: Full=Protein SULFUR DEFICIENCY-INDUCED 1 {ECO:0000313|EMBL:AQL09788.1};	--	GO:0090568,nuclear transcriptional repressor complex; GO:0010438,cellular response to sulfur starvation; GO:0010439,regulation of glucosinolate biosynthetic process; GO:0006792,regulation of sulfur utilization	Tetratricopeptide repeat
gene-LOC100194272	14.86	15.45	14.24	18.46	16.6	19.96	30.43	30.58	29.77	382	366	332	439	411	538	732	705	758	NC_050104.1	146644403	146647848	+	LOC100194272	--	--	uncharacterized protein LOC100194272 [Zea mays]	--	SubName: Full=Serine/arginine-rich splicing factor SR45a {ECO:0000313|EMBL:AQL07804.1};	--	--	--
gene-LOC100194274	0.38	0.77	0.37	0.28	0.2	0.22	0	0	0.04	10	19	9	7	5	6	0	0	1	NC_050097.1	198728279	198730351	-	LOC100194274	--	K18878 BHLH transcription factor Upa20 | (RefSeq) Upa20; transcription factor bHLH137-like (A)	putative HLH DNA-binding domain superfamily protein isoform 1 [Zea mays]	RecName: Full=Transcription factor bHLH137; AltName: Full=Basic helix-loop-helix protein 137; Short=AtbHLH137; Short=bHLH 137; AltName: Full=Transcription factor EN 89; AltName: Full=bHLH transcription factor bHLH137;	SubName: Full=BHLH transcription factor {ECO:0000313|EMBL:AIB04355.1}; SubName: Full=Transcription factor bHLH137 {ECO:0000313|EMBL:ONM22817.1};	--	GO:0005634,nucleus; GO:0003677,DNA binding; GO:0003700,DNA-binding transcription factor activity; GO:0046983,protein dimerization activity; GO:0009739,response to gibberellin; GO:0006351,transcription, DNA-templated	Helix-loop-helix DNA-binding domain
gene-LOC100194292	0	0.1	0.26	9.3	10.73	14.86	0	0	0.14	0	2	5	184	221	333	0	0	3	NC_050097.1	217671842	217674520	-	LOC100194292	--	K22369 epoxide hydrolase 4 [EC:3.3.-.-] | (RefSeq) uncharacterized protein LOC112274780 (A)	uncharacterized protein LOC100194292 [Zea mays]	--	SubName: Full=Alpha/beta-Hydrolases superfamily protein {ECO:0000313|EMBL:ONM25218.1};	Predicted hydrolase/acyltransferase (alpha/beta hydrolase superfamily)	GO:0016787,hydrolase activity	Serine aminopeptidase, S33
gene-LOC100194319	7.85	7.59	7.71	17.39	20.2	18.37	6.48	7.43	7.66	119	106	106	244	295	292	92	101	115	NC_050104.1	157727937	157728700	+	LOC100194319	--	--	uncharacterized protein LOC100194319 [Zea mays]	--	SubName: Full=Uncharacterized protein {ECO:0000313|EMBL:ACF81840.1, ECO:0000313|EnsemblPlants:Zm00001d048316_P001};	--	GO:0009733,response to auxin	Auxin responsive protein
gene-LOC100194332	0.15	0.1	0.03	1.19	0.98	0.76	0.98	0.75	0.77	5	3	1	36	31	26	30	22	25	NC_050103.1	145619115	145621161	+	LOC100194332	--	K08869 aarF domain-containing kinase | (RefSeq) predicted protein (A)	putative MYB DNA-binding domain superfamily protein isoform X1 [Zea mays]	RecName: Full=Transcription factor MYBS3 {ECO:0000303|PubMed:12172034}; AltName: Full=Myb-related protein S3 {ECO:0000303|PubMed:12172034}; Short=OsMYBS3 {ECO:0000303|PubMed:12172034};	SubName: Full=Putative MYB DNA-binding domain superfamily protein {ECO:0000313|EMBL:AQK96453.1};	--	GO:0005634,nucleus; GO:0003677,DNA binding; GO:0003700,DNA-binding transcription factor activity; GO:0046872,metal ion binding; GO:0045892,negative regulation of transcription, DNA-templated; GO:0009723,response to ethylene; GO:0009739,response to gibberellin; GO:0009744,response to sucrose; GO:0006351,transcription, DNA-templated	Myb-like DNA-binding domain
gene-LOC100194335	0.05	0.11	0	0	0	0	0.38	0.17	0.1	1	2	0	0	0	0	7	3	2	NC_050097.1	24582009	24583478	+	LOC100194335	--	K09377 cysteine and glycine-rich protein | (RefSeq) LIM domain-containing protein PLIM2c (A)	putative LIM-type zinc finger domain family protein [Zea mays]	RecName: Full=LIM domain-containing protein PLIM2b {ECO:0000305}; AltName: Full=Pollen-expressed LIM protein 2b {ECO:0000305}; Short=OsPLIM2b {ECO:0000303|PubMed:17573466};	SubName: Full=LIM domain-containing protein PLIM2b {ECO:0000313|EMBL:ONM15496.1}; SubName: Full=LIM transcription factor {ECO:0000313|EMBL:AIB04292.1};	Regulatory protein MLP and related LIM proteins	GO:0046872,metal ion binding	LIM domain
gene-LOC100194341	0.49	0.41	0.33	0	0.19	0.04	0.52	0.79	0.49	13	10	8	0	5	1	13	19	13	NC_050098.1	148331977	148333472	-	LOC100194341	--	K00430 peroxidase [EC:1.11.1.7] | (RefSeq) uncharacterized protein LOC100194341 precursor (A)	uncharacterized protein LOC100194341 precursor [Zea mays]	RecName: Full=Cationic peroxidase SPC4; EC=1.11.1.7; Flags: Precursor;	SubName: Full=Peroxidase 12 {ECO:0000313|EMBL:ONM34314.1};	--	GO:0005576,extracellular region; GO:0009505,plant-type cell wall; GO:0009506,plasmodesma; GO:0020037,heme binding; GO:0046872,metal ion binding; GO:0004601,peroxidase activity; GO:0042744,hydrogen peroxide catabolic process; GO:0009664,plant-type cell wall organization; GO:0006979,response to oxidative stress	Peroxidase
gene-LOC100194353	0.06	0.03	0.24	0.38	0.36	0.39	0.41	0.74	0.64	2	1	7	11	11	13	12	21	20	NC_050101.1	79655871	79658092	+	LOC100194353	--	--	--	--	--	--	--	--
gene-LOC100194360	231.81	215.19	254.41	116.91	124.68	126.11	302.99	279.31	284.2	7420	6348	7389	3463	3845	4233	9079	8020	9012	NC_050098.1	59444322	59446465	-	LOC100194360	--	K00789 S-adenosylmethionine synthetase [EC:2.5.1.6] | (RefSeq) uncharacterized protein LOC100194360 (A)	uncharacterized protein LOC100194360 [Zea mays]	RecName: Full=S-adenosylmethionine synthase 1; Short=AdoMet synthase 1; EC=2.5.1.6 {ECO:0000250|UniProtKB:Q96551}; AltName: Full=Methionine adenosyltransferase 1; Short=MAT 1;	RecName: Full=S-adenosylmethionine synthase {ECO:0000256|RuleBase:RU000541}; EC=2.5.1.6 {ECO:0000256|RuleBase:RU000541};	S-adenosylmethionine synthetase	GO:0005737,cytoplasm; GO:0005524,ATP binding; GO:0046872,metal ion binding; GO:0004478,methionine adenosyltransferase activity; GO:0006730,one-carbon metabolic process; GO:0006556,S-adenosylmethionine biosynthetic process	S-adenosylmethionine synthetase, N-terminal domain
gene-LOC100194368	10.13	10.46	8.84	3.56	3.1	3.21	4.7	4.73	4.84	437	416	346	142	129	145	190	183	207	NC_050096.1	100561688	100563956	+	LOC100194368	--	K07562 nonsense-mediated mRNA decay protein 3 | (RefSeq) uncharacterized protein LOC100194368 (A)	uncharacterized protein LOC100194368 isoform X1 [Zea mays]	--	RecName: Full=60S ribosomal export protein NMD3 {ECO:0000256|RuleBase:RU364108};	NMD protein affecting ribosome stability and mRNA decay	GO:0005737,cytoplasm; GO:0005634,nucleus; GO:0015031,protein transport	NMD3 family
gene-LOC100194371	2.2	1.6	2.07	1.21	1.68	1.24	0.46	0.6	1.2	61	41	52	31	45	36	12	15	33	NC_050098.1	9167703	9175565	+	LOC100194371	--	K13424 WRKY transcription factor 33 | (RefSeq) WRKY transcription factor WRKY24 (A)	putative WRKY DNA-binding domain superfamily protein [Zea mays]	RecName: Full=Probable WRKY transcription factor 13; AltName: Full=WRKY DNA-binding protein 13;	SubName: Full=Putative WRKY transcription factor 13 {ECO:0000313|EMBL:ONM29279.1}; SubName: Full=WRKY transcription factor {ECO:0000313|EMBL:AIB04399.1};	--	GO:0005634,nucleus; GO:0003700,DNA-binding transcription factor activity; GO:0000978,RNA polymerase II proximal promoter sequence-specific DNA binding; GO:0044212,transcription regulatory region DNA binding; GO:1904369,positive regulation of sclerenchyma cell differentiation; GO:0045893,positive regulation of transcription, DNA-templated; GO:1901141,regulation of lignin biosynthetic process; GO:0…	WRKY DNA -binding domain
gene-LOC100194373	3.6	2.63	2.44	5.02	6.78	5.37	3.33	3.37	3.54	120	81	74	155	218	188	104	101	117	NC_050098.1	31650726	31653710	+	LOC100194373	--	K15400 omega-hydroxypalmitate O-feruloyl transferase [EC:2.3.1.188] | (RefSeq) omega-hydroxypalmitate O-feruloyl transferase-like (A)	uncharacterized protein LOC100194373 isoform X1 [Zea mays]	RecName: Full=Omega-hydroxypalmitate O-feruloyl transferase; EC=2.3.1.188; AltName: Full=Omega-hydroxyacid hydroxycinnamoyltransferase; AltName: Full=Protein ALIPHATIC SUBERIN FERULOYL TRANSFERASE;	SubName: Full=HXXXD-type acyl-transferase family protein {ECO:0000313|EMBL:ONM30739.1};	--	GO:0050734,hydroxycinnamoyltransferase activity; GO:0102406,omega-hydroxypalmitate O-sinapoyl transferase activity; GO:0052325,cell wall pectin biosynthetic process; GO:0010345,suberin biosynthetic process	Transferase family
gene-LOC100194381	21.19	16.9	19.19	5.94	5.71	6.55	8.07	9.58	8.9	185	136	152	48	48	60	66	75	77	NC_050103.1	114851314	114851876	-	LOC100194381	--	--	uncharacterized protein LOC100194381 precursor [Zea mays]	RecName: Full=Arabinogalactan peptide 16; Short=AG-peptide 16; Flags: Precursor;	SubName: Full=Arabinogalactan peptide 20 {ECO:0000313|EMBL:AQK94043.1};	--	GO:0031225,anchored component of membrane; GO:0005886,plasma membrane	Arabinogalactan peptide
gene-LOC100194399	8.4	6.64	6.58	4.59	5.72	5.02	2.7	2.31	2.3	166	121	118	84	109	104	50	41	45	NC_050096.1	216025433	216028938	-	LOC100194399	--	K02961 small subunit ribosomal protein S17 | (RefSeq) 30S ribosomal protein S17, chloroplastic (A)	30S ribosomal protein S17, chloroplastic [Zea mays]	RecName: Full=30S ribosomal protein S17, chloroplastic;	SubName: Full=30S ribosomal protein S17 {ECO:0000313|EMBL:ACG36433.1};	Predicted mitochondrial/chloroplast ribosomal protein S17	GO:0009507,chloroplast; GO:0005840,ribosome; GO:0019843,rRNA binding; GO:0003735,structural constituent of ribosome; GO:0006412,translation	Ribosomal protein S17
gene-LOC100194407	1.73	1.27	2.04	0.47	0.26	0.35	0.92	0.69	0.68	28	19	30	7	4	6	14	10	11	NC_050101.1	173527740	173528709	+	LOC100194407	--	K01213 galacturan 1,4-alpha-galacturonidase [EC:3.2.1.67] | (RefSeq) probable polygalacturonase At1g80170 (A)	uncharacterized protein LOC100194407 precursor [Zea mays]	--	SubName: Full=Anther-specific protein {ECO:0000313|EMBL:AQK88132.1};	--	GO:0004857,enzyme inhibitor activity	Plant invertase/pectin methylesterase inhibitor
gene-LOC100196928	1.79	2.09	1.93	0.65	1.06	0.88	2.7	2.42	2.35	89	96	87	30	51	46	126	108	116	NC_050105.1	95653294	95655928	+	LOC100196928	--	K04079 molecular chaperone HtpG | (RefSeq) hsp82; heat shock protein 82 (A)	heat shock protein 82 [Zea mays]	RecName: Full=Heat shock protein 82;	SubName: Full=Heat shock protein 90 kDa {ECO:0000313|EMBL:AQK42298.1};	Molecular chaperone (HSP90 family)	GO:0005737,cytoplasm; GO:0005524,ATP binding; GO:0051082,unfolded protein binding; GO:0006457,protein folding; GO:0006950,response to stress	Histidine kinase-, DNA gyrase B-, and HSP90-like ATPase
gene-LOC100216554	0.26	0.27	0.47	1.11	0.7	0.8	0.81	1.16	1.08	28	27	45	110	72	90	81	111	114	NC_050102.1	183515538	183522820	-	LOC100216554	--	K10728 topoisomerase (DNA) II binding protein 1 | (RefSeq) BRCT domain-containing protein At4g02110 (A)	uncharacterized protein LOC100216554 isoform 1 [Zea mays]	RecName: Full=BRCT domain-containing protein At4g02110;	SubName: Full=BRCT domain-containing protein {ECO:0000313|EMBL:ONM61025.1};	Nucleotide excision repair factor NEF2, RAD4/CUT5 component	--	DNA ligase 3 BRCT domain
gene-LOC100216559	0.36	0.16	0.2	1.62	1.08	1.53	0.76	0.6	0.76	10	4	5	42	29	45	20	15	21	NC_050096.1	168831855	168833264	+	LOC100216559	--	--	uncharacterized protein LOC100216559 [Zea mays]	--	SubName: Full=Uncharacterized protein {ECO:0000313|EMBL:ACF81959.1};	--	--	--
gene-LOC100216560	13.38	12.74	13.48	1.89	2.1	1.67	6.88	7.61	5.79	245	215	224	32	37	32	118	125	105	NC_050096.1	11389373	11390295	-	LOC100216560	--	K22883 L-ornithine N5-acetyltransferase [EC:2.3.1.-] | (RefSeq) cl14483_-2; uncharacterized protein LOC100216560 (A)	uncharacterized protein LOC100216560 [Zea mays]	RecName: Full=Probable acetyltransferase NATA1-like; EC=2.3.1.-;	SubName: Full=L-ornithine N5-acetyltransferase NATA1 {ECO:0000313|EMBL:ONL93716.1};	Diamine acetyltransferase	GO:0009507,chloroplast; GO:0008080,N-acetyltransferase activity; GO:0006591,ornithine metabolic process	FR47-like protein
gene-LOC100216571	2.19	3.02	2.96	5.98	7.34	5.55	6.25	5.36	4.32	63	80	77	159	203	167	168	138	123	NC_050098.1	233281495	233285109	+	LOC100216571	--	--	--	--	--	--	--	--
gene-LOC100216576	0.96	1.08	0.48	2.28	1.98	2.66	0.3	0.35	0.44	24	25	11	53	48	70	7	8	11	NC_050104.1	155904621	155905886	-	LOC100216576	--	K08654 proprotein convertase subtilisin/kexin type 5 [EC:3.4.21.-] | (RefSeq) uncharacterized protein LOC104445957 (A)	uncharacterized protein LOC100216576 [Zea mays]	--	SubName: Full=CHP-rich zinc finger protein-like {ECO:0000313|EMBL:AQL09134.1};	--	GO:0005622,intracellular; GO:0035556,intracellular signal transduction	KIAA1045 RING finger
gene-LOC100216581	0	0	0	0	0	0	0.29	0.42	0.71	0	0	0	0	0	0	5	7	13	NC_050099.1	65787594	65788523	-	LOC100216581	--	--	--	--	--	--	--	--
gene-LOC100216600	11.11	10.94	11.86	32.45	32.64	32.33	18.59	18.56	18.4	605	549	586	1636	1713	1847	948	907	993	NC_050096.1	12071664	12078119	-	LOC100216600	--	K05681 ATP-binding cassette, subfamily G (WHITE), member 2 | (RefSeq) ABC transporter G family member 9-like (A)	uncharacterized protein LOC100216600 isoform X1 [Zea mays]	RecName: Full=ABC transporter G family member 22; Short=ABC transporter ABCG.22; Short=AtABCG22; AltName: Full=White-brown complex homolog protein 23; Short=AtWBC23;	SubName: Full=ABC-2 type transporter family protein {ECO:0000313|EMBL:ONL93760.1};	Transporter, ABC superfamily (Breast cancer resistance protein)	GO:0016021,integral component of membrane; GO:0005886,plasma membrane; GO:0005524,ATP binding; GO:0042626,ATPase activity, coupled to transmembrane movement of substances; GO:0009414,response to water deprivation; GO:0010148,transpiration	AAA domain
gene-LOC100216621	0.46	0.37	0.53	0.83	1.08	1.01	1.05	1.04	0.94	26	19	27	43	58	59	55	52	52	NC_050098.1	29126241	29130084	-	LOC100216621	--	K04733 interleukin-1 receptor-associated kinase 4 [EC:2.7.11.1] | (RefSeq) proline-rich receptor-like protein kinase PERK8 (A)	unknown [Zea mays]	RecName: Full=Proline-rich receptor-like protein kinase PERK8; EC=2.7.11.1; AltName: Full=Proline-rich extensin-like receptor kinase 8; Short=AtPERK8;	SubName: Full=Uncharacterized protein {ECO:0000313|EMBL:ACN35345.1};	Serine/threonine protein kinase	GO:0016021,integral component of membrane; GO:0005886,plasma membrane; GO:0005524,ATP binding; GO:0019901,protein kinase binding; GO:0005199,structural constituent of cell wall; GO:0004675,transmembrane receptor protein serine/threonine kinase activity; GO:0007166,cell surface receptor signaling pathway; GO:0006468,protein phosphorylation	Phosphotransferase enzyme family
gene-LOC100216623	0.27	0.34	0.99	0.25	0.37	0.26	0.08	0	0.12	7	8	23	6	9	7	2	0	3	NC_050103.1	4559605	4563457	+	LOC100216623	--	K07937 ADP-ribosylation factor 1 | (RefSeq) gpm417; ADP-ribosylation factor A1B (A)	ADP-ribosylation factor A1B [Zea mays]	RecName: Full=ADP-ribosylation factor 2;	SubName: Full=ADP-ribosylation factor A1B {ECO:0000313|EMBL:AQK89417.1};	GTP-binding ADP-ribosylation factor Arf1	GO:0005794,Golgi apparatus; GO:0005525,GTP binding; GO:0006886,intracellular protein transport; GO:0006471,protein ADP-ribosylation; GO:0007264,small GTPase mediated signal transduction; GO:0016192,vesicle-mediated transport	6-phosphofructo-2-kinase
gene-LOC100216626	3.86	4.65	3.62	0.67	0.64	1.14	1.86	1.21	1.25	100	111	85	16	16	31	45	28	32	NC_050096.1	17670913	17672442	-	LOC100216626	--	K09286 EREBP-like factor | (RefSeq) TIDP3567; uncharacterized protein LOC100216626 (A)	uncharacterized protein LOC100216626 [Zea mays]	RecName: Full=Ethylene-responsive transcription factor ERF073;	SubName: Full=AP2-EREBP transcription factor {ECO:0000313|EMBL:AIB05039.1, ECO:0000313|EnsemblPlants:Zm00001d027924_P001};	--	GO:0005634,nucleus; GO:0003677,DNA binding; GO:0003700,DNA-binding transcription factor activity; GO:0009873,ethylene-activated signaling pathway; GO:0006351,transcription, DNA-templated	AP2 domain
gene-LOC100216627	0.35	0.44	0.4	0.46	0.59	0.54	1.18	0.95	1.06	32	37	33	39	52	52	101	78	96	NC_050102.1	180177773	180185675	-	LOC100216627	--	K06677 condensin complex subunit 1 | (RefSeq) condensin complex subunit 1 isoform X1 (A)	uncharacterized protein LOC100216627 [Zea mays]	--	RecName: Full=Condensin complex subunit 1 {ECO:0000256|PIRNR:PIRNR017127};	Chromosome condensation complex Condensin, subunit D2	GO:0005634,nucleus; GO:0051301,cell division; GO:0007076,mitotic chromosome condensation	HEAT-like repeat
gene-LOC100216628	14.88	16.78	15.13	7.07	7.59	7.78	9.86	9.41	7.92	582	605	537	256	286	319	361	330	307	NC_050097.1	197344578	197347240	-	LOC100216628	--	K18878 BHLH transcription factor Upa20 | (RefSeq) Upa20; transcription factor bHLH137-like (A)	uncharacterized protein LOC100216628 [Zea mays]	RecName: Full=Transcription factor bHLH49; AltName: Full=Basic helix-loop-helix protein 49; Short=AtbHLH49; Short=bHLH 49; AltName: Full=Protein ACTIVATOR FOR CELL ELONGATION 1; AltName: Full=Transcription factor EN 82; AltName: Full=bHLH transcription factor bHLH049;	SubName: Full=Transcription factor bHLH62 {ECO:0000313|EMBL:ONM22709.1};	--	GO:0005634,nucleus; GO:0003700,DNA-binding transcription factor activity; GO:0046983,protein dimerization activity; GO:0043565,sequence-specific DNA binding; GO:0040008,regulation of growth; GO:0006355,regulation of transcription, DNA-templated; GO:0006351,transcription, DNA-templated	Helix-loop-helix DNA-binding domain
gene-LOC100216632	3.87	2.82	4.18	2.38	2.81	2.55	1.54	1.77	1.97	107	72	105	61	75	74	40	44	54	NC_050096.1	84350454	84352218	+	LOC100216632	--	K00430 peroxidase [EC:1.11.1.7] | (RefSeq) umc1244; uncharacterized protein LOC100216632 precursor (A)	uncharacterized protein LOC100216632 precursor [Zea mays]	RecName: Full=Peroxidase 5 {ECO:0000250|UniProtKB:P22195}; EC=1.11.1.7; Flags: Precursor;	RecName: Full=Peroxidase {ECO:0000256|RuleBase:RU362060, ECO:0000256|SAAS:SAAS00709852}; EC=1.11.1.7 {ECO:0000256|RuleBase:RU362060, ECO:0000256|SAAS:SAAS00709852};	--	GO:0005576,extracellular region; GO:0020037,heme binding; GO:0046872,metal ion binding; GO:0004601,peroxidase activity; GO:0042744,hydrogen peroxide catabolic process; GO:0006979,response to oxidative stress	Peroxidase
gene-LOC100216646	0.1	0	0.04	0	0	0	0.18	0.19	0.31	3	0	1	0	0	0	5	5	9	NC_050100.1	19550474	19552533	-	LOC100216646	--	K06627 cyclin-A | (RefSeq) cyclin superfamily protein, putative (A)	cyclin superfamily protein, putative [Zea mays]	RecName: Full=Cyclin-A3-1; AltName: Full=G2/mitotic-specific cyclin-A3-1; Short=CycA3;1;	SubName: Full=Putative cyclin-A3-1 {ECO:0000313|EMBL:AQK64281.1};	G2/Mitotic-specific cyclin A	GO:0005634,nucleus; GO:0007049,cell cycle; GO:0051301,cell division	Cyclin, C-terminal domain
gene-LOC100216649	0.17	0.14	0.14	0	0	0	0	0.1	0	4	3	3	0	0	0	0	2	0	NC_050096.1	272907835	272909411	+	LOC100216649	--	K01047 secretory phospholipase A2 [EC:3.1.1.4] | (RefSeq) uncharacterized LOC100216649 precursor (A)	uncharacterized LOC100216649 precursor [Zea mays]	RecName: Full=Phospholipase A2 homolog 3; EC=3.1.1.4; Flags: Precursor;	SubName: Full=Phospholipase A2 {ECO:0000313|EMBL:ONM08422.1};	--	GO:0005576,extracellular region; GO:0005509,calcium ion binding; GO:0004623,phospholipase A2 activity; GO:0102567,phospholipase A2 activity (consuming 1,2-dipalmitoylphosphatidylcholine); GO:0102568,phospholipase A2 activity consuming 1,2-dioleoylphosphatidylethanolamine); GO:0050482,arachidonic acid secretion; GO:0016042,lipid catabolic process; GO:0006644,phospholipid metabolic process	Phospholipase A2
gene-LOC100216650	6.9	6.87	6.95	2.01	2.66	2.22	1.45	1.84	1.21	264	242	241	71	98	89	52	63	46	NC_050100.1	216542437	216546678	+	LOC100216650	--	--	uncharacterized protein LOC100216650 [Zea mays]	--	SubName: Full=Uncharacterized protein {ECO:0000313|EMBL:ACF82111.1, ECO:0000313|EnsemblPlants:Zm00001d018087_P001};	--	--	--
gene-LOC100216657	0.6	0.29	0.36	0	0	0	0.04	0.15	0	18	8	10	0	0	0	1	4	0	NC_050101.1	22891563	22897029	-	LOC100216657	--	--	--	--	--	--	--	--
gene-LOC100216664	0.29	0.14	0.11	0.94	1.07	0.8	1.75	1.07	1.88	9	4	3	27	32	26	51	30	58	NC_050102.1	178292564	178294712	-	LOC100216664	--	K22418 11beta/17beta-hydroxysteroid dehydrogenase [EC:1.1.1.146 1.1.1.-] | (RefSeq) corticosteroid 11-beta-dehydrogenase isozyme 1 (A)	corticosteroid 11-beta-dehydrogenase isozyme 1 [Zea mays]	RecName: Full=11-beta-hydroxysteroid dehydrogenase 1B; EC=1.1.1.146; AltName: Full=17-beta-hydroxysteroid dehydrogenase 1B; EC=1.1.1.-; AltName: Full=Hydroxysteroid dehydrogenase 1; Short=AtHSD1;	SubName: Full=11-beta-hydroxysteroid dehydrogenase 1A {ECO:0000313|EMBL:ONM60062.1}; SubName: Full=Corticosteroid 11-beta-dehydrogenase isozyme 1 {ECO:0000313|EMBL:ACG48671.1};	Predicted dehydrogenase	GO:0016021,integral component of membrane; GO:0005811,lipid droplet; GO:0070524,11-beta-hydroxysteroid dehydrogenase (NADP+) activity; GO:0006694,steroid biosynthetic process	KR domain
gene-LOC100216665	0.03	0	0.06	0.08	0.04	0.02	0.6	0.29	0.26	2	0	4	6	3	2	43	20	20	NC_050100.1	223949876	223953749	+	LOC100216665	--	K00549 5-methyltetrahydropteroyltriglutamate--homocysteine methyltransferase [EC:2.1.1.14] | (RefSeq) protein QUIRKY-like (A)	uncharacterized protein LOC100216665 [Zea mays]	RecName: Full=FT-interacting protein 1 {ECO:0000303|PubMed:22529749};	SubName: Full=C2 calcium/lipid-binding plant phosphoribosyltransferase family protein {ECO:0000313|EMBL:AQK76108.1};	--	GO:0005783,endoplasmic reticulum; GO:0005789,endoplasmic reticulum membrane; GO:0016021,integral component of membrane; GO:0009506,plasmodesma; GO:0009511,plasmodesmatal endoplasmic reticulum; GO:0008565,protein transporter activity; GO:0016757,transferase activity, transferring glycosyl groups; GO:0034613,cellular protein localization; GO:0009908,flower development; GO:0048574,long-day photoperi…	C2 domain
gene-LOC100216678	37.7	38.8	40.39	25.98	25.92	24.51	5.59	6.06	4.83	930	882	904	593	616	634	129	134	118	NC_050099.1	177975285	177977569	-	LOC100216678	--	K00344 NADPH2:quinone reductase [EC:1.6.5.5] | (RefSeq) putative alcohol dehydrogenase superfamily protein (A)	putative alcohol dehydrogenase superfamily protein [Zea mays]	RecName: Full=NADPH-dependent alkenal/one oxidoreductase, chloroplastic {ECO:0000303|PubMed:21169366}; Short=AtAOR {ECO:0000303|PubMed:21169366}; EC=1.3.1.- {ECO:0000269|PubMed:21169366}; Flags: Precursor;	SubName: Full=Uncharacterized protein {ECO:0000313|EMBL:ACF82167.1};	Zinc-binding oxidoreductase	GO:0048046,apoplast; GO:0009507,chloroplast; GO:0009941,chloroplast envelope; GO:0009570,chloroplast stroma; GO:0010319,stromule; GO:0009579,thylakoid; GO:0035798,2-alkenal reductase (NADP+) activity; GO:0035671,enone reductase activity; GO:0008270,zinc ion binding; GO:0055114,oxidation-reduction process; GO:0009409,response to cold	short chain dehydrogenase
gene-LOC100216685	9.46	8.16	10.82	1.32	1.32	1.8	3.35	3.03	3.16	341	271	354	44	46	68	113	98	113	NC_050100.1	38654075	38658033	-	LOC100216685	--	K00814 alanine transaminase [EC:2.6.1.2] | (RefSeq) uncharacterized protein LOC100216685 (A)	uncharacterized protein LOC100216685 isoform X1 [Zea mays]	RecName: Full=Alanine aminotransferase 2; Short=ALAAT-2; EC=2.6.1.2; AltName: Full=Glutamate pyruvate transaminase 2; Short=GPT; AltName: Full=Glutamic--alanine transaminase 2; AltName: Full=Glutamic--pyruvic transaminase 2;	SubName: Full=Alanine aminotransferase5 {ECO:0000313|EMBL:AQK65638.1};	Alanine aminotransferase	GO:0004021,L-alanine:2-oxoglutarate aminotransferase activity; GO:0030170,pyridoxal phosphate binding; GO:0009058,biosynthetic process; GO:0042853,L-alanine catabolic process	Aminotransferase class I and II
gene-LOC100216694	0.49	0.3	0.42	0.15	0.06	0.1	0.23	0.43	0.17	18	10	14	5	2	4	8	14	6	NC_050096.1	52910442	52913526	+	LOC100216694	--	K22846 S-sulfo-L-cysteine synthase (O-acetyl-L-serine-dependent) [EC:2.5.1.144] | (RefSeq) uncharacterized protein LOC114398805 (A)	uncharacterized protein LOC100216694 precursor [Zea mays]	RecName: Full=Probable arabinosyltransferase ARAD1; EC=2.4.2.-; AltName: Full=Arabinan alpha-1,5-arabinosyltransferase; AltName: Full=L-Arabinosyltransferase; AltName: Full=Protein ARABINAN DEFICIENT 1;	SubName: Full=Exostosin family protein {ECO:0000313|EMBL:ONL97528.1};	Acetylglucosaminyltransferase EXT1/exostosin 1	GO:0005768,endosome; GO:0005794,Golgi apparatus; GO:0000139,Golgi membrane; GO:0016021,integral component of membrane; GO:0005802,trans-Golgi network; GO:0016757,transferase activity, transferring glycosyl groups; GO:0071555,cell wall organization; GO:0045489,pectin biosynthetic process; GO:0006486,protein glycosylation	Exostosin family
gene-LOC100216695	0.17	0.17	0.06	0	0	0	0.02	0.06	0.02	9	8	3	0	0	0	1	3	1	NC_050104.1	30016773	30019986	+	LOC100216695	--	K00784 ribonuclease Z [EC:3.1.26.11] | (RefSeq) uncharacterized LOC107843876 (A)	uncharacterized protein LOC100216695 isoform X1 [Zea mays]	--	SubName: Full=OSJNBa0089E12.13-like protein {ECO:0000313|EMBL:AQL02749.1};	--	GO:0016021,integral component of membrane	Protein of unknown function, DUF594
gene-LOC100216696	4.58	4.44	4.22	1.22	1.48	1.61	1.2	1.59	1.29	122	109	102	30	38	45	30	38	34	NC_050098.1	234726557	234728822	+	LOC100216696	--	--	uncharacterized protein LOC100216696 [Zea mays]	--	SubName: Full=Uncharacterized protein {ECO:0000313|EMBL:ACF82199.1, ECO:0000313|EnsemblPlants:Zm00001d044590_P001};	--	--	--
gene-LOC100216699	4.64	4.89	5.31	0.53	0.14	0.42	4.25	3.55	6.2	105	102	109	11	3	10	90	72	139	NC_050101.1	47771811	47773494	+	LOC100216699	--	--	--	--	--	--	--	--
gene-LOC100216705	0.15	0.12	0.04	1.86	1.78	1.92	0.8	0.5	0.19	4	3	1	46	46	54	20	12	5	NC_050100.1	218662836	218664183	-	LOC100216705	--	K09286 EREBP-like factor | (RefSeq) dehydration-responsive element-binding protein 3-like (A)	ethylene-responsive transcription factor ERF013 [Zea mays]	RecName: Full=Ethylene-responsive transcription factor ERF014;	SubName: Full=Ethylene-responsive transcription factor ERF014 {ECO:0000313|EMBL:AQK75220.1};	--	GO:0005634,nucleus; GO:0003700,DNA-binding transcription factor activity; GO:0043565,sequence-specific DNA binding; GO:0009873,ethylene-activated signaling pathway; GO:0009861,jasmonic acid and ethylene-dependent systemic resistance; GO:0045893,positive regulation of transcription, DNA-templated; GO:0045088,regulation of innate immune response; GO:1900030,regulation of pectin biosynthetic process…	AP2 domain
gene-LOC100216724	24.68	27.28	23.7	46.14	45.23	47.7	13.69	15.33	14.62	869	885	757	1503	1534	1761	451	484	510	NC_050100.1	196685991	196690532	-	LOC100216724	--	K01087 trehalose 6-phosphate phosphatase [EC:3.1.3.12] | (RefSeq) probable trehalose-phosphate phosphatase 1 (A)	uncharacterized protein LOC100216724 [Zea mays]	RecName: Full=Probable trehalose-phosphate phosphatase 1; Short=OsTPP1; EC=3.1.3.12; AltName: Full=Trehalose 6-phosphate phosphatase;	RecName: Full=Trehalose 6-phosphate phosphatase {ECO:0000256|RuleBase:RU361117}; EC=3.1.3.12 {ECO:0000256|RuleBase:RU361117};	Trehalose-6-phosphate synthase component TPS1 and related subunits	GO:0004805,trehalose-phosphatase activity; GO:0009409,response to cold; GO:0009651,response to salt stress; GO:0005992,trehalose biosynthetic process	haloacid dehalogenase-like hydrolase
gene-LOC100216728	1.76	2.02	1.78	0	0.14	0.07	0.48	0.81	0.73	51	54	47	0	4	2	13	21	21	NC_050099.1	24072624	24074256	+	LOC100216728	--	K13230 2,4,7-trihydroxy-1,4-benzoxazin-3-one-glucoside 7-O-methyltransferase [EC:2.1.1.241] | (RefSeq) Bx7; TRIBOA-glucoside O-methyltransferase BX7 (A)	uncharacterized LOC100216728 [Zea mays]	RecName: Full=TRIBOA-glucoside O-methyltransferase BX7; EC=2.1.1.241; AltName: Full=2,4,7-trihydroxy-1,4-benzoxazin-3-one-glucoside 7-O-methyltransferase; AltName: Full=Protein BENZOXAZINONE SYNTHESIS 7;	SubName: Full=Uncharacterized protein {ECO:0000313|EMBL:ACF82252.1};	Hydroxyindole-O-methyltransferase and related SAM-dependent methyltransferases	GO:0008171,O-methyltransferase activity; GO:0046983,protein dimerization activity; GO:0102718,TRIBOA-glucoside methyltransferase activity	Dimerisation domain
gene-LOC100216736	15.12	14.4	14.42	2.78	3.22	3.37	1.96	2.29	2.19	941	826	814	160	193	220	114	128	135	NC_050100.1	219288621	219291858	-	LOC100216736	--	K19891 glucan endo-1,3-beta-glucosidase 1/2/3 [EC:3.2.1.39] | (RefSeq) hypothetical protein (A)	uncharacterized protein LOC100216736 isoform X1 [Zea mays]	RecName: Full=Glucan endo-1,3-beta-glucosidase 12; EC=3.2.1.39; AltName: Full=(1->3)-beta-glucan endohydrolase 12; Short=(1->3)-beta-glucanase 12; AltName: Full=Beta-1,3-endoglucanase 12; Short=Beta-1,3-glucanase 12; Flags: Precursor;	SubName: Full=O-Glycosyl hydrolase family 17 protein {ECO:0000313|EMBL:AQK75283.1};	--	GO:0031225,anchored component of membrane; GO:0046658,anchored component of plasma membrane; GO:0005618,cell wall; GO:0005576,extracellular region; GO:0042973,glucan endo-1,3-beta-D-glucosidase activity; GO:0004553,hydrolase activity, hydrolyzing O-glycosyl compounds; GO:0030247,polysaccharide binding; GO:0005975,carbohydrate metabolic process; GO:0071555,cell wall organization; GO:0006952,defens…	X8 domain
gene-LOC100216738	0.35	0.32	0.21	0.38	0.22	0.18	0.82	0.48	0.75	36	30	19	36	22	19	78	44	76	NC_050096.1	268828738	268836430	-	LOC100216738	--	K23048 RING finger protein unkempt | (RefSeq) zinc finger CCCH domain-containing protein 43-like isoform X1 (A)	uncharacterized protein LOC100216738 isoform X1 [Zea mays]	RecName: Full=Zinc finger CCCH domain-containing protein 8; Short=OsC3H8;	SubName: Full=Zinc finger CCCH domain-containing protein 33 {ECO:0000313|EMBL:ONM07871.1};	CCCH-type Zn-finger protein	GO:0005829,cytosol; GO:0005634,nucleus; GO:0003677,DNA binding; GO:0046872,metal ion binding; GO:0003730,mRNA 3'-UTR binding; GO:0061158,3'-UTR-mediated mRNA destabilization	CCCH-type zinc finger
gene-LOC100216739	0.07	0.05	0.14	0.01	0	0.01	0.07	0.1	0.02	6	4	10	1	0	1	5	7	2	NC_050105.1	22555095	22559400	+	LOC100216739	--	K00770 1,4-beta-D-xylan synthase [EC:2.4.2.24] | (RefSeq) cellulose synthase-like protein D4 (A)	uncharacterized protein LOC100216739 [Zea mays]	RecName: Full=Cellulose synthase-like protein D4; EC=2.4.1.-; AltName: Full=OsCslD4;	SubName: Full=Putative cellulose synthase-like family protein {ECO:0000313|EMBL:AQK40149.1};	--	GO:0005794,Golgi apparatus; GO:0000139,Golgi membrane; GO:0016021,integral component of membrane; GO:0016760,cellulose synthase (UDP-forming) activity; GO:0051753,mannan synthase activity; GO:0000919,cell plate assembly; GO:0071555,cell wall organization; GO:0030244,cellulose biosynthetic process; GO:0071669,plant-type cell wall organization or biogenesis; GO:0009651,response to salt stress; GO:0…	Glycosyltransferase like family 2
gene-LOC100216740	1.9	2.06	1.65	0.73	0.73	1.1	2.25	1.39	1.76	84	84	66	30	31	51	93	55	77	NC_050101.1	153730531	153734530	+	LOC100216740	--	K12486 stromal membrane-associated protein | (RefSeq) probable ADP-ribosylation factor GTPase-activating protein AGD11 (A)	uncharacterized protein LOC100216740 isoform X1 [Zea mays]	RecName: Full=Probable ADP-ribosylation factor GTPase-activating protein AGD11; Short=ARF GAP AGD11; AltName: Full=Protein ARF-GAP DOMAIN 11; Short=AtAGD11;	SubName: Full=Putative ADP-ribosylation factor GTPase-activating protein AGD11 {ECO:0000313|EMBL:AQK85541.1};	Predicted Ca2+-dependent phospholipid-binding protein	GO:0005096,GTPase activator activity; GO:0046872,metal ion binding	C2 domain
gene-LOC100216744	4.28	5.15	4.54	3.13	3.37	3.62	9.88	7.97	9.25	157	174	151	106	119	139	339	262	336	NC_050096.1	199461547	199466607	+	LOC100216744	--	K18696 glycerophosphodiester phosphodiesterase [EC:3.1.4.46] | (RefSeq) si707046e01; uncharacterized LOC100216744 (A)	uncharacterized LOC100216744 isoform X1 [Zea mays]	RecName: Full=Glycerophosphodiester phosphodiesterase GDPD2 {ECO:0000305}; EC=3.1.4.46 {ECO:0000250|UniProtKB:Q9SGA2}; AltName: Full=Glycerophosphodiester phosphodiesterase 2 {ECO:0000303|PubMed:21323773}; Short=AtGDPD2 {ECO:0000303|PubMed:21323773};	SubName: Full=Uncharacterized protein {ECO:0000313|EMBL:ACF82282.1};	Predicted starch-binding protein	GO:0005623,cell; GO:0008889,glycerophosphodiester phosphodiesterase activity; GO:0030643,cellular phosphate ion homeostasis; GO:0006071,glycerol metabolic process; GO:0046475,glycerophospholipid catabolic process	Glycerophosphoryl diester phosphodiesterase family
gene-LOC100216747	5.15	4.49	4.4	1.58	1.12	1.18	2.84	2.6	3.31	254	204	197	72	53	61	131	115	162	NC_050102.1	163979375	163982142	-	LOC100216747	--	K04733 interleukin-1 receptor-associated kinase 4 [EC:2.7.11.1] | (RefSeq) LOC109766241; cysteine-rich receptor-like protein kinase 6 (A)	Cysteine-rich receptor-like protein kinase 10 [Zea mays]	RecName: Full=Cysteine-rich receptor-like protein kinase 10 {ECO:0000305}; Short=Cysteine-rich RLK10 {ECO:0000305}; EC=2.7.11.- {ECO:0000305}; Flags: Precursor;	SubName: Full=Cysteine-rich receptor-like protein kinase 10 {ECO:0000313|EMBL:ONM58037.1};	--	GO:0016021,integral component of membrane; GO:0005886,plasma membrane; GO:0005524,ATP binding; GO:0004674,protein serine/threonine kinase activity; GO:0042742,defense response to bacterium; GO:0006468,protein phosphorylation	Fungal protein kinase
gene-LOC100216773	19.12	19.24	20.18	8.09	7.96	8.19	18.7	19.56	18.34	521	483	499	204	209	234	477	478	495	NC_050101.1	158980394	158982366	+	LOC100216773	--	K00521 ferric-chelate reductase [EC:1.16.1.7] | (RefSeq) ferric reduction oxidase 7, chloroplastic-like (A)	putative NAC domain transcription factor superfamily protein [Zea mays]	RecName: Full=NAC domain-containing protein 48 {ECO:0000303|PubMed:15029955}; Short=ONAC048 {ECO:0000303|PubMed:15029955}; AltName: Full=OsNAC6 {ECO:0000303|PubMed:10660065}; AltName: Full=Protein STRESS-RESPONSIVE NAC 2 {ECO:0000303|PubMed:18273684};	SubName: Full=NAC domain containing protein 32 {ECO:0000313|EMBL:AQK86068.1}; SubName: Full=NAC protein {ECO:0000313|EMBL:AJK30592.1}; SubName: Full=NAC transcription factor {ECO:0000313|EMBL:AIB05447.1};	--	GO:0005634,nucleus; GO:0043565,sequence-specific DNA binding; GO:1901002,positive regulation of response to salt stress; GO:1902584,positive regulation of response to water deprivation; GO:0045893,positive regulation of transcription, DNA-templated; GO:1900150,regulation of defense response to fungus; GO:0040008,regulation of growth; GO:0009409,response to cold; GO:0048364,root development; GO:00…	No apical meristem (NAM) protein
gene-LOC100216778	0	0	0	0	0	0	0.77	0.25	0.5	0	0	0	0	0	0	32	10	22	NC_050104.1	73636573	73641994	+	LOC100216778	--	--	uncharacterized protein LOC100216778 isoform X1 [Zea mays]	--	SubName: Full=Uncharacterized protein {ECO:0000313|EMBL:AQK70796.1, ECO:0000313|EnsemblPlants:Zm00001d016448_P003};	--	--	Plant transposase (Ptta/En/Spm family)
gene-LOC100216782	1.22	1.46	1.96	0.7	0.41	0.79	0.33	0.53	0.35	28	31	41	15	9	19	7	11	8	NC_050096.1	215741371	215743776	+	LOC100216782	--	--	--	--	--	--	--	--
gene-LOC100216787	33.38	36.17	37.5	12.99	10.75	9.95	37.43	38.07	37.96	822	821	838	296	255	257	863	841	926	NC_050104.1	56998640	56999880	+	LOC100216787	--	--	uncharacterized protein LOC100216787 precursor [Zea mays]	--	SubName: Full=Uncharacterized protein {ECO:0000313|EMBL:ACF82347.1};	--	GO:0016021,integral component of membrane	--
gene-LOC100216799	11.7	12.61	13.9	5.84	6.03	5.74	8.98	9.31	9.32	437	434	471	202	217	225	314	312	345	NC_050103.1	174529901	174534160	-	LOC100216799	--	K22697 sphingomyelin synthase-related protein 1 | (RefSeq) phosphatidylinositol:ceramide inositolphosphotransferase-like (A)	uncharacterized protein LOC100216799 [Zea mays]	RecName: Full=Phosphatidylinositol:ceramide inositolphosphotransferase; EC=2.7.8.-; AltName: Full=Inositol-phosphorylceramide synthase; Short=IPC synthase; AltName: Full=Protein ENHANCING RPW8-MEDIATED HR-LIKE CELL DEATH 1; AltName: Full=Sphingolipid synthase;	SubName: Full=Phosphatidylinositol:ceramide inositolphosphotransferase 1 {ECO:0000313|EMBL:AQK99400.1};	Uncharacterized conserved protein	GO:0016021,integral component of membrane; GO:0005802,trans-Golgi network; GO:0045140,inositol phosphoceramide synthase activity; GO:0006952,defense response; GO:0030148,sphingolipid biosynthetic process	PAP2 superfamily
gene-LOC100216802	15.49	15.35	15.69	6.61	7.23	6.97	10.02	9.75	8.7	494	451	454	195	222	233	299	279	275	NC_050096.1	231221936	231234799	+	LOC100216802	--	K08360 cytochrome b-561 [EC:7.2.1.3] | (RefSeq) cl8731_1(323); uncharacterized protein LOC100216802 (A)	uncharacterized protein LOC100216802 isoform X1 [Zea mays]	RecName: Full=Probable ascorbate-specific transmembrane electron transporter 1; EC=1.-.-.-; AltName: Full=Cytochrome b561-1;	SubName: Full=Transmembrane ascorbate ferrireductase 1 {ECO:0000313|EMBL:ONM05258.1};	Cytochrome b	GO:0016021,integral component of membrane; GO:0046872,metal ion binding; GO:0016491,oxidoreductase activity; GO:0055114,oxidation-reduction process	Eukaryotic cytochrome b561
gene-LOC100216846	0.35	0.19	0.16	0.11	0	0.14	0.72	0.36	0.61	10	5	4	3	0	4	19	9	17	NC_050103.1	129909057	129910479	-	LOC100216846	--	--	uncharacterized protein LOC100216846 [Zea mays]	--	SubName: Full=Uncharacterized protein {ECO:0000313|EMBL:ACF82447.1};	--	--	--
gene-LOC100216847	49.32	54.05	50.76	91.21	93.38	94	107.81	111.15	103.74	1788	1806	1670	3060	3262	3574	3659	3615	3726	NC_050104.1	160856039	160858399	-	LOC100216847	--	--	uncharacterized protein LOC100216847 [Zea mays]	--	SubName: Full=Stress responsive alpha-beta barrel domain protein {ECO:0000313|EMBL:AQL10062.1};	--	--	Domain of unknown function (DUF1330)
gene-LOC100216852	0.03	0.06	0.23	0	0	0	0.17	0.12	0.03	1	2	8	0	0	0	6	4	1	NC_050105.1	104591068	104596324	+	LOC100216852	--	K01181 endo-1,4-beta-xylanase [EC:3.2.1.8] | (RefSeq) endo-1,4-beta-xylanase A-like (A)	uncharacterized LOC100216852 precursor [Zea mays]	--	SubName: Full=Glycosyl hydrolase family 10 protein {ECO:0000313|EMBL:AQK42910.1};	--	GO:0004553,hydrolase activity, hydrolyzing O-glycosyl compounds; GO:0005975,carbohydrate metabolic process	Carbohydrate binding domain
gene-LOC100216853	0.59	0.93	0.44	0.18	0.17	0.13	0.11	0.04	0.03	18	26	12	5	5	4	3	1	1	NC_050102.1	146673680	146676707	-	LOC100216853	--	--	uncharacterized protein LOC100216853 [Zea mays]	--	SubName: Full=Uncharacterized protein {ECO:0000313|EMBL:ACF82456.1, ECO:0000313|EnsemblPlants:Zm00001d021193_P001};	--	GO:0016021,integral component of membrane	--
gene-LOC100216856	6.57	7.65	5.34	2.66	1.68	1.92	1.48	1.07	1.26	232	249	171	87	57	71	49	34	44	NC_050101.1	103474667	103479098	-	LOC100216856	--	K10143 E3 ubiquitin-protein ligase RFWD2 [EC:2.3.2.27] | (RefSeq) uncharacterized protein LOC100216856 (A)	uncharacterized protein LOC100216856 isoform X1 [Zea mays]	RecName: Full=Protein SPA1-RELATED 3;	SubName: Full=SPA1-related 3 {ECO:0000313|EMBL:ONM38541.1};	--	GO:0005634,nucleus; GO:0005524,ATP binding; GO:0042802,identical protein binding; GO:0004672,protein kinase activity; GO:0009585,red, far-red light phototransduction	WD40 region of Ge1, enhancer of mRNA-decapping protein
gene-LOC100216866	0.36	0.36	0.18	0	0.09	0	1.25	1.11	1.21	13	12	6	0	3	0	42	36	43	NC_050098.1	116500131	116504094	+	LOC100216866	--	--	--	--	--	--	--	--
gene-LOC100216867	0.08	0.25	0.06	0	0	0	0	0.09	0.15	3	9	2	0	0	0	0	3	6	NC_050101.1	128970118	128973379	+	LOC100216867	--	K01179 endoglucanase [EC:3.2.1.4] | (RefSeq) pco100822; uncharacterized protein LOC100216867 precursor (A)	uncharacterized protein LOC100216867 isoform X1 [Zea mays]	RecName: Full=Endoglucanase 17; EC=3.2.1.4; AltName: Full=Endo-1,4-beta glucanase 17; AltName: Full=OsGLU13; Flags: Precursor;	RecName: Full=Endoglucanase {ECO:0000256|RuleBase:RU361166}; EC=3.2.1.4 {ECO:0000256|RuleBase:RU361166};	--	GO:0005576,extracellular region; GO:0008810,cellulase activity; GO:0071555,cell wall organization; GO:0030245,cellulose catabolic process	Glycosyl hydrolase family 9
gene-LOC100216871	5.23	5.6	5.42	3.22	3.23	3.23	7.21	7.29	6.67	151	149	142	86	90	98	195	189	191	NC_050099.1	146534760	146541808	+	LOC100216871	--	K19613 leucine-rich repeat protein SHOC2 | (RefSeq) putative receptor-like protein kinase At3g47110 (A)	uncharacterized LOC100216871 [Zea mays]	RecName: Full=Probable LRR receptor-like serine/threonine-protein kinase At3g47570; EC=2.7.11.1; Flags: Precursor;	SubName: Full=Uncharacterized protein {ECO:0000313|EMBL:ACF82491.1};	--	GO:0016021,integral component of membrane; GO:0005886,plasma membrane; GO:0005524,ATP binding; GO:0004674,protein serine/threonine kinase activity	Protein tyrosine kinase
gene-LOC100216889	0.73	0.21	0.42	0.55	0.73	0.88	3.9	4.07	3.98	23	6	12	16	22	29	115	115	124	NC_050103.1	119766045	119767630	-	LOC100216889	--	--	uncharacterized protein LOC100216889 [Zea mays]	RecName: Full=Probable membrane-associated kinase regulator 4;	SubName: Full=Putative membrane-associated kinase regulator 4 {ECO:0000313|EMBL:AQK94291.1};	--	GO:0005886,plasma membrane; GO:0009506,plasmodesma	--
gene-LOC100216891	0.38	0.28	0.27	0.89	0.48	1.08	0.59	0.54	0.5	22	15	14	48	27	66	32	28	29	NC_050100.1	222250065	222254995	-	LOC100216891	--	K02209 DNA replication licensing factor MCM5 [EC:3.6.4.12] | (RefSeq) DNA replication licensing factor MCM5 (A)	DNA replication licensing factor MCM5 [Zea mays]	RecName: Full=DNA replication licensing factor MCM5; EC=3.6.4.12; AltName: Full=Minichromosome maintenance protein 5; Short=OsMCM5;	RecName: Full=DNA helicase {ECO:0000256|SAAS:SAAS00536514}; EC=3.6.4.12 {ECO:0000256|SAAS:SAAS00536514};	DNA replication licensing factor, MCM5 component	GO:0042555,MCM complex; GO:0005634,nucleus; GO:0005524,ATP binding; GO:0003682,chromatin binding; GO:0003678,DNA helicase activity; GO:0003688,DNA replication origin binding; GO:0007049,cell cycle; GO:0006270,DNA replication initiation	AAA domain (dynein-related subfamily)
gene-LOC100216901	6.77	6.41	6.67	2.63	2.3	2.35	3.26	2.69	3.17	587	512	525	211	192	214	265	209	272	NC_050097.1	223781954	223797014	-	LOC100216901	--	K03364 cell division cycle 20-like protein 1, cofactor of APC complex | (RefSeq) fizzy-related protein homolog (A)	uncharacterized protein LOC100216901 [Zea mays]	RecName: Full=B3 domain-containing protein Os07g0679700;	SubName: Full=B3 domain-containing transcription repressor VAL2 {ECO:0000313|EMBL:ONM26207.1};	--	GO:0005634,nucleus; GO:0003677,DNA binding; GO:0008270,zinc ion binding; GO:0006355,regulation of transcription, DNA-templated; GO:0006351,transcription, DNA-templated	CW-type Zinc Finger
gene-LOC100216912	7.26	6.44	6.89	11.77	12.59	13.05	5.03	6.04	5.54	475	388	409	712	793	895	308	354	359	NC_050100.1	212688497	212692325	+	LOC100216912	--	K23877 xyloglucan O-acetyltransferase | (RefSeq) hypothetical protein (A)	uncharacterized protein LOC100216912 [Zea mays]	RecName: Full=Protein trichome birefringence-like 19;	SubName: Full=Uncharacterized protein {ECO:0000313|EMBL:ACF82582.1};	--	GO:0005794,Golgi apparatus; GO:0016021,integral component of membrane; GO:0016413,O-acetyltransferase activity; GO:0071554,cell wall organization or biogenesis	PMR5 N terminal Domain
gene-LOC100216914	13.7	14.16	11.99	6.2	6.96	6.02	7.44	10.09	9.71	480	457	381	201	235	221	244	317	337	NC_050101.1	153485096	153488708	+	LOC100216914	--	K02836 peptide chain release factor 2 | (RefSeq) peptide chain release factor PrfB1, chloroplastic (A)	peptide chain release factor 2 [Zea mays]	RecName: Full=Peptide chain release factor PrfB3, chloroplastic {ECO:0000303|PubMed:21771930}; Short=AtPrfB3 {ECO:0000303|PubMed:21771930}; Flags: Precursor;	SubName: Full=Peptide chain release factor PrfB3 chloroplastic {ECO:0000313|EMBL:AQK85525.1};	Mitochondrial polypeptide chain release factor	GO:0009507,chloroplast; GO:0009570,chloroplast stroma; GO:0003730,mRNA 3'-UTR binding; GO:0043565,sequence-specific DNA binding; GO:0003747,translation release factor activity; GO:0009658,chloroplast organization; GO:0040008,regulation of growth; GO:0043488,regulation of mRNA stability	RF-1 domain
gene-LOC100216917	0	0	0	0.22	0.17	0.27	0	0	0	0	0	0	18	15	25	0	0	0	NC_050098.1	16737928	16742532	+	LOC100216917	--	--	--	--	--	--	--	--
gene-LOC100216948	0.08	0.12	0.37	0.46	0.44	0.35	1.11	0.91	0.79	3	4	12	15	15	13	37	29	28	NC_050103.1	41015769	41024206	-	LOC100216948	--	K16297 serine carboxypeptidase-like clade II [EC:3.4.16.-] | (RefSeq) uncharacterized LOC100216948 precursor (A)	uncharacterized LOC100216948 precursor [Zea mays]	RecName: Full=Serine carboxypeptidase-like 26 {ECO:0000305}; Short=OsSCP26 {ECO:0000303|PubMed:16895613}; EC=3.4.16.- {ECO:0000305}; AltName: Full=Protein GRAIN SIZE 5 {ECO:0000303|PubMed:22019783}; Flags: Precursor;	RecName: Full=Carboxypeptidase {ECO:0000256|RuleBase:RU361156}; EC=3.4.16.- {ECO:0000256|RuleBase:RU361156};	Serine carboxypeptidases (lysosomal cathepsin A)	GO:0005576,extracellular region; GO:0005773,vacuole; GO:0004185,serine-type carboxypeptidase activity; GO:0051603,proteolysis involved in cellular protein catabolic process	Serine carboxypeptidase
gene-LOC100216955	13.84	13.91	11.47	6.43	5.43	5.77	8.65	8.74	9.16	270	250	203	116	102	118	158	153	177	NC_050105.1	151062396	151063378	-	LOC100216955	--	--	VAMP protein SEC22 [Zea mays]	RecName: Full=NDR1/HIN1-like protein 1 {ECO:0000303|Ref.1};	SubName: Full=NDR1/HIN1-like 1 {ECO:0000313|EMBL:AQK47415.1}; SubName: Full=VAMP protein SEC22 {ECO:0000313|EMBL:ACG39479.1};	--	GO:0046658,anchored component of plasma membrane; GO:0016021,integral component of membrane; GO:0009506,plasmodesma; GO:0004871,NA; GO:0051607,defense response to virus	Late embryogenesis abundant protein
gene-LOC100216956	13.97	13.4	11.79	2.9	3.93	3.79	6.71	4.83	7.31	380	336	291	73	103	108	171	118	197	NC_050103.1	23243188	23251779	+	LOC100216956	--	--	--	--	--	--	--	--
gene-LOC100216958	0.88	1.85	1.34	14.38	13.51	15.08	16.04	14.86	18.73	34	66	47	514	503	611	580	515	717	NC_050105.1	146060752	146068861	-	LOC100216958	--	--	--	--	--	--	--	--
gene-LOC100216968	0	0	0.07	0	0	0	0.57	0.59	0.2	0	0	1	0	0	0	8	8	3	NC_050101.1	71365043	71365943	+	LOC100216968	--	--	hypothetical protein ZEAMMB73_Zm00001d035988 [Zea mays]	--	SubName: Full=Uncharacterized protein {ECO:0000313|EMBL:AQK80069.1, ECO:0000313|EnsemblPlants:Zm00001d035988_P005};	--	--	--
gene-LOC100216969	0	0	0	0.13	0.24	0.3	0.08	0.09	0.28	0	0	0	3	6	8	2	2	7	NC_050103.1	41877459	41888444	-	LOC100216969	--	K08867 WNK lysine deficient protein kinase [EC:2.7.11.1] | (RefSeq) uncharacterized protein LOC100216969 (A)	uncharacterized protein LOC100216969 [Zea mays]	RecName: Full=Probable serine/threonine-protein kinase WNK2; Short=OsWNK2; EC=2.7.11.1; AltName: Full=Protein DISEASE RELATIVE SIGNAL 1; AltName: Full=Protein kinase with no lysine 2;	SubName: Full=Uncharacterized protein {ECO:0000313|EMBL:ACF82705.1};	Serine/threonine protein kinase	GO:0005829,cytosol; GO:0005524,ATP binding; GO:0004674,protein serine/threonine kinase activity; GO:0035556,intracellular signal transduction; GO:0006468,protein phosphorylation	Protein tyrosine kinase
gene-LOC100216971	0.81	0.96	0.76	4.4	3.82	3.37	0.82	1.54	1.05	21	23	18	106	96	92	20	36	27	NC_050096.1	20259375	20260687	-	LOC100216971	--	K09286 EREBP-like factor | (RefSeq) EREB101; putative AP2/EREBP transcription factor superfamily protein (A)	putative AP2/EREBP transcription factor superfamily protein [Zea mays]	RecName: Full=Ethylene-responsive transcription factor ERF060;	SubName: Full=AP2-EREBP transcription factor {ECO:0000313|EMBL:AIB05720.1}; SubName: Full=Ethylene-responsive transcription factor ERF055 {ECO:0000313|EMBL:ONL94480.1};	--	GO:0005634,nucleus; GO:0003677,DNA binding; GO:0003700,DNA-binding transcription factor activity; GO:0009873,ethylene-activated signaling pathway; GO:0006351,transcription, DNA-templated	AP2 domain
gene-LOC100216974	33.05	34.04	31.63	15.19	15.4	14.33	17.64	18.95	20.91	1225	1163	1064	521	550	557	612	630	768	NC_050096.1	236550954	236556139	-	LOC100216974	--	K15285 solute carrier family 35, member E3 | (RefSeq) umc2676; uncharacterized protein LOC100216974 (A)	unknown [Zea mays]	RecName: Full=UDP-xylose transporter 2 {ECO:0000312|EMBL:AKA88213.1};	SubName: Full=Uncharacterized protein {ECO:0000313|EMBL:ACF82716.1};	Glucose-6-phosphate/phosphate and phosphoenolpyruvate/phosphate antiporter	GO:0005794,Golgi apparatus; GO:0000139,Golgi membrane; GO:0016021,integral component of membrane; GO:0015297,antiporter activity; GO:0005464,UDP-xylose transmembrane transporter activity; GO:0008643,carbohydrate transport; GO:0015790,UDP-xylose transmembrane transport	UAA transporter family
gene-LOC100216990	0.15	0.5	0.42	0.04	0.08	0.07	5.89	5.38	6.18	4	12	10	1	2	2	145	127	161	NC_050103.1	99444928	99446252	+	LOC100216990	--	--	uncharacterized protein LOC100216990 [Zea mays]	--	SubName: Full=Uncharacterized protein {ECO:0000313|EMBL:ACF82740.1};	--	--	--
gene-LOC100216994	1.8	2.83	1.44	0.37	1.12	1.06	0.98	1.45	1.74	47	68	34	9	28	29	24	34	45	NC_050099.1	25243879	25245191	-	LOC100216994	--	--	uncharacterized protein LOC100216994 [Zea mays]	--	SubName: Full=Uncharacterized protein {ECO:0000313|EMBL:ACF82747.1};	--	--	--
gene-LOC100216995	11.83	10.03	9.44	0.88	0.67	0.52	0.91	0.95	0.82	348	272	252	24	19	16	25	25	24	NC_050100.1	42048547	42050572	-	LOC100216995	--	K00430 peroxidase [EC:1.11.1.7] | (RefSeq) peroxidase 54 precursor (A)	peroxidase 54 precursor [Zea mays]	RecName: Full=Peroxidase 54; Short=Atperox P54; EC=1.11.1.7; AltName: Full=ATP29a; Flags: Precursor;	RecName: Full=Peroxidase {ECO:0000256|RuleBase:RU362060, ECO:0000256|SAAS:SAAS00709852}; EC=1.11.1.7 {ECO:0000256|RuleBase:RU362060, ECO:0000256|SAAS:SAAS00709852};	--	GO:0005576,extracellular region; GO:0005774,vacuolar membrane; GO:0020037,heme binding; GO:0046872,metal ion binding; GO:0004601,peroxidase activity; GO:0042744,hydrogen peroxide catabolic process; GO:0006979,response to oxidative stress	Peroxidase
gene-LOC100217005	0.3	0.69	0.45	0.11	0.03	0.06	0.61	0.34	0.61	9	19	12	3	1	2	17	9	18	NC_050104.1	156199242	156200737	+	LOC100217005	--	K00850 6-phosphofructokinase 1 [EC:2.7.1.11] | (RefSeq) ATP-dependent 6-phosphofructokinase 6-like (A)	uncharacterized LOC100217005 [Zea mays]	RecName: Full=Purine permease 3; Short=AtPUP3;	SubName: Full=Uncharacterized protein {ECO:0000313|EMBL:ACF82767.1};	--	GO:0016021,integral component of membrane; GO:0016020,membrane; GO:0005345,purine nucleobase transmembrane transporter activity; GO:0006863,purine nucleobase transport	Purine nucleobase transmembrane transport
gene-LOC100217008	0.6	0.58	0.48	1.48	1.96	1.82	1.27	1.2	1.61	43	38	31	98	135	136	85	77	114	NC_050097.1	105372042	105375894	+	LOC100217008	--	K23222 nuclease HARBI1 [EC:3.1.-.-] | (RefSeq) uncharacterized LOC104908129 (A)	uncharacterized protein LOC100217008 [Zea mays]	--	SubName: Full=Uncharacterized protein {ECO:0000313|EMBL:ACF82772.1, ECO:0000313|EnsemblPlants:Zm00001d004343_P001};	--	--	--
gene-LOC100217011	0.81	0.4	0.67	0.51	0.77	0.68	1.55	1.51	1.5	24	11	18	14	22	21	43	40	44	NC_050105.1	87380583	87385168	+	LOC100217011	--	K00430 peroxidase [EC:1.11.1.7] | (RefSeq) TIDP2670; uncharacterized protein LOC100217011 precursor (A)	uncharacterized protein LOC100217011 precursor [Zea mays]	RecName: Full=Peroxidase 2; EC=1.11.1.7; AltName: Full=Plasma membrane-bound peroxidase 2; Short=pmPOX2; Flags: Precursor;	RecName: Full=Peroxidase {ECO:0000256|RuleBase:RU362060, ECO:0000256|SAAS:SAAS00709852}; EC=1.11.1.7 {ECO:0000256|RuleBase:RU362060, ECO:0000256|SAAS:SAAS00709852};	--	GO:0005576,extracellular region; GO:0020037,heme binding; GO:0046872,metal ion binding; GO:0004601,peroxidase activity; GO:0032922,circadian regulation of gene expression; GO:0097167,circadian regulation of translation; GO:0042744,hydrogen peroxide catabolic process; GO:0042752,regulation of circadian rhythm; GO:0006979,response to oxidative stress	Peroxidase
gene-LOC100217029	2.89	2.05	1.96	1.5	1.4	1.07	4.04	5.42	5.73	75	49	46	36	35	29	98	126	147	NC_050102.1	102458404	102459709	+	LOC100217029	--	--	uncharacterized protein LOC100217029 [Zea mays]	--	SubName: Full=Uncharacterized protein {ECO:0000313|EMBL:ACF82805.1};	--	--	--
gene-LOC100217032	1.08	1.89	1.28	2.51	3.27	2.45	2.48	1.99	2.64	26	42	28	56	76	62	56	43	63	NC_050105.1	70151222	70152552	-	LOC100217032	--	K08235 xyloglucan:xyloglucosyl transferase [EC:2.4.1.207] | (RefSeq) xyloglucan endotransglycosylase/hydrolase protein 8 (A)	uncharacterized LOC100217032 precursor [Zea mays]	RecName: Full=Xyloglucan endotransglycosylase/hydrolase protein 8; EC=2.4.1.207; AltName: Full=End-xyloglucan transferase; AltName: Full=OsXRT5; AltName: Full=OsXTH8; Flags: Precursor;	RecName: Full=Xyloglucan endotransglucosylase/hydrolase {ECO:0000256|RuleBase:RU361120}; EC=2.4.1.207 {ECO:0000256|RuleBase:RU361120};	--	GO:0048046,apoplast; GO:0005618,cell wall; GO:0004553,hydrolase activity, hydrolyzing O-glycosyl compounds; GO:0016762,xyloglucan:xyloglucosyl transferase activity; GO:0042546,cell wall biogenesis; GO:0071555,cell wall organization; GO:0010411,xyloglucan metabolic process	Xyloglucan endo-transglycosylase (XET) C-terminus
gene-LOC100217034	1.61	1.81	1.56	3.68	2.89	3.13	3.13	3.41	3.89	65	67	57	137	112	132	118	123	155	NC_050096.1	257128572	257136205	+	LOC100217034	--	K03680 translation initiation factor eIF-2B subunit delta | (RefSeq) LOW QUALITY PROTEIN: translation initiation factor eIF-2B subunit delta (A)	LOW QUALITY PROTEIN: translation initiation factor eIF-2B subunit delta [Zea mays]	--	SubName: Full=Translation initiation factor eIF-2B delta subunit {ECO:0000313|EMBL:ACG45019.1};	Translation initiation factor 2B, delta subunit (eIF-2Bdelta/GCD2)	GO:0003743,translation initiation factor activity	Initiation factor 2 subunit family
gene-LOC100217045	6.26	6.66	6.15	10.71	10.88	11.15	1.7	1.72	2.61	382	375	341	605	640	714	97	94	158	NC_050103.1	127662613	127669563	-	LOC100217045	--	K14490 histidine-containing phosphotransfer peotein | (RefSeq) pseudo histidine-containing phosphotransfer protein 5 (A)	uncharacterized LOC100217045 isoform X1 [Zea mays]	RecName: Full=Pseudo histidine-containing phosphotransfer protein 5 {ECO:0000303|PubMed:17284581}; AltName: Full=OsHpt5 {ECO:0000303|PubMed:16891544};	SubName: Full=Histidine-containing phosphotransfer protein 4 {ECO:0000313|EMBL:AQK94971.1};	Two-component phosphorelay intermediate involved in MAP kinase cascade regulation	GO:0005737,cytoplasm; GO:0005634,nucleus; GO:0009927,histidine phosphotransfer kinase activity; GO:0043424,protein histidine kinase binding; GO:0009736,cytokinin-activated signaling pathway; GO:0000160,phosphorelay signal transduction system; GO:0016310,phosphorylation	Hpt domain
gene-LOC100217048	0.12	0.48	0.35	2.76	3.48	2.78	1.11	1.6	1.37	3	11	8	64	84	73	26	36	34	NC_050097.1	190089032	190090292	-	LOC100217048	--	K10863 aprataxin [EC:3.1.11.7 3.1.11.8 3.1.12.2] | (RefSeq) basic helix-loop-helix family protein (A)	putative HLH DNA-binding domain superfamily protein [Zea mays]	RecName: Full=Transcription factor HEC1; AltName: Full=Basic helix-loop-helix protein 88; Short=AtbHLH88; Short=bHLH 88; AltName: Full=Protein HECATE 1; AltName: Full=Transcription factor EN 118; AltName: Full=bHLH transcription factor bHLH088;	SubName: Full=BHLH transcription factor {ECO:0000313|EMBL:AIB04378.1}; SubName: Full=Transcription factor HEC2 {ECO:0000313|EMBL:ONM22237.1};	--	GO:0005634,nucleus; GO:0003700,DNA-binding transcription factor activity; GO:0046983,protein dimerization activity; GO:0043565,sequence-specific DNA binding; GO:0048462,carpel formation; GO:0045893,positive regulation of transcription, DNA-templated; GO:0010468,regulation of gene expression; GO:0006355,regulation of transcription, DNA-templated; GO:0006351,transcription, DNA-templated; GO:0010500…	Helix-loop-helix DNA-binding domain
gene-LOC100217049	41.63	40.29	45.13	11.5	12.08	10.5	32.8	31.16	31.28	1592	1420	1566	407	445	421	1174	1069	1185	NC_050096.1	271099668	271102958	+	LOC100217049	--	K07025 putative hydrolase of the HAD superfamily | (RefSeq) phosphatase (A)	phosphatase [Zea mays]	--	SubName: Full=Haloacid dehalogenase-like hydrolase (HAD) superfamily protein {ECO:0000313|EMBL:ONM08187.1}; SubName: Full=Phosphatase {ECO:0000313|EMBL:ACG36562.1};	Haloacid dehalogenase-like hydrolase	GO:0016787,hydrolase activity; GO:0008152,metabolic process	--
gene-LOC100217053	5.37	4.95	4.6	1.59	1.28	1.55	1.73	0.99	1.99	139	118	108	38	32	42	42	23	51	NC_050099.1	208543401	208547135	+	LOC100217053	--	--	--	--	--	--	--	--
gene-LOC100217054	2.27	1.85	1.58	0.65	0.31	0.14	1.92	2.23	1.78	76	57	48	20	10	5	60	67	59	NC_050100.1	126939002	126944265	-	LOC100217054	--	K01455 formamidase [EC:3.5.1.49] | (RefSeq) uncharacterized protein LOC100217054 (A)	uncharacterized protein LOC100217054 [Zea mays]	--	SubName: Full=Acetamidase/Formamidase family protein {ECO:0000313|EMBL:AQK69711.1};	--	GO:0016811,hydrolase activity, acting on carbon-nitrogen (but not peptide) bonds, in linear amides	Acetamidase/Formamidase family
gene-LOC100217066	0.12	0.33	0.4	0.23	0.03	0	0.68	0.41	0.18	4	10	12	7	1	0	21	12	6	NC_050098.1	57621139	57627953	+	LOC100217066	--	K01054 acylglycerol lipase [EC:3.1.1.23] | (RefSeq) uncharacterized LOC100217066 (A)	uncharacterized LOC100217066 isoform X1 [Zea mays]	RecName: Full=Caffeoylshikimate esterase; EC=3.1.1.-; AltName: Full=Lysophospholipase 2; Short=LysoPL2;	SubName: Full=Alpha/beta-Hydrolases superfamily protein {ECO:0000313|EMBL:ONM31752.1}; SubName: Full=Monoglyceride lipase {ECO:0000313|EMBL:ACG38717.1};	Lysophospholipase	GO:0005783,endoplasmic reticulum; GO:0005794,Golgi apparatus; GO:0005886,plasma membrane; GO:0009506,plasmodesma; GO:0003846,2-acylglycerol O-acyltransferase activity; GO:0090430,caffeoyl-CoA: alcohol caffeoyl transferase activity; GO:0016787,hydrolase activity; GO:0004622,lysophospholipase activity; GO:0009809,lignin biosynthetic process; GO:0006629,lipid metabolic process; GO:0046686,response t…	Putative esterase
gene-LOC100217074	11.64	12.3	9.92	3.5	2.77	2.35	2.99	2.92	3.58	719	700	556	200	165	152	173	162	219	NC_050096.1	82377105	82386482	+	LOC100217074	--	--	--	--	--	--	--	--
gene-LOC100217075	8.83	10.11	11.33	1.63	1.78	1.57	8.3	7.63	9.02	257	271	299	44	50	48	226	199	260	NC_050098.1	61204458	61206898	+	LOC100217075	--	K10396 kinesin family member 5 | (RefSeq) hypothetical protein (A)	uncharacterized protein LOC100217075 precursor [Zea mays]	RecName: Full=GDSL esterase/lipase At1g09390; EC=3.1.1.-; AltName: Full=Extracellular lipase At1g09390; Flags: Precursor;	SubName: Full=GDSL esterase/lipase LIP-4 {ECO:0000313|EMBL:ONM31896.1};	--	GO:0009570,chloroplast stroma; GO:0005576,extracellular region; GO:0016788,hydrolase activity, acting on ester bonds; GO:0016042,lipid catabolic process	GDSL-like Lipase/Acylhydrolase family
gene-LOC100217079	11.23	10.57	10.01	20.25	21.26	19.94	18.38	17.92	19.62	527	457	426	879	961	981	807	754	912	NC_050098.1	2201914	2209021	-	LOC100217079	--	K12182 hepatocyte growth factor-regulated tyrosine kinase substrate | (RefSeq) TOM1-like protein 9 (A)	uncharacterized protein LOC100217079 [Zea mays]	RecName: Full=TOM1-like protein 9 {ECO:0000305};	SubName: Full=Thioesterase family protein {ECO:0000313|EMBL:ONM28251.1};	Cytosolic sorting protein GGA2/TOM1	GO:0005737,cytoplasm; GO:0016020,membrane; GO:0006886,intracellular protein transport	Protein of unknown function (DUF3730)
gene-LOC100217084	6.19	4.6	4.75	2.5	2.1	3.07	1.89	2.58	2.7	171	117	119	64	56	89	49	64	74	NC_050096.1	170337734	170340593	-	LOC100217084	--	--	--	--	--	--	--	--
gene-LOC100217085	0.98	1.72	0.77	1.93	2.14	1.57	0.42	0.78	0.73	35	57	25	64	74	59	14	25	26	NC_050097.1	41038874	41043321	-	LOC100217085	--	K12639 cytochrome P450 family 724 subfamily B polypeptide 1 [EC:1.14.13.-] | (RefSeq) uncharacterized protein LOC100217085 (A)	uncharacterized protein LOC100217085 [Zea mays]	RecName: Full=Cytochrome P450 724B1; EC=1.14.-.-; AltName: Full=Dwarf protein 11; AltName: Full=OsDWARF11;	SubName: Full=Uncharacterized protein {ECO:0000313|EMBL:ACF82911.1};	Cytochrome P450 CYP4/CYP19/CYP26 subfamilies	GO:0005623,cell; GO:0016021,integral component of membrane; GO:0008199,ferric iron binding; GO:0020037,heme binding; GO:0004497,monooxygenase activity; GO:0016705,oxidoreductase activity, acting on paired donors, with incorporation or reduction of molecular oxygen; GO:0016132,brassinosteroid biosynthetic process; GO:0010268,brassinosteroid homeostasis; GO:0006879,cellular iron ion homeostasis; GO…	Cytochrome P450
gene-LOC100217086	1	0.59	0.6	0.39	0.32	0.75	0.07	0.03	0	33	18	18	12	10	26	2	1	0	NC_050100.1	30046011	30047852	+	LOC100217086	--	K13413 mitogen-activated protein kinase kinase 4/5 [EC:2.7.12.2] | (RefSeq) mitogen-activated protein kinase kinase 5-like (A)	putative protein of unknown function (DUF640) domain family protein [Zea mays]	RecName: Full=Protein G1-like5;	SubName: Full=Protein LIGHT-DEPENDENT SHORT HYPOCOTYLS 3 {ECO:0000313|EMBL:AQK65072.1};	--	GO:0005634,nucleus; GO:0003677,DNA binding; GO:0009299,mRNA transcription; GO:0007275,multicellular organism development; GO:0090698,post-embryonic plant morphogenesis; GO:0006355,regulation of transcription, DNA-templated; GO:0009416,response to light stimulus	Protein of unknown function (DUF640)
gene-LOC100217088	0	0	0	0.31	0.39	0.38	0.83	0.51	0.67	0	0	0	10	13	14	27	16	23	NC_050098.1	219245126	219247707	-	LOC100217088	--	K11878 proteasome assembly chaperone 4 | (RefSeq) proteasome assembly chaperone 4 isoform X2 (A)	uncharacterized protein LOC100217088 isoform X1 [Zea mays]	--	SubName: Full=Uncharacterized protein {ECO:0000313|EMBL:ONM39817.1, ECO:0000313|EnsemblPlants:Zm00001d044036_P002};	Cytosine deaminase FCY1 and related enzymes	GO:0043248,proteasome assembly	Proteasome assembly chaperone 4
gene-LOC100217099	1.16	0.67	1.33	0.53	0.35	0.42	1.04	1.26	0.7	45	24	47	19	13	17	38	44	27	NC_050098.1	77103987	77105944	+	LOC100217099	--	K09489 heat shock 70kDa protein 4 | (RefSeq) heat shock 70 kDa protein 16-like isoform X2 (A)	uncharacterized protein LOC100217099 [Zea mays]	--	SubName: Full=Uncharacterized protein {ECO:0000313|EMBL:ACF82932.1};	--	--	--
gene-LOC100217102	5.16	4.45	3.89	1.84	1.77	1.22	2.78	1.94	2.25	282	224	193	93	93	70	142	95	122	NC_050097.1	213334701	213342084	+	LOC100217102	--	K00860 adenylylsulfate kinase [EC:2.7.1.25] | (RefSeq) adenylyl-sulfate kinase (A)	adenylyl-sulfate kinase [Zea mays]	RecName: Full=Adenylyl-sulfate kinase 3; EC=2.7.1.25; AltName: Full=ATP adenosine-5'-phosphosulfate 3'-phosphotransferase 3; AltName: Full=Adenosine-5'-phosphosulfate kinase 3; Short=APS kinase 3;	RecName: Full=Adenylyl-sulfate kinase {ECO:0000256|RuleBase:RU004347}; EC=2.7.1.25 {ECO:0000256|RuleBase:RU004347};	Adenosine 5'-phosphosulfate kinase	GO:0005829,cytosol; GO:0004020,adenylylsulfate kinase activity; GO:0005524,ATP binding; GO:0019344,cysteine biosynthetic process; GO:0070814,hydrogen sulfide biosynthetic process; GO:0000103,sulfate assimilation	NACHT domain
gene-LOC100217106	0.29	0.21	0.28	0	0	0	0.15	0.07	0.03	18	12	16	0	0	0	9	4	2	NC_050103.1	13229882	13233028	+	LOC100217106	--	K01626 3-deoxy-7-phosphoheptulonate synthase [EC:2.5.1.54] | (RefSeq) phospho-2-dehydro-3-deoxyheptonate aldolase 1, chloroplastic (A)	uncharacterized protein LOC100217106 [Zea mays]	RecName: Full=Phospho-2-dehydro-3-deoxyheptonate aldolase 2, chloroplastic; EC=2.5.1.54; AltName: Full=3-deoxy-D-arabino-heptulosonate 7-phosphate synthase 2; AltName: Full=DAHP synthase 2; AltName: Full=Phospho-2-keto-3-deoxyheptonate aldolase 2; Flags: Precursor;	RecName: Full=Phospho-2-dehydro-3-deoxyheptonate aldolase {ECO:0000256|RuleBase:RU363071}; EC=2.5.1.54 {ECO:0000256|RuleBase:RU363071};	--	GO:0009507,chloroplast; GO:0009534,chloroplast thylakoid; GO:0003849,3-deoxy-7-phosphoheptulonate synthase activity; GO:0009073,aromatic amino acid family biosynthetic process; GO:0009423,chorismate biosynthetic process	Xylanase inhibitor N-terminal
gene-LOC100217111	6.13	5.85	5.66	15.36	15.47	16.23	7.1	7.14	7.97	357	314	299	828	868	991	387	373	460	NC_050102.1	184160168	184167738	-	LOC100217111	--	K01115 phospholipase D1/2 [EC:3.1.4.4] | (RefSeq) phospholipase D family protein isoform X1 (A)	phospholipase D family protein [Zea mays]	RecName: Full=Phospholipase D delta {ECO:0000303|PubMed:11891260}; Short=AtPLDdelta {ECO:0000303|PubMed:11891260}; Short=PLD delta {ECO:0000303|PubMed:11891260}; EC=3.1.4.4 {ECO:0000269|PubMed:11706190, ECO:0000269|PubMed:12397060};	RecName: Full=Phospholipase D {ECO:0000256|PIRNR:PIRNR036470}; EC=3.1.4.4 {ECO:0000256|PIRNR:PIRNR036470};	Phospholipase D1	GO:0016020,membrane; GO:0005886,plasma membrane; GO:0009506,plasmodesma; GO:0005773,vacuole; GO:0005509,calcium ion binding; GO:0070290,N-acylphosphatidylethanolamine-specific phospholipase D activity; GO:0004630,phospholipase D activity; GO:0016042,lipid catabolic process; GO:0046473,phosphatidic acid metabolic process; GO:0046470,phosphatidylcholine metabolic process; GO:0009789,positive regula…	PLD-like domain
gene-LOC100217117	0.04	0	0.08	0.08	0.07	0	0.15	0.32	0.5	1	0	2	2	2	0	4	8	14	NC_050097.1	157677510	157679459	+	LOC100217117	--	K08026 one cut domain, family member 1, hepatocyte nuclear factor 6 | (RefSeq) probable transcription factor KAN2 (A)	putative MYB DNA-binding domain superfamily protein [Zea mays]	RecName: Full=Putative Myb family transcription factor At1g14600;	SubName: Full=Uncharacterized protein {ECO:0000313|EMBL:ACN35337.1};	--	GO:0005634,nucleus; GO:0003677,DNA binding; GO:0003700,DNA-binding transcription factor activity; GO:0006355,regulation of transcription, DNA-templated; GO:0006351,transcription, DNA-templated	Myb-like DNA-binding domain
gene-LOC100217119	11.92	11.51	10.91	25.28	24.69	23.44	30.11	28.68	29.25	301	268	250	591	601	621	712	650	732	NC_050098.1	89037515	89039595	-	LOC100217119	--	K14423 methylsterol monooxygenase 1 | (RefSeq) uncharacterized protein LOC100217119 (A)	uncharacterized protein LOC100217119 [Zea mays]	RecName: Full=Methylsterol monooxygenase 1-1; EC=1.14.18.9 {ECO:0000269|PubMed:14653780}; AltName: Full=Sterol 4-alpha-methyl-oxidase 1-1; Short=AtSMO1-1;	SubName: Full=GB1 {ECO:0000313|EMBL:ANW09831.1};	C-4 sterol methyl oxidase	GO:0005789,endoplasmic reticulum membrane; GO:0016021,integral component of membrane; GO:0016020,membrane; GO:0000254,C-4 methylsterol oxidase activity; GO:0005506,iron ion binding; GO:0080064,4,4-dimethyl-9beta,19-cyclopropylsterol oxidation; GO:0016126,sterol biosynthetic process	Fatty acid hydroxylase superfamily
gene-LOC100217121	0.05	0.11	0.15	0.11	0.11	0.13	0.47	0.46	0.48	10	20	26	19	21	25	84	79	90	NC_050098.1	111734932	111745123	-	LOC100217121	--	--	uncharacterized protein LOC100217121 [Zea mays]	--	SubName: Full=Uncharacterized protein {ECO:0000313|EMBL:ACF82973.1};	--	--	--
gene-LOC100217133	23.94	23.4	22.62	9.7	9.84	9.81	17.87	19.15	17.29	896	807	768	336	355	385	626	643	641	NC_050105.1	27927502	27930149	+	LOC100217133	--	K22390 acid phosphatase type 7 | (RefSeq) purple acid phosphatase precursor (A)	purple acid phosphatase precursor [Zea mays]	RecName: Full=Purple acid phosphatase 2; EC=3.1.3.2; AltName: Full=Manganese(II) purple acid phosphatase 2; Flags: Precursor;	RecName: Full=Purple acid phosphatase {ECO:0000256|RuleBase:RU361203}; EC=3.1.3.2 {ECO:0000256|RuleBase:RU361203};	Purple acid phosphatase	GO:0005576,extracellular region; GO:0003993,acid phosphatase activity; GO:0046872,metal ion binding	Iron/zinc purple acid phosphatase-like protein C
gene-LOC100217159	0.72	0.69	0.75	0.17	0.33	0.19	0.17	0.31	0.36	18	16	17	4	8	5	4	7	9	NC_050096.1	247231380	247232640	-	LOC100217159	--	--	uncharacterized protein LOC100217159 [Zea mays]	--	SubName: Full=OJ000126_13.10 protein {ECO:0000313|EMBL:ONM06489.1};	--	--	Senescence regulator
gene-LOC100217165	3.17	2.92	2.77	7.44	7.98	8.41	7.52	7.62	6.65	126	107	100	274	306	351	280	272	262	NC_050104.1	159154636	159156888	+	LOC100217165	--	K09838 zeaxanthin epoxidase [EC:1.14.15.21] | (RefSeq) zeaxanthin epoxidase, chloroplastic (A)	uncharacterized protein LOC100217165 [Zea mays]	RecName: Full=Monooxygenase 2 {ECO:0000303|PubMed:10216258}; Short=AtMO2 {ECO:0000303|PubMed:10216258}; EC=1.14.13.-;	SubName: Full=Uncharacterized protein {ECO:0000313|EMBL:ACF83050.1};	Kynurenine 3-monooxygenase and related flavoprotein monooxygenases	GO:0071949,FAD binding; GO:0004497,monooxygenase activity; GO:0002239,response to oomycetes; GO:0044550,secondary metabolite biosynthetic process	Glucose inhibited division protein A
gene-LOC100217173	0	0	0	0.21	0.12	0.11	0.45	0.17	0.31	0	0	0	5	3	3	11	4	8	NC_050105.1	137779794	137781120	+	LOC100217173	--	K10663 E3 ubiquitin-protein ligase ATL4 [EC:2.3.2.27] | (RefSeq) E3 ubiquitin-protein ligase ATL4-like (A)	Putative RING zinc finger domain superfamily protein [Zea mays]	RecName: Full=E3 ubiquitin-protein ligase ATL4 {ECO:0000305}; EC=2.3.2.27 {ECO:0000269|PubMed:15644464}; AltName: Full=Protein ARABIDOPSIS TOXICOS EN LEVADURA 4 {ECO:0000303|PubMed:10480382}; Short=Protein ATL4 {ECO:0000303|PubMed:10480382}; AltName: Full=RING-H2 finger X1a {ECO:0000303|PubMed:9781696}; AltName: Full=RING-H2 zinc finger protein ATL4 {ECO:0000305}; AltName: Full=RING-H2 zinc finge…	SubName: Full=Putative RING zinc finger domain superfamily protein {ECO:0000313|EMBL:AQK45360.1};	FOG: Predicted E3 ubiquitin ligase	GO:0016021,integral component of membrane; GO:0046872,metal ion binding; GO:0061630,ubiquitin protein ligase activity; GO:0004842,ubiquitin-protein transferase activity; GO:0043161,proteasome-mediated ubiquitin-dependent protein catabolic process; GO:0016567,protein ubiquitination	Zinc-ribbon, C4HC2 type
gene-LOC100217183	24.17	27.32	24.17	14.93	16.06	14.79	11.41	12.1	10.63	670	698	608	383	429	430	296	301	292	NC_050097.1	24668965	24673505	-	LOC100217183	--	K15095 (+)-neomenthol dehydrogenase [EC:1.1.1.208] | (RefSeq) uncharacterized LOC100217183 (A)	uncharacterized LOC100217183 isoform X1 [Zea mays]	RecName: Full=(+)-neomenthol dehydrogenase {ECO:0000303|PubMed:18599651}; EC=1.1.1.- {ECO:0000269|PubMed:21169366}; EC=1.1.1.208 {ECO:0000269|PubMed:18599651}; AltName: Full=Menthone:neomenthol reductase; AltName: Full=Short-chain dehydrogenase/reductase 1; Short=AtSDR1;	SubName: Full=Carbonyl reductase 3 {ECO:0000313|EMBL:ACG39810.1};	Dehydrogenases with different specificities (related to short-chain alcohol dehydrogenases)	GO:0005737,cytoplasm; GO:0047501,(+)-neomenthol dehydrogenase activity; GO:0006952,defense response	NAD dependent epimerase/dehydratase family
gene-LOC100217195	1.23	1.37	0.48	0.12	0.07	0.1	0.15	0.12	0.29	34	35	12	3	2	3	4	3	8	NC_050100.1	217240502	217242383	-	LOC100217195	--	K18485 myogenic factor 6 | (RefSeq) transcription factor bHLH96 (A)	putative HLH DNA-binding domain superfamily protein [Zea mays]	RecName: Full=Transcription factor bHLH70; AltName: Full=Basic helix-loop-helix protein 70; Short=AtbHLH70; Short=bHLH 70; AltName: Full=Transcription factor EN 13; AltName: Full=bHLH transcription factor bHLH070;	SubName: Full=BHLH transcription factor {ECO:0000313|EMBL:AIB04364.1}; SubName: Full=Transcription factor bHLH99 {ECO:0000313|EMBL:AQK75074.1};	--	GO:0005634,nucleus; GO:0003677,DNA binding; GO:0003700,DNA-binding transcription factor activity; GO:0046983,protein dimerization activity; GO:0006355,regulation of transcription, DNA-templated; GO:0006351,transcription, DNA-templated	Helix-loop-helix DNA-binding domain
gene-LOC100217199	77.18	79.45	77.63	14.3	12.62	13.26	23.22	21.41	25.08	3103	2944	2832	532	489	559	874	772	999	NC_050096.1	218543385	218552450	-	LOC100217199	--	K14948 polypyrimidine tract-binding protein 2 | (RefSeq) polypyrimidine tract-binding protein homolog 1 isoform X1 (A)	uncharacterized protein LOC100217199 isoform X1 [Zea mays]	RecName: Full=Polypyrimidine tract-binding protein homolog 1;	SubName: Full=Polypyrimidine tract-binding protein homolog 1 {ECO:0000313|EMBL:ONM04573.1};	Polypyrimidine tract-binding protein	GO:0005737,cytoplasm; GO:0005634,nucleus; GO:0000932,P-body; GO:0003723,RNA binding; GO:0006397,mRNA processing; GO:0000381,regulation of alternative mRNA splicing, via spliceosome; GO:0043484,regulation of RNA splicing; GO:0006417,regulation of translation; GO:0008380,RNA splicing; GO:0009845,seed germination	RNA recognition motif. (a.k.a. RRM, RBD, or RNP domain)
gene-LOC100217210	11.92	11.54	12.58	5.49	5.64	4.59	13.99	13.2	13.46	305	272	292	130	139	123	335	303	341	NC_050099.1	107173787	107175875	+	LOC100217210	--	--	--	--	--	--	--	--
gene-LOC100217220	2.63	2.53	2.5	0.48	0.59	0.26	2.33	2.33	1.72	88	78	76	15	19	9	73	70	57	NC_050104.1	46177174	46178861	-	LOC100217220	--	K23154 2-hydroxyflavanone C-glucosyltransferase [EC:2.4.1.360] | (RefSeq) uncharacterized protein LOC100217220 (A)	uncharacterized protein LOC100217220 [Zea mays]	RecName: Full=UDP-glucose:2-hydroxyflavanone C-glucosyltransferase {ECO:0000303|PubMed:19411659}; Short=OsCGT {ECO:0000303|PubMed:19411659}; EC=2.4.1.- {ECO:0000305};	RecName: Full=Glycosyltransferase {ECO:0000256|RuleBase:RU362057}; EC=2.4.1.- {ECO:0000256|RuleBase:RU362057};	UDP-glucuronosyl and UDP-glucosyl transferase	GO:0016758,transferase activity, transferring hexosyl groups; GO:0008152,metabolic process	UDP-glucoronosyl and UDP-glucosyl transferase
gene-LOC100217221	0.04	0.14	0.07	0.99	0.68	0.53	0.16	0.14	0.17	2	6	3	43	31	26	7	6	8	NC_050102.1	142908563	142913044	+	LOC100217221	--	K13415 protein brassinosteroid insensitive 1 [EC:2.7.10.1 2.7.11.1] | (RefSeq) uncharacterized protein LOC103413440 isoform X1 (A)	squamosa promoter-binding protein-like (SBP domain) transcription factor family protein [Zea mays]	RecName: Full=Squamosa promoter-binding-like protein 18;	SubName: Full=Squamosa promoter-binding-like protein 6 {ECO:0000313|EMBL:ONM56225.1};	--	GO:0005634,nucleus; GO:0003677,DNA binding; GO:0046872,metal ion binding; GO:0006355,regulation of transcription, DNA-templated; GO:0006351,transcription, DNA-templated	SBP domain
gene-LOC100217222	3.15	2.33	2.84	2.44	2.27	1.64	6.01	6.43	6.26	88	60	72	63	61	48	157	161	173	NC_050098.1	92638409	92639814	+	LOC100217222	--	--	uncharacterized protein LOC100217222 [Zea mays]	--	SubName: Full=Uncharacterized protein {ECO:0000313|EMBL:ACF83163.1};	--	--	--
gene-LOC100217225	7.55	7.83	7.62	1.07	1.1	1.3	1.87	2.03	1.73	1068	1021	978	140	150	193	247	258	243	NC_050096.1	235852910	235863384	+	LOC100217225	--	K15407 queuine tRNA-ribosyltransferase subunit QTRTD1 [EC:2.4.2.29] | (RefSeq) hypothetical protein (A)	uncharacterized protein LOC100217225 isoform X1 [Zea mays]	--	SubName: Full=RING/U-box superfamily protein {ECO:0000313|EMBL:ONM05709.1};	Protein involved in mRNA turnover and stability	GO:0016021,integral component of membrane; GO:0008270,zinc ion binding	RING-variant domain
gene-LOC100217228	41.63	40.06	42.34	94.78	94.04	91.39	82.87	85.98	85.19	1582	1403	1460	3333	3443	3642	2948	2931	3207	NC_050105.1	133059036	133061935	-	LOC100217228	--	K01883 cysteinyl-tRNA synthetase [EC:6.1.1.16] | (RefSeq) cysteine--tRNA ligase-like (A)	uncharacterized protein LOC100217228 [Zea mays]	--	SubName: Full=Uncharacterized protein {ECO:0000313|EMBL:ACF83176.1, ECO:0000313|EnsemblPlants:Zm00001d025860_P001};	--	GO:0016021,integral component of membrane	CPBP intramembrane metalloprotease
gene-LOC100217234	1.76	1.94	1.76	1.06	0.94	0.73	0.82	0.77	1.11	74	75	67	41	38	32	32	29	46	NC_050103.1	78556716	78561522	+	LOC100217234	--	K14567 U3 small nucleolar RNA-associated protein 14 | (RefSeq) U3 small nucleolar RNA-associated protein 14-like (A)	uncharacterized protein LOC100217234 isoform X1 [Zea mays]	--	SubName: Full=Putative homeodomain-like transcription factor superfamily protein isoform 1 {ECO:0000313|EMBL:AQK92508.1};	--	GO:0003677,DNA binding	Myb-like DNA-binding domain
gene-LOC100217237	0.39	0.3	0.31	0.76	0.64	0.35	1.08	1.06	0.71	14	10	10	25	22	13	36	34	25	NC_050097.1	153662426	153668077	+	LOC100217237	--	K09285 AP2-like factor, ANT lineage | (RefSeq) EREB85; WRI1 transcription factor 1 (A)	WRI1 transcription factor 1 [Zea mays]	RecName: Full=Ethylene-responsive transcription factor WRI1; AltName: Full=Protein ACTIVATOR OF SPORAMIN::LUC 1; AltName: Full=Protein WRINKLED 1;	SubName: Full=AP2-EREBP transcription factor {ECO:0000313|EMBL:AIB04401.1};	--	GO:0005634,nucleus; GO:0003677,DNA binding; GO:0003700,DNA-binding transcription factor activity; GO:0009873,ethylene-activated signaling pathway; GO:0008610,lipid biosynthetic process; GO:0006629,lipid metabolic process; GO:0007275,multicellular organism development; GO:1901959,positive regulation of cutin biosynthetic process; GO:0006109,regulation of carbohydrate metabolic process; GO:0006110,…	AP2 domain
gene-LOC100217274	33.52	31.83	36.56	4.11	3.39	4.31	17.09	19.7	17.11	882	772	873	100	86	119	421	465	446	NC_050096.1	225700352	225703593	-	LOC100217274	--	K06911 uncharacterized protein | (RefSeq) uncharacterized protein LOC100217274 (A)	uncharacterized protein LOC100217274 [Zea mays]	RecName: Full=Pirin-like protein;	SubName: Full=Pirin-like protein 2 {ECO:0000313|EMBL:ONM04932.1};	--	GO:0005634,nucleus	Pirin
gene-LOC100217282	0.78	1.22	1.03	0.17	0.19	0.25	0.89	0.87	0.95	30	43	36	6	7	10	32	30	36	NC_050096.1	235266664	235269664	+	LOC100217282	--	K15402 fatty acid omega-hydroxylase [EC:1.14.-.-] | (RefSeq) cytochrome P450 86B1 (A)	uncharacterized protein LOC100217282 [Zea mays]	RecName: Full=Cytochrome P450 86B1; EC=1.14.-.-;	SubName: Full=Cytochrome P450 86B1 {ECO:0000313|EMBL:ONM05632.1};	Cytochrome P450 CYP4/CYP19/CYP26 subfamilies	GO:0005783,endoplasmic reticulum; GO:0005789,endoplasmic reticulum membrane; GO:0016021,integral component of membrane; GO:0020037,heme binding; GO:0005506,iron ion binding; GO:0004497,monooxygenase activity; GO:0016705,oxidoreductase activity, acting on paired donors, with incorporation or reduction of molecular oxygen; GO:0071555,cell wall organization; GO:0010345,suberin biosynthetic process; …	Cytochrome P450
gene-LOC100217284	2.18	2.33	2.28	1.06	0.94	1.29	0.6	0.42	0.61	58	57	55	26	24	36	15	10	16	NC_050099.1	3776618	3780967	+	LOC100217284	--	K02180 cell cycle arrest protein BUB3 | (RefSeq) pco107270a; uncharacterized protein LOC100283404 (A)	hypothetical protein ZEAMMB73_Zm00001d048698 [Zea mays]	RecName: Full=Mitotic checkpoint protein BUB3.1; AltName: Full=Protein BUDDING UNINHIBITED BY BENZYMIDAZOL 3.1;	SubName: Full=Uncharacterized protein {ECO:0000313|EMBL:AQK48496.1, ECO:0000313|EnsemblPlants:Zm00001d048698_P002};	Mitotic spindle checkpoint protein BUB3, WD repeat superfamily	GO:1990298,bub1-bub3 complex; GO:0000777,condensed chromosome kinetochore; GO:0080008,Cul4-RING E3 ubiquitin ligase complex; GO:0000776,kinetochore; GO:0005828,kinetochore microtubule; GO:0033597,mitotic checkpoint complex; GO:0009524,phragmoplast; GO:0005876,spindle microtubule; GO:0043130,ubiquitin binding; GO:0051301,cell division; GO:0007059,chromosome segregation; GO:0051321,meiotic cell cyc…	--
gene-LOC100217291	13.66	13.23	12.39	20.82	22.07	23.62	10.57	11.47	9.96	417	372	343	588	649	756	302	314	301	NC_050104.1	2946264	2947801	+	LOC100217291	--	K20893 probable galacturonosyltransferase-like 1 [EC:2.4.1.-] | (RefSeq) probable galacturonosyltransferase-like 1 (A)	uncharacterized protein LOC100217291 precursor [Zea mays]	RecName: Full=Probable galacturonosyltransferase-like 9; EC=2.4.1.-; AltName: Full=Like glycosyl transferase 8;	RecName: Full=Hexosyltransferase {ECO:0000256|RuleBase:RU362027}; EC=2.4.1.- {ECO:0000256|RuleBase:RU362027};	--	GO:0005794,Golgi apparatus; GO:0000139,Golgi membrane; GO:0016021,integral component of membrane; GO:0047262,polygalacturonate 4-alpha-galacturonosyltransferase activity; GO:0016757,transferase activity, transferring glycosyl groups; GO:0071555,cell wall organization; GO:0045489,pectin biosynthetic process; GO:0000271,polysaccharide biosynthetic process	Glucosyltransferase 24
gene-LOC100217298	55.72	56.93	57.82	21.68	24.31	25.44	48.63	51.11	42.74	1558	1467	1467	561	655	746	1273	1282	1184	NC_050097.1	44235530	44238395	-	LOC100217298	--	K01785 aldose 1-epimerase [EC:5.1.3.3] | (RefSeq) aldose 1-epimerase precursor (A)	aldose 1-epimerase precursor [Zea mays]	--	RecName: Full=Aldose 1-epimerase {ECO:0000256|PIRNR:PIRNR005096}; EC=5.1.3.3 {ECO:0000256|PIRNR:PIRNR005096}; AltName: Full=Galactose mutarotase {ECO:0000256|PIRNR:PIRNR005096};	Predicted mutarotase	GO:0004034,aldose 1-epimerase activity; GO:0030246,carbohydrate binding; GO:0019318,hexose metabolic process	Aldose 1-epimerase
gene-LOC100217301	0.16	0	0.22	0.21	0.57	0.38	0.68	0.48	0.56	4	0	5	5	14	10	16	11	14	NC_050103.1	178023330	178029152	+	LOC100217301	--	--	uncharacterized protein LOC100217301 [Zea mays]	--	SubName: Full=Uncharacterized protein {ECO:0000313|EMBL:ACF83307.1};	--	--	--
gene-LOC100217310	0	0	0	0.43	0.31	0.44	0.46	0.4	0.47	0	0	0	12	9	14	13	11	14	NC_050098.1	153571290	153576456	+	LOC100217310	--	--	--	--	--	--	--	--
gene-LOC100217314	5.38	7.6	6.11	4.45	4.27	3.96	11.85	12.72	12.37	166	216	171	127	127	128	342	352	378	NC_050099.1	197910349	197913708	-	LOC100217314	--	--	uncharacterized protein LOC100217314 [Zea mays]	--	SubName: Full=Uncharacterized protein {ECO:0000313|EMBL:ACF83331.1};	--	--	--
gene-LOC100272230	4.82	2.96	4.61	0.05	0	0.14	2.49	2.06	1.96	99	56	86	1	0	3	48	38	40	NC_050104.1	8832852	8834091	-	LOC100272230	--	K20869 putative beta-1,4-xylosyltransferase IRX9 [EC:2.4.2.-] | (RefSeq) uncharacterized protein LOC100272230 (A)	uncharacterized protein LOC100272230 [Zea mays]	RecName: Full=Probable glucuronosyltransferase Os05g0559600; EC=2.4.-.-;	SubName: Full=Uncharacterized protein {ECO:0000313|EMBL:ACF79908.1, ECO:0000313|EnsemblPlants:Zm00001d044915_P009};	--	GO:0000139,Golgi membrane; GO:0016021,integral component of membrane; GO:0015018,galactosylgalactosylxylosylprotein 3-beta-glucuronosyltransferase activity; GO:0042285,xylosyltransferase activity; GO:0071555,cell wall organization; GO:0010417,glucuronoxylan biosynthetic process; GO:0009834,plant-type secondary cell wall biogenesis	--
gene-LOC100272236	81.54	81.37	74.15	55.19	54.78	54.1	129.96	122.62	135.07	2390	2198	1972	1497	1547	1663	3566	3224	3922	NC_050102.1	73241211	73244363	+	LOC100272236	--	--	--	--	--	--	--	--
gene-LOC100272240	12.49	11.73	13.71	1.48	2.15	2.27	2.92	4.28	3.79	283	245	282	31	47	54	62	87	85	NC_050096.1	188862346	188863605	-	LOC100272240	--	--	--	--	--	--	--	--
gene-LOC100272260	0.91	0.92	1.26	0.49	0.39	0.18	0.91	1.57	1.16	34	32	43	17	14	7	32	53	43	NC_050104.1	119018220	119020804	-	LOC100272260	--	--	--	--	--	--	--	--
gene-LOC100272279	0.83	0.63	0.35	0.21	0.23	0.06	0.62	0.71	0.61	26	18	10	6	7	2	18	20	19	NC_050104.1	5964839	5966410	+	LOC100272279	--	--	uncharacterized protein LOC100272279 [Zea mays]	--	SubName: Full=Uncharacterized protein {ECO:0000313|EMBL:ACF83405.1};	--	--	--
gene-LOC100272281	0.6	0.19	0.19	0	0	0	0.09	0.29	0.17	7	2	2	0	0	0	1	3	2	NC_050098.1	8551492	8556031	-	LOC100272281	--	--	--	--	--	--	--	--
gene-LOC100272284	15.65	19.2	16.54	6.73	7.17	6.46	10.65	13.84	10.1	460	520	441	183	203	199	293	365	294	NC_050097.1	176288906	176292009	+	LOC100272284	--	--	uncharacterized protein LOC100272284 [Zea mays]	--	SubName: Full=Uncharacterized protein {ECO:0000313|EMBL:ACF83418.1, ECO:0000313|EnsemblPlants:Zm00001d005506_P001};	--	--	--
gene-LOC100272290	28.16	25.46	28.98	10.55	11.7	10.37	17.87	18.92	18.34	707	589	660	245	283	273	420	426	456	NC_050096.1	28555444	28556708	-	LOC100272290	--	K20604 mitogen-activated protein kinase kinase 9 [EC:2.7.12.2] | (RefSeq) mitogen-activated protein kinase kinase 9 (A)	uncharacterized protein LOC100272290 [Zea mays]	RecName: Full=Mitogen-activated protein kinase kinase 7; Short=AtMKK7; Short=MAP kinase kinase 7; EC=2.7.12.2; AltName: Full=Protein BUSHY AND DWARF 1;	SubName: Full=Uncharacterized protein {ECO:0000313|EMBL:ACF83430.1};	Mitogen-activated protein kinase kinase (MAP2K)	GO:0005737,cytoplasm; GO:0005524,ATP binding; GO:0016301,kinase activity; GO:0004708,MAP kinase kinase activity; GO:0004674,protein serine/threonine kinase activity; GO:0009926,auxin polar transport; GO:0042742,defense response to bacterium; GO:0002229,defense response to oomycetes; GO:0007346,regulation of mitotic cell cycle; GO:0031098,stress-activated protein kinase signaling cascade; GO:00098…	Kinetochore Sim4 complex subunit FTA2
gene-LOC100272294	79.24	78.11	78.29	32.25	23.28	23.71	32.05	27.14	35.29	3024	2747	2711	1139	856	949	1145	929	1334	NC_050096.1	88750429	88755351	+	LOC100272294	--	--	uncharacterized protein LOC100272294 isoform X1 [Zea mays]	RecName: Full=Protein NEN1 {ECO:0000303|PubMed:25081480}; AltName: Full=NAC45/NAC86-dependent exonuclease-domain protein 1 {ECO:0000303|PubMed:25081480}; EC=3.1.11.-;	SubName: Full=Protein NEN2 {ECO:0000313|EMBL:ONL99687.1};	--	GO:0005737,cytoplasm; GO:0005634,nucleus; GO:0008408,3'-5' exonuclease activity; GO:0046872,metal ion binding; GO:0003676,nucleic acid binding	Exonuclease
gene-LOC100272297	33.43	35.11	34.24	12.77	12.23	11.07	13.16	12.9	11.1	936	906	870	331	330	325	345	324	308	NC_050097.1	31909691	31911418	+	LOC100272297	--	--	uncharacterized protein LOC100272297 isoform X1 [Zea mays]	RecName: Full=Protein LOW PSII ACCUMULATION 1, chloroplastic; Flags: Precursor;	SubName: Full=Uncharacterized protein {ECO:0000313|EMBL:EES12467.1};	--	GO:0009507,chloroplast; GO:0009535,chloroplast thylakoid membrane; GO:0016021,integral component of membrane	Low psii accumulation1 / Rep27
gene-LOC100272298	0.04	0.06	0.03	0.17	0.26	0.33	0.33	0.44	0.46	5	7	3	19	30	42	37	47	55	NC_050097.1	33469981	33478116	-	LOC100272298	--	--	uncharacterized protein LOC100272298 [Zea mays]	--	SubName: Full=Uncharacterized protein {ECO:0000313|EMBL:ACN27903.1};	--	--	--
gene-LOC100272304	1.76	1.62	1.81	0.67	0.62	0.55	0.89	1.35	1.23	119	101	111	42	40	39	56	82	82	NC_050096.1	289276196	289285073	+	LOC100272304	--	K10401 kinesin family member 18/19 | (RefSeq) kinesin-like protein KIN-8B (A)	uncharacterized protein LOC100272304 [Zea mays]	RecName: Full=Kinesin-like protein KIN-8B {ECO:0000305};	RecName: Full=Kinesin-like protein {ECO:0000256|RuleBase:RU000394};	Kinesin-like protein	GO:0005871,kinesin complex; GO:0005874,microtubule; GO:0005524,ATP binding; GO:0016887,ATPase activity; GO:0008017,microtubule binding; GO:0003777,microtubule motor activity; GO:0007019,microtubule depolymerization; GO:0007018,microtubule-based movement; GO:0000070,mitotic sister chromatid segregation	Microtubule binding
gene-LOC100272305	1.14	1.26	1.39	0.31	0.35	0.37	1.01	1.11	0.68	47	48	52	12	14	16	39	41	28	NC_050098.1	196391012	196394100	-	LOC100272305	--	--	uncharacterized protein LOC100272305 isoform X1 [Zea mays]	RecName: Full=Protein UPSTREAM OF FLC;	SubName: Full=Protein UPSTREAM OF FLC {ECO:0000313|EMBL:ONM37392.1};	Predicted K+/H+-antiporter	--	Domain of unknown function (DUF966)
gene-LOC100272308	0.79	0.98	1.29	0.33	0.12	0.68	1.49	1.51	1.07	21	24	31	8	3	19	37	36	28	NC_050100.1	76006812	76008147	-	LOC100272308	--	--	uncharacterized protein LOC100272308 [Zea mays]	--	SubName: Full=Uncharacterized protein {ECO:0000313|EMBL:ACF83460.1};	--	--	--
gene-LOC100272318	9.36	9.69	9.32	5.52	4.11	3.81	4.77	3.53	3.78	260	248	235	142	110	111	124	88	104	NC_050102.1	6338652	6340608	-	LOC100272318	--	K11294 nucleolin | (RefSeq) ribonucleoprotein (A)	ribonucleoprotein [Zea mays]	RecName: Full=RNA-binding protein CP33, chloroplastic {ECO:0000305}; AltName: Full=Protein PIGMENT DEFECTIVE 322; Flags: Precursor;	SubName: Full=RNA-binding protein CP33 chloroplastic {ECO:0000313|EMBL:ONM51396.1};	FOG: RRM domain	GO:0009507,chloroplast; GO:0009570,chloroplast stroma; GO:0030529,NA; GO:0009579,thylakoid; GO:0003729,mRNA binding; GO:0003723,RNA binding; GO:0031425,chloroplast RNA processing; GO:1901259,chloroplast rRNA processing; GO:0006397,mRNA processing	Cytosolic domain of 10TM putative phosphate transporter
gene-LOC100272323	1.5	1.41	1.59	2.96	2.9	2.79	0.56	0.62	0.54	103	89	99	188	192	201	36	38	37	NC_050097.1	3701330	3706945	-	LOC100272323	--	--	uncharacterized protein LOC100272323 [Zea mays]	RecName: Full=Protein IQ-DOMAIN 32;	SubName: Full=Protein IQ-DOMAIN 32 {ECO:0000313|EMBL:ONM12556.1};	--	GO:0009941,chloroplast envelope; GO:0005829,cytosol; GO:0005875,microtubule associated complex; GO:0005634,nucleus; GO:0005886,plasma membrane; GO:0009737,response to abscisic acid	IQ calmodulin-binding motif
gene-LOC100272324	12.29	11.37	12.23	43.98	42.13	44.41	36.69	35.2	36.53	360	307	325	1192	1189	1364	1006	925	1060	NC_050096.1	205851527	205854269	+	LOC100272324	--	K06636 structural maintenance of chromosome 1 | (RefSeq) uncharacterized LOC100272324 (A)	Structural maintenance of chromosomes (SMC) family protein [Zea mays]	RecName: Full=Structural maintenance of chromosomes protein 1; Short=SMC protein 1; Short=SMC-1; AltName: Full=Chromosome segregation protein SMC-1; AltName: Full=Cohesin complex subunit SMC-1; AltName: Full=Protein TITAN8;	SubName: Full=Structural maintenance of chromosomes (SMC) family protein {ECO:0000313|EMBL:ONM03774.1};	Structural maintenance of chromosome protein 1 (sister chromatid cohesion complex Cohesin, subunit SMC1)	GO:0009507,chloroplast; GO:0008278,cohesin complex; GO:0005634,nucleus; GO:0005524,ATP binding; GO:0003682,chromatin binding; GO:0046982,protein heterodimerization activity; GO:0005215,transporter activity; GO:0051301,cell division; GO:0007059,chromosome segregation; GO:0006281,DNA repair; GO:0051321,meiotic cell cycle; GO:0007064,mitotic sister chromatid cohesion; GO:0007062,sister chromatid coh…	ABC transporter
gene-LOC100272333	1.44	1.65	1.48	0.68	0.78	0.7	0.51	1.23	0.98	73	77	68	32	38	37	24	56	49	NC_050098.1	134802569	134807322	-	LOC100272333	--	K13832 3-dehydroquinate dehydratase / shikimate dehydrogenase [EC:4.2.1.10 1.1.1.25] | (RefSeq) uncharacterized protein LOC100272333 (A)	uncharacterized protein LOC100272333 isoform X1 [Zea mays]	RecName: Full=Bifunctional 3-dehydroquinate dehydratase/shikimate dehydrogenase, chloroplastic; Short=DHQ-SDH protein; AltName: Full=DHQase-SORase; AltName: Full=Protein EMBRYO DEFECTIVE 3004; Includes: RecName: Full=Dehydroquinate dehydratase; Short=DHQ; EC=4.2.1.10; Includes: RecName: Full=Shikimate dehydrogenase; Short=SDH; EC=1.1.1.25; Flags: Precursor;	SubName: Full=Bifunctional 3-dehydroquinate dehydratase/shikimate dehydrogenase chloroplastic {ECO:0000313|EMBL:ONM33508.1};	Pentafunctional AROM protein	GO:0009507,chloroplast; GO:0009570,chloroplast stroma; GO:0003855,3-dehydroquinate dehydratase activity; GO:0050661,NADP binding; GO:0004764,shikimate 3-dehydrogenase (NADP+) activity; GO:0009073,aromatic amino acid family biosynthetic process; GO:0009423,chorismate biosynthetic process; GO:0009793,embryo development ending in seed dormancy; GO:0019632,shikimate metabolic process	Saccharopine dehydrogenase NADP binding domain
gene-LOC100272346	0.24	0.61	0.5	0.15	0.22	0.15	0.63	0.57	0.57	9	21	17	5	8	6	22	19	21	NC_050097.1	10764752	10768658	-	LOC100272346	--	K09260 MADS-box transcription enhancer factor 2A | (RefSeq) MADS-box protein AeAP3-2 (A)	MADS transcription factor [Zea mays]	RecName: Full=MADS-box transcription factor 31; AltName: Full=OsMADS31;	SubName: Full=MADS transcription factor {ECO:0000313|EMBL:ADX60149.1};	MADS box transcription factor	GO:0005634,nucleus; GO:0003700,DNA-binding transcription factor activity; GO:0046983,protein dimerization activity; GO:0000977,RNA polymerase II regulatory region sequence-specific DNA binding; GO:0045944,positive regulation of transcription by RNA polymerase II; GO:0006351,transcription, DNA-templated	K-box region
gene-LOC100272348	6.84	5.75	5.51	2.22	2.35	3.26	1.46	1.33	1.26	230	178	168	69	76	115	46	40	42	NC_050102.1	181129001	181133317	-	LOC100272348	--	K10597 ubiquitin conjugation factor E4 B [EC:2.3.2.27] | (RefSeq) probable ubiquitin conjugation factor E4 (A)	uncharacterized protein LOC100272348 [Zea mays]	--	SubName: Full=Uncharacterized protein {ECO:0000313|EMBL:ACF83541.1};	--	--	--
gene-LOC100272361	8.58	8.57	8.67	16.98	17.59	17.32	15.11	15	17.46	1542	1420	1415	2825	3048	3266	2543	2420	3111	NC_050096.1	99728053	99761377	+	LOC100272361	--	K09533 DnaJ homolog subfamily C member 13 | (RefSeq) uncharacterized protein LOC100272361 isoform X1 (A)	uncharacterized protein LOC100272361 [Zea mays]	RecName: Full=DnaJ homolog subfamily C GRV2; AltName: Full=Protein GRAVITROPISM DEFECTIVE 2; AltName: Full=Protein GREEN FLUORESCENT SEED 2; AltName: Full=Protein KATAMARI2;	SubName: Full=DnaJ homolog subfamily C GRV2 {ECO:0000313|EMBL:ONM00019.1};	Endocytosis protein RME-8, contains DnaJ domain	GO:0005829,cytosol; GO:0005783,endoplasmic reticulum; GO:0010008,endosome membrane; GO:0005794,Golgi apparatus; GO:0043231,intracellular membrane-bounded organelle; GO:0005770,late endosome; GO:0031902,late endosome membrane; GO:0005802,trans-Golgi network; GO:0005774,vacuolar membrane; GO:0005773,vacuole; GO:0009660,amyloplast organization; GO:0051301,cell division; GO:0045022,early endosome to …	DnaJ domain
gene-LOC100272362	2.72	1.78	2.31	0.6	0.76	0.57	0.34	0.62	0.28	78	47	60	16	21	17	9	16	8	NC_050104.1	29222907	29224727	+	LOC100272362	--	K17500 integrin-linked kinase-associated serine/threonine phosphatase 2C [EC:3.1.3.16] | (RefSeq) WAT1-related protein At3g18200 isoform X1 (A)	uncharacterized protein LOC100272362 [Zea mays]	RecName: Full=WAT1-related protein At5g47470;	RecName: Full=WAT1-related protein {ECO:0000256|RuleBase:RU363077};	--	GO:0016021,integral component of membrane; GO:0005886,plasma membrane; GO:0022857,transmembrane transporter activity	EamA-like transporter family
gene-LOC100272363	42.33	34.62	38.57	26.44	23.27	24.17	70.69	67.96	69.41	1097	827	907	634	581	657	1715	1580	1782	NC_050097.1	39763149	39764669	+	LOC100272363	--	K23947 2-oxoglutarate-dependent dioxygenase [EC:1.14.11.-] | (RefSeq) cl5678_1; uncharacterized protein LOC100272363 (A)	uncharacterized protein LOC100272363 [Zea mays]	RecName: Full=2-oxoglutarate-dependent dioxygenase DAO; EC=1.14.11.-; AltName: Full=Protein DIOXYGENASE FOR AUXIN OXIDATION;	SubName: Full=Putative 2-oxoglutarate-dependent dioxygenase AOP1 {ECO:0000313|EMBL:ONM16724.1};	Iron/ascorbate family oxidoreductases	GO:0051213,dioxygenase activity; GO:0046872,metal ion binding; GO:0009852,auxin catabolic process	non-haem dioxygenase in morphine synthesis N-terminal
gene-LOC100272368	14.5	12.62	13.37	24.72	27.51	26.44	25.16	26.53	28.07	687	551	575	1084	1256	1314	1116	1128	1318	NC_050102.1	137154266	137157801	+	LOC100272368	--	K04079 molecular chaperone HtpG | (RefSeq) pco150589a; uncharacterized protein LOC100272368 (A)	uncharacterized protein LOC100272368 [Zea mays]	RecName: Full=Heat shock protein 81-1; Short=HSP81-1; AltName: Full=Heat shock protein 82;	SubName: Full=Heat shock protein 90-2 {ECO:0000313|EMBL:ONM55780.1};	Molecular chaperone (HSP90 family)	GO:0005737,cytoplasm; GO:0005524,ATP binding; GO:0051082,unfolded protein binding; GO:0006457,protein folding; GO:0006950,response to stress	Histidine kinase-, DNA gyrase B-, and HSP90-like ATPase
gene-LOC100272373	0.74	0.48	0.84	1.98	1.93	1.91	0.82	0.49	0.58	27	16	28	67	68	73	28	16	21	NC_050097.1	66216374	66220120	+	LOC100272373	--	K16297 serine carboxypeptidase-like clade II [EC:3.4.16.-] | (RefSeq) uncharacterized LOC100272373 (A)	Serine carboxypeptidase-like 46 [Zea mays]	RecName: Full=Serine carboxypeptidase-like 45; EC=3.4.16.-; Flags: Precursor;	RecName: Full=Carboxypeptidase {ECO:0000256|RuleBase:RU361156}; EC=3.4.16.- {ECO:0000256|RuleBase:RU361156};	Serine carboxypeptidases (lysosomal cathepsin A)	GO:0005576,extracellular region; GO:0009505,plant-type cell wall; GO:0009506,plasmodesma; GO:0004185,serine-type carboxypeptidase activity; GO:0051603,proteolysis involved in cellular protein catabolic process	Serine carboxypeptidase
gene-LOC100272376	7.9	7.64	9.55	17.08	16.4	16.46	16.34	17.26	14.77	249	222	273	498	498	544	482	488	461	NC_050103.1	170148145	170159050	-	LOC100272376	--	K01904 4-coumarate--CoA ligase [EC:6.2.1.12] | (RefSeq) 4-coumarate--CoA ligase-like 5 (A)	uncharacterized protein LOC100272376 [Zea mays]	RecName: Full=4-coumarate--CoA ligase-like 5; EC=6.2.1.-;	SubName: Full=Uncharacterized protein {ECO:0000313|EMBL:ACF83595.1};	Acyl-CoA synthetase	GO:0005524,ATP binding; GO:0016874,ligase activity; GO:0008152,metabolic process	AMP-binding enzyme C-terminal domain
gene-LOC100272379	14.27	13.97	15.63	8.02	6.16	6.03	10.29	9.34	10.56	625	564	621	325	260	277	422	367	458	NC_050098.1	153834754	153940325	+	LOC100272379	--	K19891 glucan endo-1,3-beta-glucosidase 1/2/3 [EC:3.2.1.39] | (RefSeq) O-Glycosyl hydrolases family 17 protein (A)	uncharacterized protein LOC100272379 isoform X1 [Zea mays]	RecName: Full=Glucan endo-1,3-beta-glucosidase GII; EC=3.2.1.39 {ECO:0000269|PubMed:8514770}; AltName: Full=(1->3)-beta-glucan endohydrolase GII; AltName: Full=(1->3)-beta-glucanase isoenzyme GII; AltName: Full=Beta-1,3-endoglucanase GII; Flags: Precursor;	SubName: Full=Glucan endo-1,3-beta-glucosidase GII {ECO:0000313|EMBL:OEL37777.1};	--	GO:0042973,glucan endo-1,3-beta-D-glucosidase activity; GO:0006076,(1->3)-beta-D-glucan catabolic process; GO:0050832,defense response to fungus	Glycosyl hydrolases family 17
gene-LOC100272381	0.37	0.56	0.65	0.04	0	0	0.44	0.41	0.34	10	14	16	1	0	0	11	10	9	NC_050097.1	238595482	238597476	+	LOC100272381	--	K00472 prolyl 4-hydroxylase [EC:1.14.11.2] | (RefSeq) uncharacterized LOC100272381 precursor (A)	uncharacterized LOC100272381 precursor [Zea mays]	RecName: Full=Probable prolyl 4-hydroxylase 7 {ECO:0000305}; Short=AtP4H7 {ECO:0000303|Ref.5}; EC=1.14.11.2 {ECO:0000305};	SubName: Full=Prolyl 4-hydroxylase 4 {ECO:0000313|EMBL:AEP37745.1}; SubName: Full=Putative prolyl 4-hydroxylase 12 {ECO:0000313|EMBL:ONM27536.1};	Prolyl 4-hydroxylase alpha subunit	GO:0005789,endoplasmic reticulum membrane; GO:0016021,integral component of membrane; GO:0005506,iron ion binding; GO:0031418,L-ascorbic acid binding; GO:0004656,procollagen-proline 4-dioxygenase activity	2OG-Fe(II) oxygenase superfamily
gene-LOC100272382	23.88	25.96	25.88	11.53	13.1	11.59	20.38	21.32	21.43	1592	1595	1565	711	841	810	1272	1275	1415	NC_050096.1	285088679	285095188	+	LOC100272382	--	K05391 cyclic nucleotide gated channel, plant | (RefSeq) uncharacterized protein LOC100272382 isoform X1 (A)	uncharacterized protein LOC100272382 [Zea mays]	RecName: Full=Cyclic nucleotide-gated ion channel 2; Short=AtCNGC2; AltName: Full=Cyclic nucleotide- and calmodulin-regulated ion channel 2; AltName: Full=Protein DEFENSE NO DEATH 1;	SubName: Full=Cyclic nucleotide-gated ion channel 2 {ECO:0000313|EMBL:ONM09523.1};	K+-channel ERG and related proteins, contain PAS/PAC sensor domain	GO:0005887,integral component of plasma membrane; GO:0005622,intracellular; GO:0005262,calcium channel activity; GO:0005516,calmodulin binding; GO:0030552,cAMP binding; GO:0030553,cGMP binding; GO:0005222,intracellular cAMP-activated cation channel activity; GO:0005221,intracellular cyclic nucleotide activated cation channel activity; GO:0005242,inward rectifier potassium channel activity; GO:007…	Cyclic nucleotide-binding domain
gene-LOC100272399	36.2	33.26	31.52	76.4	86.24	87.08	34.25	33.38	27.66	1025	868	810	2002	2353	2586	908	848	776	NC_050096.1	222345681	222347227	-	LOC100272399	--	--	uncharacterized protein LOC100272399 [Zea mays]	RecName: Full=Protein MARD1 {ECO:0000303|PubMed:15159630}; AltName: Full=Mediator of ABA-regulated dormancy1 {ECO:0000303|PubMed:15159630}; AltName: Full=Senescence-associated protein SAG102 {ECO:0000303|PubMed:11402199};	SubName: Full=Uncharacterized protein {ECO:0000313|EMBL:ACF83643.1, ECO:0000313|EnsemblPlants:Zm00001d032292_P001};	--	GO:0010494,cytoplasmic stress granule; GO:0000932,P-body; GO:0046872,metal ion binding; GO:0009737,response to abscisic acid; GO:0010162,seed dormancy process	zinc-finger of the FCS-type, C2-C2
gene-LOC100272412	1.86	2.19	1.87	0.94	0.82	0.72	1.48	1.45	1.79	47	51	43	22	20	19	35	33	45	NC_050101.1	174531172	174532692	+	LOC100272412	--	K09422 transcription factor MYB, plant | (RefSeq) putative MYB DNA-binding domain superfamily protein (A)	putative MYB DNA-binding domain superfamily protein [Zea mays]	RecName: Full=Transcription factor MYB36 {ECO:0000303|PubMed:9839469}; AltName: Full=Myb-related protein 36 {ECO:0000303|PubMed:9839469}; Short=AtMYB36 {ECO:0000303|PubMed:9839469};	SubName: Full=Transcription factor MYB36 {ECO:0000313|EMBL:AQK88255.1};	Transcription factor, Myb superfamily	GO:0048226,Casparian strip; GO:0005634,nucleus; GO:0003700,DNA-binding transcription factor activity; GO:0000981,DNA-binding transcription factor activity, RNA polymerase II-specific; GO:0043565,sequence-specific DNA binding; GO:0001135,RNA polymerase II transcription regulator recruiting activity; GO:0044212,transcription regulatory region DNA binding; GO:0030154,cell differentiation; GO:0035987…	Myb-like DNA-binding domain
gene-LOC100272430	22.01	23.4	21.49	7.94	5.38	4.56	10.39	9.87	9.55	833	816	738	278	196	181	368	335	358	NC_050097.1	38407949	38413426	+	LOC100272430	--	--	--	--	--	--	--	--
gene-LOC100272433	0.71	0.77	0.79	8.21	6.7	6.93	6.76	6.51	6.91	22	22	22	234	199	224	195	180	211	NC_050098.1	180677090	180678722	-	LOC100272433	--	K17604 zinc finger SWIM domain-containing protein 3 | (RefSeq) uncharacterized LOC104456899 (A)	uncharacterized protein LOC100272433 [Zea mays]	--	SubName: Full=Uncharacterized protein {ECO:0000313|EMBL:ACF83705.1};	--	--	MuDR family transposase
gene-LOC100272446	0	0	0	0	0	0	0.03	0.11	0.15	0	0	0	0	0	0	1	4	6	NC_050100.1	43155198	43157377	+	LOC100272446	--	K09422 transcription factor MYB, plant | (RefSeq) cl6449_1b; uncharacterized protein LOC100272446 (A)	uncharacterized protein LOC100272446 isoform X1 [Zea mays]	RecName: Full=Transcription factor GAMYB; AltName: Full=OsGAMyb;	SubName: Full=Myb domain protein 101 {ECO:0000313|EMBL:AQK66045.1};	Transcription factor, Myb superfamily	GO:0005634,nucleus; GO:0000981,DNA-binding transcription factor activity, RNA polymerase II-specific; GO:0043565,sequence-specific DNA binding; GO:0001135,RNA polymerase II transcription regulator recruiting activity; GO:0044212,transcription regulatory region DNA binding; GO:0048653,anther development; GO:0030154,cell differentiation; GO:0009555,pollen development; GO:0006357,regulation of trans…	Myb-like DNA-binding domain
gene-LOC100272451	0.7	0.32	0.74	0.35	0.06	0.17	0.31	0.42	0.24	24	10	23	11	2	6	10	13	8	NC_050104.1	139733687	139735904	-	LOC100272451	--	K09422 transcription factor MYB, plant | (RefSeq) putative MYB DNA-binding domain superfamily protein (A)	putative MYB DNA-binding domain superfamily protein [Zea mays]	RecName: Full=Transcription factor MYB2 {ECO:0000305}; AltName: Full=Myb-related protein 2 {ECO:0000305}; Short=OsMYB2 {ECO:0000303|PubMed:22301384};	SubName: Full=Myb domain protein 112 {ECO:0000313|EMBL:AQL07037.1};	Transcription factor, Myb superfamily	GO:0005634,nucleus; GO:0000981,DNA-binding transcription factor activity, RNA polymerase II-specific; GO:0043565,sequence-specific DNA binding; GO:0001135,RNA polymerase II transcription regulator recruiting activity; GO:0044212,transcription regulatory region DNA binding; GO:0030154,cell differentiation; GO:1901002,positive regulation of response to salt stress; GO:1902584,positive regulation of…	Myb-like DNA-binding domain
gene-LOC100272454	1.37	1.15	1.26	0.29	0.47	0.36	1.14	0.85	0.81	36	28	30	7	12	10	28	20	21	NC_050100.1	192959159	192963609	+	LOC100272454	--	K09422 transcription factor MYB, plant | (RefSeq) gpm41; uncharacterized protein LOC100272454 (A)	uncharacterized protein LOC100272454 [Zea mays]	RecName: Full=Transcription factor LAF1 {ECO:0000303|PubMed:11581165}; AltName: Full=Myb-related protein 18 {ECO:0000303|PubMed:9839469}; Short=AtMYB18 {ECO:0000303|PubMed:9839469}; AltName: Full=Protein LONG AFTER FAR-RED LIGHT 1 {ECO:0000303|PubMed:11581165};	SubName: Full=MYB transcription factor {ECO:0000313|EMBL:ADX60126.1}; SubName: Full=Myb domain protein 19 {ECO:0000313|EMBL:AQK73044.1};	Transcription factor, Myb superfamily	GO:0016607,nuclear speck; GO:0005634,nucleus; GO:0003700,DNA-binding transcription factor activity; GO:0000981,DNA-binding transcription factor activity, RNA polymerase II-specific; GO:0043565,sequence-specific DNA binding; GO:0001135,RNA polymerase II transcription regulator recruiting activity; GO:0044212,transcription regulatory region DNA binding; GO:0030154,cell differentiation; GO:0010018,f…	Myb-like DNA-binding domain
gene-LOC100272472	0.03	0	0	0.5	0.69	0.89	0.31	0.1	0.29	1	0	0	16	23	32	10	3	10	NC_050100.1	178997323	179000472	+	LOC100272472	--	--	uncharacterized protein LOC100272472 isoform X1 [Zea mays]	--	SubName: Full=Uncharacterized protein {ECO:0000313|EMBL:ACF83784.1, ECO:0000313|EnsemblPlants:Zm00001d016912_P002};	--	--	--
gene-LOC100272477	13.37	12.64	13.93	5.08	6.94	6.21	7.79	8.13	8.62	310	270	293	109	155	151	169	169	198	NC_050097.1	19278605	19284225	-	LOC100272477	--	--	--	--	--	--	--	--
gene-LOC100272482	8.33	9.06	7.31	3.32	4.24	3.87	2.55	2.12	1.99	447	448	356	165	219	218	128	102	106	NC_050096.1	297317619	297321491	+	LOC100272482	--	K12403 AP-4 complex subunit sigma-1 | (RefSeq) AP-4 complex subunit sigma-like isoform X1 (A)	uncharacterized protein LOC100272482 precursor [Zea mays]	--	SubName: Full=NEP-interacting protein 1 {ECO:0000313|EMBL:ONM10519.1};	--	--	Neprosin activation peptide
gene-LOC100272502	7.26	8.6	7.91	20.74	21.18	22.12	19.58	20.34	20.26	339	370	335	896	953	1083	856	852	937	NC_050100.1	175484450	175490635	+	LOC100272502	--	K17087 transmembrane 9 superfamily member 3 | (RefSeq) transmembrane 9 superfamily member 1 (A)	transmembrane 9 superfamily member 1 isoform X1 [Zea mays]	RecName: Full=Transmembrane 9 superfamily member 1 {ECO:0000305}; AltName: Full=Endomembrane protein 12 {ECO:0000303|PubMed:22570441}; AltName: Full=Transmembrane nine protein 1 {ECO:0000303|PubMed:20681974}; Short=AtTMN1 {ECO:0000303|PubMed:20681974}; Flags: Precursor;	RecName: Full=Transmembrane 9 superfamily member {ECO:0000256|RuleBase:RU363079};	Endosomal membrane proteins, EMP70	GO:0005801,cis-Golgi network; GO:0005768,endosome; GO:0010008,endosome membrane; GO:0005794,Golgi apparatus; GO:0005797,Golgi medial cisterna; GO:0000139,Golgi membrane; GO:0016021,integral component of membrane; GO:0016020,membrane; GO:0005802,trans-Golgi network	Endomembrane protein 70
gene-LOC100272503	0.97	0.75	0.73	0.54	0.4	0.55	1.62	0.74	1.09	35	25	24	18	14	21	55	24	39	NC_050098.1	205636949	205646951	-	LOC100272503	--	--	--	--	--	--	--	--
gene-LOC100272506	3.9	3.81	4.3	12.52	11.71	11.4	10.56	11.58	11.69	170	153	170	505	492	521	431	453	505	NC_050096.1	194244625	194247901	-	LOC100272506	--	K23222 nuclease HARBI1 [EC:3.1.-.-] | (RefSeq) uncharacterized protein LOC109212065 (A)	hypothetical protein ZEAMMB73_Zm00001d031505 [Zea mays]	--	SubName: Full=Uncharacterized protein {ECO:0000313|EMBL:ONM03016.1, ECO:0000313|EnsemblPlants:Zm00001d031505_P002};	--	--	Myb/SANT-like DNA-binding domain
gene-LOC100272507	2.52	3.39	3.26	2.37	2.33	2.61	0.12	0.12	0.06	46	57	54	40	41	50	2	2	1	NC_050102.1	147250102	147251021	-	LOC100272507	--	K09286 EREBP-like factor | (RefSeq) dehydration-responsive element-binding protein 1A-like (A)	putative AP2/EREBP transcription factor superfamily protein [Zea mays]	RecName: Full=Dehydration-responsive element-binding protein 1H; Short=Protein DREB1H;	SubName: Full=AP2-EREBP transcription factor {ECO:0000313|EMBL:AIB05045.1}; SubName: Full=Dehydration-responsive element-binding protein 1B {ECO:0000313|EMBL:ONM56544.1};	--	GO:0005634,nucleus; GO:0003677,DNA binding; GO:0003700,DNA-binding transcription factor activity; GO:0006351,transcription, DNA-templated	AP2 domain
gene-LOC100272515	12.31	12.07	12.83	1.15	1.02	0.83	2.11	1.98	2.51	312	282	295	27	25	22	50	45	63	NC_050096.1	230459947	230462019	-	LOC100272515	--	--	uncharacterized protein LOC100272515 precursor [Zea mays]	RecName: Full=Endonuclease 1; Short=AtENDO1; EC=3.1.30.1; AltName: Full=Bifunctional nuclease I; Short=AtBFN1; AltName: Full=Deoxyribonuclease ENDO1; AltName: Full=Single-stranded-nucleate endonuclease ENDO1; Flags: Precursor;	SubName: Full=Endonuclease 1 {ECO:0000313|EMBL:ONM05219.1};	--	GO:0016891,endoribonuclease activity, producing 5'-phosphomonoesters; GO:0046872,metal ion binding; GO:0003676,nucleic acid binding; GO:0000014,single-stranded DNA endodeoxyribonuclease activity; GO:0043765,T/G mismatch-specific endonuclease activity; GO:0006308,DNA catabolic process; GO:0080187,floral organ senescence; GO:0010150,leaf senescence	S1/P1 Nuclease
gene-LOC100272531	10.97	10.66	12.44	5.33	5.82	4.93	8.3	7.13	10.56	278	249	286	125	142	131	197	162	265	NC_050098.1	203164606	203167382	-	LOC100272531	--	K16055 trehalose 6-phosphate synthase/phosphatase [EC:2.4.1.15 3.1.3.12] | (RefSeq) uncharacterized LOC100272531 (A)	uncharacterized LOC100272531 [Zea mays]	RecName: Full=Probable alpha,alpha-trehalose-phosphate synthase [UDP-forming] 7; EC=2.4.1.15; AltName: Full=Trehalose-6-phosphate synthase 7; Short=AtTPS7;	RecName: Full=Trehalose 6-phosphate phosphatase {ECO:0000256|RuleBase:RU361117}; EC=3.1.3.12 {ECO:0000256|RuleBase:RU361117};	Trehalose-6-phosphate synthase component TPS1 and related subunits	GO:0005829,cytosol; GO:0016791,phosphatase activity; GO:0016757,transferase activity, transferring glycosyl groups; GO:0005992,trehalose biosynthetic process; GO:0070413,trehalose metabolism in response to stress	haloacid dehalogenase-like hydrolase
[truncated: 7,602 more rows]
