# Supplementary material for: Alpha-Linolenic Acid Mediates Diverse Drought Responses in Maize (Zea mays L.) at Seedling and Flowering Stages
Source: Molecules. 2022 Jan 25;27(3):771. doi: 10.3390/molecules27030771 (PMC8839722; doi:10.3390/molecules27030771)
Supplement: Supplementary file 1 [file molecules-27-00771-s001.zip › Table S5.xls.xlsx]

## Sheet: S (T1)
Table-S5
#Kegg_pathway	ko_id	Cluter_frequency	Genome_frequency	P-value	Corrected_P-value	GeneID	KEGG Orthology	hyperlink
Zeatin biosynthesis	ko00908	22 out of 863 2.54924681344148%	89 out of 11432 0.77851644506648%	4.883e-07	6.25024e-05	gene-LOC542056;gene-LOC542585;gene-LOC100158226;gene-LOC103644233;gene-LOC109943562;gene-LOC100272862;gene-LOC103636476;gene-LOC100382397;gene-LOC103628612;gene-LOC103630075;gene-LOC103637891;gene-LOC100273043;gene-LOC100282827;gene-LOC100383517;gene-LOC100383745;gene-LOC103629923;gene-LOC103642530;gene-LOC103654242;gene-LOC103654243;gene-LOC100280958;gene-LOC100281699;gene-LOC100282611	K00279+K00279+K10760+K10760+K13493+K13493+K13495+K13496+K13496+K13496+K13496+K13496+K23452+K23452+K23452+K23452+K23452+K23452+K23452+K23452+K23452+K23452	https:\\www.genome.jp\dbget-bin\www_bget?map00908
Biosynthesis of secondary metabolites	ko01110	237 out of 863 27.4623406720742%	2423 out of 11432 21.1948915325402%	3.15686e-06	0.000404079	gene-LOC100282632;gene-LOC100193279;gene-LOC103633374;gene-LOC100285726;gene-LOC100280688;gene-LOC100285462;gene-LOC100273454;gene-LOC100193894;gene-LOC100285809;gene-LOC100382449;gene-LOC542567;gene-LOC100280692;gene-LOC103632492;gene-LOC100037774;gene-LOC542333;gene-LOC100286304;gene-LOC100382019;gene-LOC118473462;gene-LOC118472916;gene-LOC100283178;gene-LOC100382459;gene-LOC103628960;gene-LOC1…	K00003+K00016+K00021+K00025+K00058+K00059+K00083+K00121+K00128+K00128+K00128+K00128+K00134+K00134+K00134+K00145+K00145+K00147+K00234+K00422+K00430+K00430+K00430+K00430+K00430+K00430+K00430+K00430+K00430+K00430+K00430+K00430+K00430+K00430+K00430+K00430+K00430+K00430+K00430+K00454+K00454+K00475+K00487+K00511+K00547+K00549+K00549+K00559+K00591+K00611+K00660+K00688+K00703+K00787+K00787+K00789+K00815+…	https:\\www.genome.jp\dbget-bin\www_bget?map01110
Flavonoid biosynthesis	ko00941	24 out of 863 2.78099652375435%	124 out of 11432 1.08467459762071%	1.53353e-05	0.00196292	gene-LOC542712;gene-LOC103636555;gene-LOC100282642;gene-LOC100284018;gene-LOC100383090;gene-LOC100285776;gene-LOC103639274;gene-LOC100273383;gene-LOC100280098;gene-LOC103631816;gene-LOC100191750;gene-LOC103639152;gene-LOC103648159;gene-LOC109942262;gene-LOC100280876;gene-LOC100286107;gene-LOC100272982;gene-LOC100278079;gene-LOC103640406;gene-LOC103626938;gene-LOC103633203;gene-LOC103633813;gene-L…	K00475+K00487+K00660+K01859+K01859+K05278+K05278+K05280+K08695+K13065+K13065+K13065+K13065+K13065+K13080+K13082+K13082+K13083+K22440+K22845+K22845+K22845+K22845+K22845	https:\\www.genome.jp\dbget-bin\www_bget?map00941
Glutathione metabolism	ko00480	25 out of 863 2.89687137891078%	158 out of 11432 1.38208537438768%	0.000315083	0.0403306	gene-LOC103634626;gene-LOC100280060;gene-LOC100282326;gene-LOC100856957;gene-LOC103628222;gene-LOC103633158;gene-LOC100192043;gene-LOC103637303;gene-LOC103640476;gene-LOC541838;gene-LOC541843;gene-LOC541845;gene-LOC541847;gene-LOC541849;gene-LOC541991;gene-LOC542311;gene-LOC542491;gene-LOC542630;gene-LOC542631;gene-LOC542734;gene-LOC542740;gene-LOC100281225;gene-LOC100282447;gene-LOC103648180;gen…	K00432+K00432+K00434+K00799+K00799+K00799+K00799+K00799+K00799+K00799+K00799+K00799+K00799+K00799+K00799+K00799+K00799+K00799+K00799+K00799+K00799+K00799+K00799+K21456+K22596	https:\\www.genome.jp\dbget-bin\www_bget?map00480
Nitrogen metabolism	ko00910	13 out of 863 1.5063731170336%	64 out of 11432 0.559832050384884%	0.000837669	0.107222	gene-LOC103654201;gene-LOC100217054;gene-LOC100384165;gene-LOC103644057;gene-LOC542215;gene-LOC542400;gene-LOC542746;gene-LOC109944895;gene-LOC100383210;gene-LOC103638669;gene-LOC103654219;gene-LOC109939975;gene-LOC542278	K00366+K01455+K01674+K01674+K01915+K01915+K01915+K02575+K10534+K10534+K10534+K10534+K10534	https:\\www.genome.jp\dbget-bin\www_bget?map00910
Brassinosteroid biosynthesis	ko00905	7 out of 863 0.811123986095017%	23 out of 11432 0.201189643107068%	0.00114219	0.1462	gene-LOC103647105;gene-LOC100193331;gene-LOC100217085;gene-LOC100286851;gene-LOC100382270;gene-LOC103626790;gene-LOC103632819	K09588+K09590+K12639+K15639+K15639+K15639+K20623	https:\\www.genome.jp\dbget-bin\www_bget?map00905
Plant-pathogen interaction	ko04626	71 out of 863 8.22711471610661%	656 out of 11432 5.73827851644507%	0.00116085	0.148589	gene-LOC103647156;gene-LOC103654233;gene-LOC100196928;gene-LOC103625819;gene-LOC103636213;gene-LOC103640876;gene-LOC103647581;gene-LOC103648635;gene-LOC109946070;gene-LOC100217086;gene-LOC100281486;gene-LOC103631598;gene-LOC103640836;gene-LOC103645931;gene-LOC103650261;gene-LOC103651670;gene-LOC110740342;gene-LOC100273273;gene-LOC100857064;gene-LOC103635341;gene-LOC103639796;gene-LOC103649651;gen…	K02183+K02183+K04079+K13412+K13412+K13412+K13412+K13412+K13413+K13413+K13413+K13420+K13420+K13420+K13420+K13420+K13420+K13420+K13424+K13424+K13424+K13424+K13424+K13425+K13425+K13428+K13428+K13429+K13429+K13433+K13434+K13436+K13448+K13448+K13448+K13449+K13449+K13456+K13457+K13457+K13457+K13457+K13457+K13457+K13457+K13457+K13457+K13457+K13457+K13457+K13457+K13459+K13459+K13459+K13459+K15397+K15397+…	https:\\www.genome.jp\dbget-bin\www_bget?map04626
Metabolic pathways	ko01100	409 out of 863 47.3928157589803%	4861 out of 11432 42.5209937018894%	0.0015127	0.193625	gene-LOC100282632;gene-LOC100193279;gene-LOC100501091;gene-LOC100281252;gene-LOC103633374;gene-LOC100285726;gene-LOC100280688;gene-LOC100285462;gene-LOC100383092;gene-LOC100273454;gene-LOC103639663;gene-LOC100283366;gene-LOC100280292;gene-LOC100193894;gene-LOC103627631;gene-LOC103649793;gene-LOC100285809;gene-LOC100382449;gene-LOC542567;gene-LOC100280692;gene-LOC103632492;gene-LOC100037774;gene-L…	K00003+K00016+K00020+K00020+K00021+K00025+K00058+K00059+K00079+K00083+K00103+K00108+K00108+K00121+K00122+K00122+K00128+K00128+K00128+K00128+K00134+K00134+K00134+K00145+K00145+K00147+K00234+K00297+K00306+K00306+K00366+K00422+K00423+K00423+K00430+K00430+K00430+K00430+K00430+K00430+K00430+K00430+K00430+K00430+K00430+K00430+K00430+K00430+K00430+K00430+K00430+K00430+K00430+K00432+K00432+K00434+K00454+…	https:\\www.genome.jp\dbget-bin\www_bget?map01100
Histidine metabolism	ko00340	9 out of 863 1.04287369640788%	39 out of 11432 0.341147655703289%	0.00205484	0.263019	gene-LOC100285809;gene-LOC100382449;gene-LOC542567;gene-LOC100280692;gene-LOC103627258;gene-LOC103634912;gene-LOC100284905;gene-LOC100194250;gene-LOC100274072	K00128+K00128+K00128+K00128+K01590+K14085+K14152+K14152+K14152	https:\\www.genome.jp\dbget-bin\www_bget?map00340
Benzoxazinoid biosynthesis	ko00402	6 out of 863 0.695249130938586%	20 out of 11432 0.174947515745276%	0.00280924	0.359583	gene-LOC103644182;gene-LOC542117;gene-LOC100273163;gene-LOC100192631;gene-LOC103652724;gene-LOC100216728	K13222+K13222+K13222+K13223+K13224+K13230	https:\\www.genome.jp\dbget-bin\www_bget?map00402
Glycerolipid metabolism	ko00561	25 out of 863 2.89687137891078%	185 out of 11432 1.61826452064381%	0.00315052	0.403266	gene-LOC100285809;gene-LOC100382449;gene-LOC542567;gene-LOC100280692;gene-LOC100191961;gene-LOC103641986;gene-LOC103653898;gene-csu861;gene-LOC100279824;gene-LOC100281899;gene-LOC100282230;gene-LOC100303916;gene-LOC103641295;gene-LOC109941956;gene-LOC100217066;gene-LOC100279712;gene-LOC100383973;gene-LOC118473514;gene-LOC103646485;gene-LOC103648202;gene-LOC100272827;gene-LOC100281738;gene-LOC1036…	K00128+K00128+K00128+K00128+K00679+K00679+K00679+K00679+K00679+K00679+K00679+K01054+K01054+K01054+K01054+K01054+K03715+K07407+K09480+K13508+K13508+K13508+K14085+K15918+K18693	https:\\www.genome.jp\dbget-bin\www_bget?map00561
Monoterpenoid biosynthesis	ko00902	6 out of 863 0.695249130938586%	21 out of 11432 0.18369489153254%	0.00368534	0.471723	gene-LOC103654934;gene-LOC103654935;gene-LOC103646153;gene-LOC100273237;gene-LOC100280419;gene-LOC100281076	K15086+K15086+K15095+K15095+K15095+K15095	https:\\www.genome.jp\dbget-bin\www_bget?map00902
Limonene and pinene degradation	ko00903	4 out of 863 0.463499420625724%	10 out of 11432 0.0874737578726382%	0.0046825	0.59936	gene-LOC100285809;gene-LOC100382449;gene-LOC542567;gene-LOC100280692	K00128+K00128+K00128+K00128	https:\\www.genome.jp\dbget-bin\www_bget?map00903
Phenylpropanoid biosynthesis	ko00940	41 out of 863 4.75086906141367%	362 out of 11432 3.1665500349895%	0.0057181	0.731916	gene-LOC100273454;gene-LOC100382459;gene-LOC103628960;gene-LOC103635254;gene-LOC103635713;gene-LOC103639086;gene-LOC103643974;gene-LOC100192105;gene-LOC100192761;gene-LOC100193733;gene-LOC100194341;gene-LOC100217011;gene-LOC100272764;gene-LOC100273061;gene-LOC100273283;gene-LOC100273479;gene-LOC100279351;gene-LOC100279575;gene-LOC100281286;gene-LOC100282284;gene-LOC103636555;gene-LOC100502286;gen…	K00083+K00430+K00430+K00430+K00430+K00430+K00430+K00430+K00430+K00430+K00430+K00430+K00430+K00430+K00430+K00430+K00430+K00430+K00430+K00430+K00487+K01188+K01188+K01188+K01188+K05349+K05350+K09755+K10775+K10775+K13065+K13065+K13065+K13065+K13065+K22395+K22395+K23260+K23260+K23260+K23260	https:\\www.genome.jp\dbget-bin\www_bget?map00940
Cutin, suberine and wax biosynthesis	ko00073	12 out of 863 1.39049826187717%	71 out of 11432 0.621063680895731%	0.00645373	0.826078	gene-LOC109940799;gene-LOC100273498;gene-LOC100501834;gene-LOC100217282;gene-LOC100192014;gene-LOC103651350;gene-LOC100285310;gene-LOC100285543;gene-LOC100275552;gene-LOC100191675;gene-LOC103650734;gene-LOC542408	K13356+K15400+K15402+K15402+K15403+K15406+K17991+K17991+K20495+K20769+K20769+K20769	https:\\www.genome.jp\dbget-bin\www_bget?map00073
Glycolysis / Gluconeogenesis	ko00010	28 out of 863 3.24449594438007%	229 out of 11432 2.00314905528341%	0.00760848	0.973886	gene-LOC100193279;gene-LOC100193894;gene-LOC100285809;gene-LOC100382449;gene-LOC542567;gene-LOC100280692;gene-LOC103632492;gene-LOC100037774;gene-LOC542333;gene-LOC100283735;gene-LOC100191982;gene-LOC100217005;gene-LOC118473497;gene-LOC100280449;gene-LOC100381624;gene-LOC103625825;gene-LOC103655896;gene-LOC103639611;gene-LOC100283171;gene-LOC100383712;gene-LOC100282142;gene-LOC100191671;gene-LOC1…	K00016+K00121+K00128+K00128+K00128+K00128+K00134+K00134+K00134+K00844+K00850+K00850+K00895+K00895+K00927+K01568+K01610+K01623+K01785+K01785+K01803+K01834+K01835+K01913+K03841+K14085+K15633+K15633	https:\\www.genome.jp\dbget-bin\www_bget?map00010
Diterpenoid biosynthesis	ko00904	9 out of 863 1.04287369640788%	49 out of 11432 0.428621413575927%	0.0101274	1	gene-an2;gene-LOC100279558;gene-LOC103639316;gene-LOC100284370;gene-LOC103631860;gene-LOC103636636;gene-LOC103652787;gene-LOC103631958;gene-CYP92C6	K04120+K04121+K04123+K04125+K04125+K04125+K16085+K22639+K22640	https:\\www.genome.jp\dbget-bin\www_bget?map00904
MAPK signaling pathway - plant	ko04016	50 out of 863 5.79374275782155%	481 out of 11432 4.2074877536739%	0.0125516	1	gene-LOC103654636;gene-LOC103647156;gene-LOC103654233;gene-LOC109946070;gene-LOC100217086;gene-LOC100281486;gene-LOC103631598;gene-LOC103640836;gene-LOC103645931;gene-LOC103650261;gene-LOC103651670;gene-LOC110740342;gene-LOC100273273;gene-LOC100283423;gene-LOC103633023;gene-LOC103635561;gene-LOC100193144;gene-LOC100857064;gene-LOC103635341;gene-LOC103639796;gene-LOC103649651;gene-LOC109942946;gen…	K00940+K02183+K02183+K13413+K13413+K13413+K13420+K13420+K13420+K13420+K13420+K13420+K13420+K13422+K13422+K13422+K13422+K13424+K13424+K13424+K13424+K13424+K13425+K13425+K13449+K13449+K14496+K14497+K14497+K14497+K14514+K17686+K17686+K20547+K20547+K20547+K20547+K20547+K20557+K20557+K20557+K20606+K20716+K20716+K20716+K20718+K20718+K20718+K20728+K20728	https:\\www.genome.jp\dbget-bin\www_bget?map04016
Glycine, serine and threonine metabolism	ko00260	17 out of 863 1.96987253765933%	134 out of 11432 1.17214835549335%	0.0237826	1	gene-LOC100282632;gene-LOC100280688;gene-LOC100283366;gene-LOC100280292;gene-LOC100283462;gene-LOC100280078;gene-LOC103652550;gene-LOC103641813;gene-LOC541855;gene-LOC100191671;gene-LOC103653765;gene-LOC103653902;gene-LOC103634912;gene-LOC103634611;gene-LOC103651775;gene-LOC103651345;gene-LOC100281069	K00003+K00058+K00108+K00108+K00306+K00306+K00827+K00830+K01695+K01834+K12524+K12524+K14085+K15633+K15633+K15918+K15919	https:\\www.genome.jp\dbget-bin\www_bget?map00260
Stilbenoid, diarylheptanoid and gingerol biosynthesis	ko00945	11 out of 863 1.27462340672074%	79 out of 11432 0.691042687193842%	0.0344016	1	gene-LOC103636555;gene-LOC103631816;gene-LOC100191750;gene-LOC103639152;gene-LOC103648159;gene-LOC109942262;gene-LOC100282743;gene-LOC100284287;gene-LOC100193561;gene-LOC100272885;gene-LOC103626945	K00487+K13065+K13065+K13065+K13065+K13065+K16040+K16040+K16040+K16040+K17212	https:\\www.genome.jp\dbget-bin\www_bget?map00945
Sesquiterpenoid and triterpenoid biosynthesis	ko00909	6 out of 863 0.695249130938586%	33 out of 11432 0.288663400979706%	0.0347894	1	gene-LOC100285558;gene-LOC732751;gene-LOC103641097;gene-LOC103641099;gene-LOC542688;gene-LOC542156	K00511+K14174+K15797+K15797+K15797+K15803	https:\\www.genome.jp\dbget-bin\www_bget?map00909
Phenylalanine metabolism	ko00360	9 out of 863 1.04287369640788%	60 out of 11432 0.524842547235829%	0.0349274	1	gene-LOC100279999;gene-LOC100283222;gene-LOC100286063;gene-LOC100280893;gene-LOC103631817;gene-LOC103641885;gene-LOC103649748;gene-LOC100281042;gene-LOC100281532	K00815+K01426+K01426+K01426+K01593+K01593+K01593+K10775+K10775	https:\\www.genome.jp\dbget-bin\www_bget?map00360
Betalain biosynthesis	ko00965	7 out of 863 0.811123986095017%	43 out of 11432 0.376137158852344%	0.0404261	1	gene-LOC103631817;gene-LOC103641885;gene-LOC103649748;gene-LOC103650928;gene-LOC103652837;gene-LOC103653502;gene-LOC109943284	K01593+K01593+K01593+K15777+K15777+K15777+K15777	https:\\www.genome.jp\dbget-bin\www_bget?map00965
Starch and sucrose metabolism	ko00500	36 out of 863 4.17149478563152%	354 out of 11432 3.09657102869139%	0.0407119	1	gene-LOC103627283;gene-LOC541657;gene-LOC100283735;gene-LOC542072;gene-LOC100216724;gene-LOC100275460;gene-LOC103639137;gene-LOC100285091;gene-LOC103626453;gene-LOC103633084;gene-LOC100502286;gene-LOC109943987;gene-LOC100192939;gene-LOC100279348;gene-LOC103637992;gene-LOC109943123;gene-LOC100273307;gene-LOC103649172;gene-LOC100282477;gene-LOC103631244;gene-LOC100191390;gene-LOC103634742;gene-LOC1…	K00688+K00703+K00844+K00975+K01087+K01087+K01177+K01179+K01179+K01179+K01188+K01188+K01188+K01188+K01193+K01193+K01193+K01214+K01513+K01835+K05349+K05350+K13679+K13679+K16055+K19891+K19891+K19891+K19891+K19891+K19891+K19891+K19891+K19892+K19893+K19893	https:\\www.genome.jp\dbget-bin\www_bget?map00500
Arginine and proline metabolism	ko00330	12 out of 863 1.39049826187717%	92 out of 11432 0.804758572428272%	0.0434077	1	gene-LOC100285809;gene-LOC100382449;gene-LOC542567;gene-LOC100280692;gene-LOC118473462;gene-LOC100272381;gene-LOC100283222;gene-LOC100286063;gene-LOC100280893;gene-LOC100193626;gene-LOC103630430;gene-LOC103634912	K00128+K00128+K00128+K00128+K00147+K00472+K01426+K01426+K01426+K01583+K12657+K14085	https:\\www.genome.jp\dbget-bin\www_bget?map00330
Arginine biosynthesis	ko00220	9 out of 863 1.04287369640788%	63 out of 11432 0.551084674597621%	0.0458358	1	gene-LOC100286304;gene-LOC100382019;gene-LOC100282160;gene-LOC100193705;gene-LOC100216685;gene-LOC100279149;gene-LOC542215;gene-LOC542400;gene-LOC542746	K00145+K00145+K00611+K00814+K00814+K00814+K01915+K01915+K01915	https:\\www.genome.jp\dbget-bin\www_bget?map00220
ABC transporters	ko02010	16 out of 863 1.8539976825029%	136 out of 11432 1.18964310706788%	0.0503665	1	gene-LOC103654810;gene-LOC103641772;gene-LOC103651638;gene-LOC100037760;gene-LOC103641937;gene-LOC100274125;gene-LOC103627899;gene-LOC103632221;gene-LOC103652525;gene-LOC109943388;gene-LOC100384044;gene-LOC103633239;gene-LOC103636060;gene-LOC103638587;gene-LOC103641492;gene-LOC103646334	K05643+K05658+K05658+K05665+K05665+K05665+K05681+K05681+K05681+K05681+K08712+K08712+K08712+K08712+K08712+K08712	https:\\www.genome.jp\dbget-bin\www_bget?map02010
Flavone and flavonol biosynthesis	ko00944	3 out of 863 0.347624565469293%	12 out of 11432 0.104968509447166%	0.0564173	1	gene-LOC100273383;gene-LOC100280876;gene-LOC100278079	K05280+K13080+K13083	https:\\www.genome.jp\dbget-bin\www_bget?map00944
Cyanoamino acid metabolism	ko00460	12 out of 863 1.39049826187717%	97 out of 11432 0.848495451364591%	0.0607956	1	gene-LOC100502286;gene-LOC109943987;gene-LOC100192939;gene-LOC100279348;gene-LOC100217054;gene-LOC100191390;gene-LOC103634742;gene-LOC103638611;gene-LOC100194166;gene-LOC100382663;gene-LOC103635265;gene-LOC103636584	K01188+K01188+K01188+K01188+K01455+K05349+K05350+K13027+K13029+K20802+K20802+K20802	https:\\www.genome.jp\dbget-bin\www_bget?map00460
Ascorbate and aldarate metabolism	ko00053	12 out of 863 1.39049826187717%	97 out of 11432 0.848495451364591%	0.0607956	1	gene-LOC103639663;gene-LOC100285809;gene-LOC100382449;gene-LOC542567;gene-LOC100280692;gene-LOC100285598;gene-LOC103645791;gene-LOC100282326;gene-LOC100273421;gene-LOC109944874;gene-LOC103634912;gene-LOC103648024	K00103+K00128+K00128+K00128+K00128+K00423+K00423+K00434+K00469+K12447+K14085+K16190	https:\\www.genome.jp\dbget-bin\www_bget?map00053
Tryptophan metabolism	ko00380	19 out of 863 2.20162224797219%	174 out of 11432 1.5220433869839%	0.0659505	1	gene-LOC100285809;gene-LOC100382449;gene-LOC542567;gene-LOC100280692;gene-LOC100283222;gene-LOC100286063;gene-LOC100280893;gene-LOC103631817;gene-LOC103641885;gene-LOC103649748;gene-LOC100282971;gene-LOC103638666;gene-LOC103646858;gene-LOC100281459;gene-LOC100281864;gene-LOC103634912;gene-LOC103638999;gene-LOC100281319;gene-LOC100272363	K00128+K00128+K00128+K00128+K01426+K01426+K01426+K01593+K01593+K01593+K11816+K11816+K11816+K11816+K11816+K14085+K22588+K22588+K23947	https:\\www.genome.jp\dbget-bin\www_bget?map00380
Linoleic acid metabolism	ko00591	6 out of 863 0.695249130938586%	39 out of 11432 0.341147655703289%	0.0701766	1	gene-LOC103642039;gene-lox7;gene-LOC100281846;gene-LOC100382651;gene-lox2;gene-lox3	K00454+K00454+K01047+K07424+K15718+K15718	https:\\www.genome.jp\dbget-bin\www_bget?map00591
Valine, leucine and isoleucine degradation	ko00280	12 out of 863 1.39049826187717%	101 out of 11432 0.883484954513646%	0.0776426	1	gene-LOC100501091;gene-LOC100281252;gene-LOC100285809;gene-LOC100382449;gene-LOC542567;gene-LOC100280692;gene-LOC103638397;gene-LOC103652550;gene-LOC100285534;gene-LOC100283469;gene-LOC100304215;gene-LOC103634912	K00020+K00020+K00128+K00128+K00128+K00128+K00826+K00827+K01968+K05605+K05607+K14085	https:\\www.genome.jp\dbget-bin\www_bget?map00280
Indole alkaloid biosynthesis	ko00901	3 out of 863 0.347624565469293%	14 out of 11432 0.122463261021693%	0.083498	1	gene-LOC103631817;gene-LOC103641885;gene-LOC103649748	K01593+K01593+K01593	https:\\www.genome.jp\dbget-bin\www_bget?map00901
Isoquinoline alkaloid biosynthesis	ko00950	6 out of 863 0.695249130938586%	43 out of 11432 0.376137158852344%	0.10216	1	gene-LOC100283178;gene-LOC100279999;gene-LOC103631817;gene-LOC103641885;gene-LOC103649748;gene-LOC109943068	K00422+K00815+K01593+K01593+K01593+K22097	https:\\www.genome.jp\dbget-bin\www_bget?map00950
Amino sugar and nucleotide sugar metabolism	ko00520	25 out of 863 2.89687137891078%	255 out of 11432 2.23058082575227%	0.106851	1	gene-LOC100283735;gene-LOC103655653;gene-LOC542072;gene-LOC100285296;gene-LOC103640665;gene-LOC542525;gene-LOC100274481;gene-LOC100280478;gene-LOC100281817;gene-LOC100272536;gene-LOC103631244;gene-LOC100284577;gene-LOC100274751;gene-LOC103654302;gene-LOC109944874;gene-LOC103633569;gene-LOC100191781;gene-LOC103654454;gene-LOC100279508;gene-LOC103648024;gene-LOC100283208;gene-LOC100284192;gene-LOC1…	K00844+K00972+K00975+K01183+K01183+K01183+K01183+K01183+K01183+K01809+K01835+K08679+K08679+K12446+K12447+K13648+K13648+K15920+K15920+K16190+K20547+K20547+K20547+K20547+K20547	https:\\www.genome.jp\dbget-bin\www_bget?map00520
Galactose metabolism	ko00052	15 out of 863 1.73812282734647%	146 out of 11432 1.27711686494052%	0.13745	1	gene-LOC100283735;gene-LOC100191982;gene-LOC100217005;gene-LOC103637992;gene-LOC109943123;gene-LOC100273307;gene-LOC100283171;gene-LOC100383712;gene-LOC103631244;gene-LOC103644222;gene-LOC103648566;gene-LOC118473514;gene-LOC103639582;gene-LOC100276127;gene-LOC109944874	K00844+K00850+K00850+K01193+K01193+K01193+K01785+K01785+K01835+K06617+K06617+K07407+K12309+K12309+K12447	https:\\www.genome.jp\dbget-bin\www_bget?map00052
Alanine, aspartate and glutamate metabolism	ko00250	10 out of 863 1.15874855156431%	91 out of 11432 0.796011196641008%	0.14738	1	gene-LOC100193705;gene-LOC100216685;gene-LOC100279149;gene-LOC103652550;gene-LOC103641813;gene-LOC100381655;gene-LOC542215;gene-LOC542400;gene-LOC542746;gene-LOC100280779	K00814+K00814+K00814+K00827+K00830+K01580+K01915+K01915+K01915+K17761	https:\\www.genome.jp\dbget-bin\www_bget?map00250
Fatty acid degradation	ko00071	11 out of 863 1.27462340672074%	103 out of 11432 0.900979706088174%	0.1532	1	gene-LOC100193894;gene-LOC100285809;gene-LOC100382449;gene-LOC542567;gene-LOC100280692;gene-LOC118477058;gene-LOC103626597;gene-LOC103644833;gene-LOC103628476;gene-LOC103634912;gene-LOC100275552	K00121+K00128+K00128+K00128+K00128+K07425+K07517+K07517+K10527+K14085+K20495	https:\\www.genome.jp\dbget-bin\www_bget?map00071
Riboflavin metabolism	ko00740	5 out of 863 0.579374275782155%	41 out of 11432 0.358642407277817%	0.194285	1	gene-LOC100282477;gene-LOC100191772;gene-LOC100284727;gene-LOC103646587;gene-LOC100191686	K01513+K11752+K14379+K14379+K20884	https:\\www.genome.jp\dbget-bin\www_bget?map00740
Cysteine and methionine metabolism	ko00270	20 out of 863 2.31749710312862%	218 out of 11432 1.90692792162351%	0.211372	1	gene-LOC100282632;gene-LOC100193279;gene-LOC100285726;gene-LOC100280688;gene-LOC541875;gene-LOC100216665;gene-LOC100274020;gene-LOC100194360;gene-LOC100279999;gene-LOC103638397;gene-LOC103652550;gene-LOC103644069;gene-LOC100286299;gene-LOC109942192;gene-LOC100283053;gene-LOC103653765;gene-LOC103653902;gene-LOC100276442;gene-LOC103648180;gene-LOC100193096	K00003+K00016+K00025+K00058+K00547+K00549+K00549+K00789+K00815+K00826+K00827+K01011+K01244+K01738+K05933+K12524+K12524+K17398+K21456+K22207	https:\\www.genome.jp\dbget-bin\www_bget?map00270
Glyoxylate and dicarboxylate metabolism	ko00630	14 out of 863 1.62224797219003%	146 out of 11432 1.27711686494052%	0.21208	1	gene-LOC100285726;gene-LOC103627631;gene-LOC103649793;gene-LOC103641813;gene-LOC100217054;gene-LOC541929;gene-LOC542252;gene-LOC100280203;gene-LOC100281089;gene-LOC542215;gene-LOC542400;gene-LOC542746;gene-LOC103651345;gene-LOC100281069	K00025+K00122+K00122+K00830+K01455+K01569+K01638+K01647+K01913+K01915+K01915+K01915+K15918+K15919	https:\\www.genome.jp\dbget-bin\www_bget?map00630
Glycerophospholipid metabolism	ko00564	20 out of 863 2.31749710312862%	220 out of 11432 1.92442267319804%	0.223243	1	gene-LOC100273724;gene-LOC100281846;gene-LOC100383645;gene-LOC103626543;gene-LOC103640849;gene-LOC118473389;gene-LOC100217111;gene-LOC100283806;gene-LOC100304242;gene-LOC100383478;gene-LOC100191227;gene-LOC103651602;gene-LOC103648202;gene-LOC100272827;gene-LOC100281738;gene-LOC100191842;gene-LOC100280353;gene-LOC100282863;gene-LOC100191201;gene-LOC100216744	K00968+K01047+K01115+K01115+K01115+K01115+K01115+K01126+K01126+K05929+K06124+K06130+K13508+K13508+K13508+K16818+K18693+K18696+K18696+K18696	https:\\www.genome.jp\dbget-bin\www_bget?map00564
Lysine degradation	ko00310	10 out of 863 1.15874855156431%	104 out of 11432 0.909727081875437%	0.258711	1	gene-LOC100285809;gene-LOC100382449;gene-LOC542567;gene-LOC100280692;gene-LOC100283462;gene-LOC100280078;gene-LOC103653787;gene-LOC103633051;gene-LOC100284915;gene-LOC103634912	K00128+K00128+K00128+K00128+K00306+K00306+K11420+K11430+K11433+K14085	https:\\www.genome.jp\dbget-bin\www_bget?map00310
Arachidonic acid metabolism	ko00590	5 out of 863 0.579374275782155%	47 out of 11432 0.4111266620014%	0.279892	1	gene-LOC100383092;gene-LOC103634626;gene-LOC100280060;gene-LOC100281846;gene-LOC118477058	K00079+K00432+K00432+K01047+K07425	https:\\www.genome.jp\dbget-bin\www_bget?map00590
Tyrosine metabolism	ko00350	6 out of 863 0.695249130938586%	59 out of 11432 0.516095171448565%	0.285123	1	gene-LOC100193894;gene-LOC100283178;gene-LOC100279999;gene-LOC103631817;gene-LOC103641885;gene-LOC103649748	K00121+K00422+K00815+K01593+K01593+K01593	https:\\www.genome.jp\dbget-bin\www_bget?map00350
alpha-Linolenic acid metabolism	ko00592	9 out of 863 1.04287369640788%	95 out of 11432 0.831000699790063%	0.28852	1	gene-LOC103642039;gene-lox7;gene-LOC100281846;gene-LOC103625850;gene-opr1;gene-opr2;gene-LOC103643016;gene-LOC103628476;gene-LOC100191842	K00454+K00454+K01047+K01723+K05894+K05894+K08241+K10527+K16818	https:\\www.genome.jp\dbget-bin\www_bget?map00592
Mismatch repair	ko03430	16 out of 863 1.8539976825029%	185 out of 11432 1.61826452064381%	0.322179	1	gene-LOC100280534;gene-LOC103654870;gene-LOC100383490;gene-LOC100383597;gene-LOC100383814;gene-LOC100501330;gene-LOC103628205;gene-LOC103630777;gene-LOC103636157;gene-LOC103653877;gene-LOC103654316;gene-LOC103654370;gene-LOC118473414;gene-LOC100273584;gene-LOC100278523;gene-LOC109944384	K03505+K07456+K07466+K07466+K07466+K07466+K07466+K07466+K07466+K07466+K07466+K07466+K07466+K07466+K07466+K08739	https:\\www.genome.jp\dbget-bin\www_bget?map03430
Carbapenem biosynthesis	ko00332	1 out of 863 0.115874855156431%	5 out of 11432 0.0437368789363191%	0.324652	1	gene-LOC118473462	K00147	https:\\www.genome.jp\dbget-bin\www_bget?map00332
Photosynthesis - antenna proteins	ko00196	3 out of 863 0.347624565469293%	27 out of 11432 0.236179146256123%	0.333934	1	gene-LOC103651575;gene-LOC103651578;gene-LOC100282054	K08912+K08912+K08912	https:\\www.genome.jp\dbget-bin\www_bget?map00196
DNA replication	ko03030	18 out of 863 2.08574739281576%	213 out of 11432 1.86319104268719%	0.34366	1	gene-LOC100281587;gene-LOC103650443;gene-LOC109941580;gene-LOC100384853;gene-LOC100280534;gene-LOC100383490;gene-LOC100383597;gene-LOC100383814;gene-LOC100501330;gene-LOC103628205;gene-LOC103630777;gene-LOC103636157;gene-LOC103653877;gene-LOC103654316;gene-LOC103654370;gene-LOC118473414;gene-LOC100273584;gene-LOC100278523	K02212+K02324+K02541+K02685+K03505+K07466+K07466+K07466+K07466+K07466+K07466+K07466+K07466+K07466+K07466+K07466+K07466+K07466	https:\\www.genome.jp\dbget-bin\www_bget?map03030
Biosynthesis of amino acids	ko01230	39 out of 863 4.51911935110081%	482 out of 11432 4.21623512946116%	0.347551	1	gene-LOC100282632;gene-LOC100280688;gene-LOC103632492;gene-LOC100037774;gene-LOC542333;gene-LOC100286304;gene-LOC100382019;gene-LOC118473462;gene-LOC100216665;gene-LOC100274020;gene-LOC100282160;gene-LOC100194360;gene-LOC100193705;gene-LOC100216685;gene-LOC100279149;gene-LOC100279999;gene-LOC103638397;gene-LOC100191982;gene-LOC100217005;gene-LOC100381624;gene-LOC100286258;gene-LOC103639611;gene-L…	K00003+K00058+K00134+K00134+K00134+K00145+K00145+K00147+K00549+K00549+K00611+K00789+K00814+K00814+K00814+K00815+K00826+K00850+K00850+K00927+K01609+K01623+K01626+K01647+K01695+K01738+K01803+K01834+K01915+K01915+K01915+K12524+K12524+K12657+K14152+K14152+K14152+K15633+K15633	https:\\www.genome.jp\dbget-bin\www_bget?map01230
beta-Alanine metabolism	ko00410	7 out of 863 0.811123986095017%	77 out of 11432 0.673547935619314%	0.362211	1	gene-LOC100285809;gene-LOC100382449;gene-LOC542567;gene-LOC100280692;gene-LOC100381655;gene-LOC100283469;gene-LOC103634912	K00128+K00128+K00128+K00128+K01580+K05605+K14085	https:\\www.genome.jp\dbget-bin\www_bget?map00410
Homologous recombination	ko03440	17 out of 863 1.96987253765933%	205 out of 11432 1.79321203638908%	0.379465	1	gene-LOC100280534;gene-LOC100383490;gene-LOC100383597;gene-LOC100383814;gene-LOC100501330;gene-LOC103628205;gene-LOC103630777;gene-LOC103636157;gene-LOC103653877;gene-LOC103654316;gene-LOC103654370;gene-LOC118473414;gene-LOC100273584;gene-LOC100278523;gene-LOC100273565;gene-LOC100282783;gene-LOC103652171	K03505+K07466+K07466+K07466+K07466+K07466+K07466+K07466+K07466+K07466+K07466+K07466+K07466+K07466+K10728+K10871+K12173	https:\\www.genome.jp\dbget-bin\www_bget?map03440
Plant hormone signal transduction	ko04075	57 out of 863 6.60486674391657%	727 out of 11432 6.3593421973408%	0.400624	1	gene-LOC109946070;gene-LOC100217086;gene-LOC100281486;gene-LOC103632518;gene-sbp23;gene-LOC100217221;gene-LOC100283423;gene-LOC103633023;gene-LOC103635561;gene-LOC100193144;gene-LOC103631918;gene-LOC542352;gene-LOC100284979;gene-LOC103626249;gene-LOC100275133;gene-LOC100281912;gene-LOC100279873;gene-LOC100502540;gene-LOC103637889;gene-LOC100284259;gene-LOC100384587;gene-LOC100274141;gene-LOC10028…	K13413+K13413+K13413+K13415+K13415+K13415+K13422+K13422+K13422+K13422+K13449+K13449+K13464+K13464+K13464+K13464+K14431+K14432+K14432+K14484+K14484+K14484+K14484+K14485+K14486+K14487+K14488+K14488+K14488+K14488+K14488+K14488+K14488+K14489+K14489+K14490+K14490+K14491+K14493+K14493+K14493+K14493+K14493+K14494+K14494+K14496+K14497+K14497+K14497+K14500+K14504+K14504+K14504+K14505+K14506+K14514+K16189	https:\\www.genome.jp\dbget-bin\www_bget?map04075
Terpenoid backbone biosynthesis	ko00900	7 out of 863 0.811123986095017%	81 out of 11432 0.708537438768369%	0.412789	1	gene-LOC103633374;gene-LOC100192004;gene-LOC541903;gene-LOC606430;gene-LOC100501694;gene-LOC100502524;gene-LOC103626280	K00021+K00787+K00787+K01662+K12742+K13789+K14066	https:\\www.genome.jp\dbget-bin\www_bget?map00900
Ether lipid metabolism	ko00565	6 out of 863 0.695249130938586%	69 out of 11432 0.603568929321204%	0.422072	1	gene-LOC100281846;gene-LOC100383645;gene-LOC103626543;gene-LOC103640849;gene-LOC118473389;gene-LOC100217111	K01047+K01115+K01115+K01115+K01115+K01115	https:\\www.genome.jp\dbget-bin\www_bget?map00565
Aflatoxin biosynthesis	ko00254	1 out of 863 0.115874855156431%	7 out of 11432 0.0612316305108467%	0.422813	1	gene-LOC100283713	K17644	https:\\www.genome.jp\dbget-bin\www_bget?map00254
Taurine and hypotaurine metabolism	ko00430	2 out of 863 0.231749710312862%	19 out of 11432 0.166200139958013%	0.425852	1	gene-LOC100381655;gene-LOC100280802	K01580+K10712	https:\\www.genome.jp\dbget-bin\www_bget?map00430
Glucosinolate biosynthesis	ko00966	2 out of 863 0.231749710312862%	20 out of 11432 0.174947515745276%	0.452238	1	gene-LOC103638397;gene-LOC103638611	K00826+K13027	https:\\www.genome.jp\dbget-bin\www_bget?map00966
Fructose and mannose metabolism	ko00051	10 out of 863 1.15874855156431%	124 out of 11432 1.08467459762071%	0.462044	1	gene-LOC100283735;gene-LOC100191982;gene-LOC100217005;gene-LOC118473497;gene-LOC100280449;gene-LOC103639611;gene-LOC100282142;gene-LOC100272536;gene-LOC103631224;gene-LOC103644285	K00844+K00850+K00850+K00895+K00895+K01623+K01803+K01809+K03841+K19355	https:\\www.genome.jp\dbget-bin\www_bget?map00051
Fatty acid elongation	ko00062	6 out of 863 0.695249130938586%	72 out of 11432 0.629811056682995%	0.463077	1	gene-LOC100281858;gene-LOC100284980;gene-LOC100286157;gene-LOC103630762;gene-LOC103649090;gene-LOC100280998	K10246+K15397+K15397+K15397+K15397+K15397	https:\\www.genome.jp\dbget-bin\www_bget?map00062
Inositol phosphate metabolism	ko00562	13 out of 863 1.5063731170336%	165 out of 11432 1.44331700489853%	0.478357	1	gene-LOC100273421;gene-LOC103635048;gene-LOC103627151;gene-LOC103626177;gene-LOC103632710;gene-LOC103632989;gene-LOC100280721;gene-LOC100282142;gene-LOC100037797;gene-LOC103638125;gene-LOC100277681;gene-LOC103630656;gene-LOC100281560	K00469+K00889+K00913+K00915+K01099+K01099+K01099+K01803+K01858+K01858+K18081+K20279+K20279	https:\\www.genome.jp\dbget-bin\www_bget?map00562
Other types of O-glycan biosynthesis	ko00514	4 out of 863 0.463499420625724%	49 out of 11432 0.428621413575927%	0.511662	1	gene-LOC100273523;gene-LOC100283078;gene-LOC100280187;gene-LOC100274284	K09667+K13667+K13675+K18134	https:\\www.genome.jp\dbget-bin\www_bget?map00514
Carbon fixation in photosynthetic organisms	ko00710	12 out of 863 1.39049826187717%	156 out of 11432 1.36459062281316%	0.516745	1	gene-LOC100285726;gene-LOC103632492;gene-LOC100037774;gene-LOC542333;gene-LOC100193705;gene-LOC100216685;gene-LOC100279149;gene-LOC100381624;gene-LOC103655896;gene-LOC103639611;gene-LOC100282142;gene-LOC103631224	K00025+K00134+K00134+K00134+K00814+K00814+K00814+K00927+K01610+K01623+K01803+K03841	https:\\www.genome.jp\dbget-bin\www_bget?map00710
Pentose and glucuronate interconversions	ko00040	15 out of 863 1.73812282734647%	196 out of 11432 1.71448565430371%	0.51724	1	gene-LOC100384243;gene-LOC542462;gene-LOC100273264;gene-LOC100274130;gene-LOC100279784;gene-LOC100281178;gene-LOC103644217;gene-LOC100284066;gene-LOC100285007;gene-LOC103635045;gene-LOC100273946;gene-LOC100284055;gene-LOC107275230;gene-LOC109944874;gene-LOC103648024	K01051+K01051+K01051+K01051+K01051+K01051+K01184+K01213+K01213+K01213+K01213+K01728+K01728+K12447+K16190	https:\\www.genome.jp\dbget-bin\www_bget?map00040
Lysine biosynthesis	ko00300	3 out of 863 0.347624565469293%	36 out of 11432 0.314905528341498%	0.517817	1	gene-LOC100282632;gene-LOC103653765;gene-LOC103653902	K00003+K12524+K12524	https:\\www.genome.jp\dbget-bin\www_bget?map00300
Pyruvate metabolism	ko00620	11 out of 863 1.27462340672074%	144 out of 11432 1.25962211336599%	0.529343	1	gene-LOC100193279;gene-LOC100285726;gene-LOC100285809;gene-LOC100382449;gene-LOC542567;gene-LOC100280692;gene-LOC103655896;gene-LOC542252;gene-LOC103632485;gene-LOC100281089;gene-LOC103634912	K00016+K00025+K00128+K00128+K00128+K00128+K01610+K01638+K01679+K01913+K14085	https:\\www.genome.jp\dbget-bin\www_bget?map00620
Mannose type O-glycan biosynthesis	ko00515	2 out of 863 0.231749710312862%	25 out of 11432 0.218684394681596%	0.572842	1	gene-LOC103634780;gene-LOC100281411	K18207+K18207	https:\\www.genome.jp\dbget-bin\www_bget?map00515
Nucleotide excision repair	ko03420	16 out of 863 1.8539976825029%	218 out of 11432 1.90692792162351%	0.584699	1	gene-LOC103650443;gene-LOC100280534;gene-LOC100383490;gene-LOC100383597;gene-LOC100383814;gene-LOC100501330;gene-LOC103628205;gene-LOC103630777;gene-LOC103636157;gene-LOC103653877;gene-LOC103654316;gene-LOC103654370;gene-LOC118473414;gene-LOC100273584;gene-LOC100278523;gene-LOC103645297	K02324+K03505+K07466+K07466+K07466+K07466+K07466+K07466+K07466+K07466+K07466+K07466+K07466+K07466+K07466+K10838	https:\\www.genome.jp\dbget-bin\www_bget?map03420
Carotenoid biosynthesis	ko00906	6 out of 863 0.695249130938586%	82 out of 11432 0.717284814555633%	0.592297	1	gene-LOC100383768;gene-LOC732819;gene-LOC100280106;gene-LOC103653298;gene-LOC103648116;gene-LOC100277925	K09840+K09840+K09841+K09843+K17911+K17911	https:\\www.genome.jp\dbget-bin\www_bget?map00906
Biosynthesis of unsaturated fatty acids	ko01040	4 out of 863 0.463499420625724%	55 out of 11432 0.48110566829951%	0.604657	1	gene-LOC100382139;gene-LOC100281858;gene-LOC103640919;gene-LOC100273207	K03921+K10246+K10256+K10256	https:\\www.genome.jp\dbget-bin\www_bget?map01040
Tropane, piperidine and pyridine alkaloid biosynthesis	ko00960	2 out of 863 0.231749710312862%	27 out of 11432 0.236179146256123%	0.615371	1	gene-LOC100279999;gene-LOC100281855	K00815+K08081	https:\\www.genome.jp\dbget-bin\www_bget?map00960
Glycosylphosphatidylinositol (GPI)-anchor biosynthesis	ko00563	3 out of 863 0.347624565469293%	42 out of 11432 0.36738978306508%	0.624072	1	gene-LOC100501987;gene-LOC103630300;gene-LOC100280817	K03860+K03860+K05287	https:\\www.genome.jp\dbget-bin\www_bget?map00563
Carbon metabolism	ko01200	34 out of 863 3.93974507531866%	469 out of 11432 4.10251924422673%	0.625202	1	gene-LOC100285726;gene-LOC100280688;gene-LOC100193894;gene-LOC103627631;gene-LOC103649793;gene-LOC103632492;gene-LOC100037774;gene-LOC542333;gene-LOC118472916;gene-LOC103650189;gene-LOC100193705;gene-LOC100216685;gene-LOC100279149;gene-LOC103641813;gene-LOC100283735;gene-LOC100191982;gene-LOC100217005;gene-LOC100381624;gene-LOC100217054;gene-LOC103655896;gene-LOC103639611;gene-LOC542252;gene-LOC1…	K00025+K00058+K00121+K00122+K00122+K00134+K00134+K00134+K00234+K00297+K00814+K00814+K00814+K00830+K00844+K00850+K00850+K00927+K01455+K01610+K01623+K01638+K01647+K01679+K01738+K01803+K01834+K01913+K03841+K05605+K15633+K15633+K15918+K15919	https:\\www.genome.jp\dbget-bin\www_bget?map01200
Proteasome	ko03050	12 out of 863 1.39049826187717%	169 out of 11432 1.47830650804759%	0.630481	1	gene-LOC103639277;gene-LOC100280810;gene-LOC100280821;gene-LOC100383982;gene-LOC103653863;gene-LOC542292;gene-LOC100280588;gene-LOC100273828;gene-LOC100191918;gene-LOC103649677;gene-LOC100279937;gene-LOC100281503	K02725+K02725+K02732+K03028+K03029+K03036+K03036+K03039+K03063+K03063+K03063+K03063	https:\\www.genome.jp\dbget-bin\www_bget?map03050
Pentose phosphate pathway	ko00030	7 out of 863 0.811123986095017%	103 out of 11432 0.900979706088174%	0.668483	1	gene-LOC100191982;gene-LOC100217005;gene-LOC118473497;gene-LOC100280449;gene-LOC103639611;gene-LOC103631244;gene-LOC103631224	K00850+K00850+K00895+K00895+K01623+K01835+K03841	https:\\www.genome.jp\dbget-bin\www_bget?map00030
Pyrimidine metabolism	ko00240	10 out of 863 1.15874855156431%	147 out of 11432 1.28586424072778%	0.680184	1	gene-LOC103627156;gene-LOC100191860;gene-LOC103654636;gene-LOC114574130;gene-LOC103636425;gene-LOC100276273;gene-LOC100277191;gene-LOC100282477;gene-LOC103646208;gene-LOC103647994	K00761+K00876+K00940+K00943+K01510+K01510+K01510+K01513+K06966+K14641	https:\\www.genome.jp\dbget-bin\www_bget?map00240
Phosphonate and phosphinate metabolism	ko00440	1 out of 863 0.115874855156431%	15 out of 11432 0.131210636808957%	0.692143	1	gene-LOC100273724	K00968	https:\\www.genome.jp\dbget-bin\www_bget?map00440
Sulfur relay system	ko04122	1 out of 863 0.115874855156431%	15 out of 11432 0.131210636808957%	0.692143	1	gene-LOC103644069	K01011	https:\\www.genome.jp\dbget-bin\www_bget?map04122
2-Oxocarboxylic acid metabolism	ko01210	8 out of 863 0.926998841251448%	121 out of 11432 1.05843247025892%	0.70242	1	gene-LOC100286304;gene-LOC100382019;gene-LOC100193705;gene-LOC100216685;gene-LOC100279149;gene-LOC103638397;gene-LOC100280203;gene-LOC103638611	K00145+K00145+K00814+K00814+K00814+K00826+K01647+K13027	https:\\www.genome.jp\dbget-bin\www_bget?map01210
Glycosphingolipid biosynthesis - ganglio series	ko00604	2 out of 863 0.231749710312862%	32 out of 11432 0.279916025192442%	0.707306	1	gene-LOC103639582;gene-LOC100276127	K12309+K12309	https:\\www.genome.jp\dbget-bin\www_bget?map00604
Butanoate metabolism	ko00650	3 out of 863 0.347624565469293%	48 out of 11432 0.419874037788663%	0.71312	1	gene-LOC100381655;gene-LOC100281089;gene-LOC100280779	K01580+K01913+K17761	https:\\www.genome.jp\dbget-bin\www_bget?map00650
Phosphatidylinositol signaling system	ko04070	12 out of 863 1.39049826187717%	180 out of 11432 1.57452764170749%	0.714935	1	gene-LOC103635048;gene-LOC103627151;gene-LOC103626177;gene-LOC103632710;gene-LOC103632989;gene-LOC100280721;gene-LOC103647156;gene-LOC103654233;gene-LOC103651148;gene-LOC100277681;gene-LOC103630656;gene-LOC100281560	K00889+K00913+K00915+K01099+K01099+K01099+K02183+K02183+K13024+K18081+K20279+K20279	https:\\www.genome.jp\dbget-bin\www_bget?map04070
Glycosaminoglycan degradation	ko00531	3 out of 863 0.347624565469293%	49 out of 11432 0.428621413575927%	0.726259	1	gene-LOC103655106;gene-LOC103639582;gene-LOC100276127	K10532+K12309+K12309	https:\\www.genome.jp\dbget-bin\www_bget?map00531
Pantothenate and CoA biosynthesis	ko00770	3 out of 863 0.347624565469293%	50 out of 11432 0.437368789363191%	0.738922	1	gene-LOC103638397;gene-LOC100282477;gene-LOC103626591	K00826+K01513+K02201	https:\\www.genome.jp\dbget-bin\www_bget?map00770
Fatty acid metabolism	ko01212	8 out of 863 0.926998841251448%	126 out of 11432 1.10216934919524%	0.74418	1	gene-LOC100285462;gene-LOC100382139;gene-LOC100281858;gene-LOC103640919;gene-LOC100273207;gene-LOC103628476;gene-LOC103637656;gene-LOC103638097	K00059+K03921+K10246+K10256+K10256+K10527+K10781+K10781	https:\\www.genome.jp\dbget-bin\www_bget?map01212
Monobactam biosynthesis	ko00261	2 out of 863 0.231749710312862%	36 out of 11432 0.314905528341498%	0.766985	1	gene-LOC103653765;gene-LOC103653902	K12524+K12524	https:\\www.genome.jp\dbget-bin\www_bget?map00261
Steroid biosynthesis	ko00100	3 out of 863 0.347624565469293%	53 out of 11432 0.463610916724983%	0.774128	1	gene-LOC100285558;gene-LOC100286381;gene-LOC103649921	K00511+K00559+K01824	https:\\www.genome.jp\dbget-bin\www_bget?map00100
Other glycan degradation	ko00511	6 out of 863 0.695249130938586%	101 out of 11432 0.883484954513646%	0.78386	1	gene-LOC100501088;gene-LOC103630572;gene-LOC100191771;gene-LOC103649566;gene-LOC103639582;gene-LOC100276127	K01206+K01206+K01206+K01206+K12309+K12309	https:\\www.genome.jp\dbget-bin\www_bget?map00511
Sphingolipid metabolism	ko00600	8 out of 863 0.926998841251448%	132 out of 11432 1.15465360391882%	0.788689	1	gene-LOC103632098;gene-LOC103634366;gene-LOC118473514;gene-LOC103639582;gene-LOC100276127;gene-LOC103638371;gene-LOC103629566;gene-LOC100282886	K00654+K00654+K07407+K12309+K12309+K12349+K23451+K23727	https:\\www.genome.jp\dbget-bin\www_bget?map00600
Fatty acid biosynthesis	ko00061	4 out of 863 0.463499420625724%	71 out of 11432 0.621063680895731%	0.793866	1	gene-LOC100285462;gene-LOC100382139;gene-LOC103637656;gene-LOC103638097	K00059+K03921+K10781+K10781	https:\\www.genome.jp\dbget-bin\www_bget?map00061
Aminoacyl-tRNA biosynthesis	ko00970	9 out of 863 1.04287369640788%	152 out of 11432 1.3296011196641%	0.819713	1	gene-LOC100286179;gene-LOC100382329;gene-LOC103644221;gene-LOC114133148;gene-LOC100280525;gene-LOC100281885;gene-LOC103635706;gene-LOC103639885;gene-LOC100273537	K01870+K01870+K01870+K01870+K01870+K01870+K02433+K02433+K02433	https:\\www.genome.jp\dbget-bin\www_bget?map00970
Ribosome biogenesis in eukaryotes	ko03008	11 out of 863 1.27462340672074%	184 out of 11432 1.60951714485654%	0.82942	1	gene-LOC100281088;gene-LOC103651041;gene-LOC118476778;gene-LOC107521957;gene-LOC100276276;gene-LOC100282026;gene-LOC109944832;gene-LOC103640625;gene-LOC100383587;gene-LOC100273094;gene-LOC103628330	K03264+K03539+K03539+K11131+K11883+K11883+K12845+K14536+K14548+K14548+K14565	https:\\www.genome.jp\dbget-bin\www_bget?map03008
Selenocompound metabolism	ko00450	4 out of 863 0.463499420625724%	76 out of 11432 0.66480055983205%	0.835437	1	gene-LOC103641112;gene-LOC100216665;gene-LOC100274020;gene-LOC100383482	K00384+K00549+K00549+K11717	https:\\www.genome.jp\dbget-bin\www_bget?map00450
Ubiquinone and other terpenoid-quinone biosynthesis	ko00130	4 out of 863 0.463499420625724%	80 out of 11432 0.699790062981106%	0.863434	1	gene-LOC103636555;gene-LOC103635592;gene-LOC100279999;gene-LOC100277871	K00487+K00591+K00815+K19222	https:\\www.genome.jp\dbget-bin\www_bget?map00130
Base excision repair	ko03410	4 out of 863 0.463499420625724%	80 out of 11432 0.699790062981106%	0.863434	1	gene-LOC103650443;gene-LOC100280534;gene-LOC100275474;gene-LOC100281914	K02324+K03505+K10773+K10773	https:\\www.genome.jp\dbget-bin\www_bget?map03410
Glycosphingolipid biosynthesis - globo and isoglobo series	ko00603	1 out of 863 0.115874855156431%	26 out of 11432 0.227431770468859%	0.870373	1	gene-LOC118473514	K07407	https:\\www.genome.jp\dbget-bin\www_bget?map00603
Phenylalanine, tyrosine and tryptophan biosynthesis	ko00400	4 out of 863 0.463499420625724%	82 out of 11432 0.717284814555633%	0.875835	1	gene-LOC100279999;gene-LOC100286258;gene-LOC100217106;gene-LOC541855	K00815+K01609+K01626+K01695	https:\\www.genome.jp\dbget-bin\www_bget?map00400
Circadian rhythm - plant	ko04712	11 out of 863 1.27462340672074%	195 out of 11432 1.70573827851644%	0.879132	1	gene-LOC100282642;gene-LOC103643916;gene-LOC118476119;gene-LOC100273616;gene-LOC103643889;gene-LOC103627725;gene-LOC103643109;gene-LOC100127519;gene-LOC100127524;gene-LOC100383828;gene-LOC103638645	K00660+K12120+K12120+K12133+K12135+K16221+K16221+K16223+K16223+K16241+K16241	https:\\www.genome.jp\dbget-bin\www_bget?map04712
RNA polymerase	ko03020	7 out of 863 0.811123986095017%	135 out of 11432 1.18089573128062%	0.892274	1	gene-LOC109942860;gene-LOC100284135;gene-LOC100284694;gene-LOC100285354;gene-LOC103653943;gene-LOC100273704;gene-LOC100281603	K02999+K03006+K03006+K03006+K03006+K03006+K03006	https:\\www.genome.jp\dbget-bin\www_bget?map03020
One carbon pool by folate	ko00670	1 out of 863 0.115874855156431%	29 out of 11432 0.253673897830651%	0.897629	1	gene-LOC103650189	K00297	https:\\www.genome.jp\dbget-bin\www_bget?map00670
Biotin metabolism	ko00780	1 out of 863 0.115874855156431%	30 out of 11432 0.262421273617915%	0.905377	1	gene-LOC100285462	K00059	https:\\www.genome.jp\dbget-bin\www_bget?map00780
Citrate cycle (TCA cycle)	ko00020	5 out of 863 0.579374275782155%	109 out of 11432 0.953463960811756%	0.921926	1	gene-LOC100285726;gene-LOC118472916;gene-LOC103655896;gene-LOC100280203;gene-LOC103632485	K00025+K00234+K01610+K01647+K01679	https:\\www.genome.jp\dbget-bin\www_bget?map00020
Protein processing in endoplasmic reticulum	ko04141	27 out of 863 3.12862108922364%	454 out of 11432 3.97130860741777%	0.924527	1	gene-LOC100382519;gene-LOC100276863;gene-LOC100382321;gene-LOC103632525;gene-LOC103654437;gene-LOC100196928;gene-LOC103636641;gene-LOC103632878;gene-LOC100502486;gene-LOC103652863;gene-LOC103625886;gene-LOC103637376;gene-LOC103639869;gene-LOC100282967;gene-LOC100193856;gene-LOC100283766;gene-LOC100284367;gene-LOC100284584;gene-LOC100285269;gene-LOC100382094;gene-LOC100383047;gene-LOC100191552;gen…	K03094+K03094+K03283+K03283+K03283+K04079+K04374+K04554+K06689+K07953+K09490+K09490+K09503+K09555+K10661+K13993+K13993+K13993+K13993+K13993+K13993+K13993+K13993+K13993+K13993+K14012+K14012	https:\\www.genome.jp\dbget-bin\www_bget?map04141
SNARE interactions in vesicular transport	ko04130	2 out of 863 0.231749710312862%	57 out of 11432 0.498600419874038%	0.935986	1	gene-LOC111589783;gene-LOC103654111	K08493+K08504	https:\\www.genome.jp\dbget-bin\www_bget?map04130
Valine, leucine and isoleucine biosynthesis	ko00290	1 out of 863 0.115874855156431%	35 out of 11432 0.306158152554234%	0.936165	1	gene-LOC103638397	K00826	https:\\www.genome.jp\dbget-bin\www_bget?map00290
Thiamine metabolism	ko00730	1 out of 863 0.115874855156431%	40 out of 11432 0.349895031490553%	0.956943	1	gene-LOC606430	K01662	https:\\www.genome.jp\dbget-bin\www_bget?map00730
Phagosome	ko04145	8 out of 863 0.926998841251448%	177 out of 11432 1.5482855143457%	0.962091	1	gene-LOC100274134;gene-LOC542503;gene-LOC542758;gene-LOC100381303;gene-LOC118473216;gene-LOC542418;gene-LOC100286330;gene-LOC103631302	K01365+K04392+K04392+K07374+K07374+K07375+K07889+K07889	https:\\www.genome.jp\dbget-bin\www_bget?map04145
Endocytosis	ko04144	22 out of 863 2.54924681344148%	406 out of 11432 3.55143456962911%	0.964999	1	gene-LOC103635048;gene-LOC100383645;gene-LOC103626543;gene-LOC103640849;gene-LOC118473389;gene-LOC100217111;gene-LOC100382321;gene-LOC103632525;gene-LOC103654437;gene-LOC100286330;gene-LOC103631302;gene-LOC103626451;gene-LOC100284892;gene-LOC100217075;gene-LOC100285833;gene-LOC100194238;gene-LOC100381653;gene-LOC103636093;gene-LOC103638703;gene-LOC100193853;gene-LOC100216740;gene-LOC103634569	K00889+K01115+K01115+K01115+K01115+K01115+K03283+K03283+K03283+K07889+K07889+K07904+K10396+K10396+K12200+K12472+K12483+K12486+K12486+K12486+K12486+K23612	https:\\www.genome.jp\dbget-bin\www_bget?map04144
Porphyrin and chlorophyll metabolism	ko00860	3 out of 863 0.347624565469293%	88 out of 11432 0.769769069279216%	0.966748	1	gene-LOC542745;gene-LOC100383266;gene-LOC103633404	K02303+K03403+K13544	https:\\www.genome.jp\dbget-bin\www_bget?map00860
Sulfur metabolism	ko00920	2 out of 863 0.231749710312862%	68 out of 11432 0.59482155353394%	0.968837	1	gene-LOC103644069;gene-LOC109942192	K01011+K01738	https:\\www.genome.jp\dbget-bin\www_bget?map00920
Propanoate metabolism	ko00640	2 out of 863 0.231749710312862%	70 out of 11432 0.612316305108467%	0.972722	1	gene-LOC100193279;gene-LOC100283469	K00016+K05605	https:\\www.genome.jp\dbget-bin\www_bget?map00640
Nicotinate and nicotinamide metabolism	ko00760	1 out of 863 0.115874855156431%	48 out of 11432 0.419874037788663%	0.977078	1	gene-LOC100282477	K01513	https:\\www.genome.jp\dbget-bin\www_bget?map00760
Folate biosynthesis	ko00790	1 out of 863 0.115874855156431%	49 out of 11432 0.428621413575927%	0.978816	1	gene-LOC100383092	K00079	https:\\www.genome.jp\dbget-bin\www_bget?map00790
Autophagy - other	ko04136	2 out of 863 0.231749710312862%	76 out of 11432 0.66480055983205%	0.981772	1	gene-LOC103628897;gene-LOC103625959	K08330+K08343	https:\\www.genome.jp\dbget-bin\www_bget?map04136
Spliceosome	ko03040	21 out of 863 2.43337195828505%	432 out of 11432 3.77886634009797%	0.9911	1	gene-LOC100382321;gene-LOC103632525;gene-LOC103654437;gene-LOC100276184;gene-LOC103633361;gene-LOC103645799;gene-LOC100281665;gene-LOC100192005;gene-LOC100273965;gene-LOC100280090;gene-LOC103652646;gene-LOC103643587;gene-LOC103630738;gene-LOC100281232;gene-LOC103648165;gene-LOC109944832;gene-LOC100502129;gene-LOC103637060;gene-LOC103641764;gene-LOC103635562;gene-LOC103646542	K03283+K03283+K03283+K11094+K12741+K12741+K12741+K12818+K12818+K12818+K12830+K12833+K12835+K12835+K12837+K12845+K12875+K12890+K12896+K12900+K12900	https:\\www.genome.jp\dbget-bin\www_bget?map03040
Purine metabolism	ko00230	11 out of 863 1.27462340672074%	264 out of 11432 2.30930720783765%	0.99152	1	gene-LOC103654636;gene-LOC103644626;gene-LOC103636425;gene-LOC100276273;gene-LOC100277191;gene-LOC100282477;gene-LOC103631244;gene-LOC103646208;gene-LOC109946020;gene-LOC100273925;gene-LOC103647994	K00940+K00951+K01510+K01510+K01510+K01513+K01835+K06966+K13484+K13484+K14641	https:\\www.genome.jp\dbget-bin\www_bget?map00230
Protein export	ko03060	2 out of 863 0.231749710312862%	89 out of 11432 0.77851644506648%	0.99251	1	gene-LOC103625886;gene-LOC103637376	K09490+K09490	https:\\www.genome.jp\dbget-bin\www_bget?map03060
Various types of N-glycan biosynthesis	ko00513	1 out of 863 0.115874855156431%	69 out of 11432 0.603568929321204%	0.995629	1	gene-LOC103655502	K14413	https:\\www.genome.jp\dbget-bin\www_bget?map00513
Peroxisome	ko04146	5 out of 863 0.579374275782155%	169 out of 11432 1.47830650804759%	0.996705	1	gene-LOC100283462;gene-LOC100280078;gene-LOC103641813;gene-LOC100280450;gene-LOC109940799	K00306+K00306+K00830+K13352+K13356	https:\\www.genome.jp\dbget-bin\www_bget?map04146
Ubiquitin mediated proteolysis	ko04120	10 out of 863 1.15874855156431%	272 out of 11432 2.37928621413576%	0.997458	1	gene-LOC100382519;gene-LOC100276863;gene-LOC100280960;gene-LOC100382217;gene-LOC100170244;gene-LOC103632878;gene-LOC100502486;gene-LOC100192089;gene-LOC109939520;gene-LOC103653921	K03094+K03094+K03362+K03363+K04506+K04554+K06689+K10144+K10604+K10614	https:\\www.genome.jp\dbget-bin\www_bget?map04120
mRNA surveillance pathway	ko03015	14 out of 863 1.62224797219003%	355 out of 11432 3.10531840447866%	0.998374	1	gene-LOC103635487;gene-LOC100382292;gene-LOC103632474;gene-LOC100284962;gene-LOC100502129;gene-LOC103638297;gene-LOC100383282;gene-LOC100193404;gene-LOC100285104;gene-LOC103641958;gene-LOC103645881;gene-LOC100273911;gene-LOC100381844;gene-LOC103633548	K06269+K11583+K11583+K11584+K12875+K14326+K14399+K14399+K14411+K14411+K14411+K14411+K14416+K14416	https:\\www.genome.jp\dbget-bin\www_bget?map03015
Photosynthesis	ko00195	3 out of 863 0.347624565469293%	146 out of 11432 1.27711686494052%	0.999164	1	gene-LOC100382495;gene-LOC100191704;gene-LOC541612	K02639+K02639+K02639	https:\\www.genome.jp\dbget-bin\www_bget?map00195
RNA transport	ko03013	21 out of 863 2.43337195828505%	519 out of 11432 4.53988803358992%	0.999704	1	gene-LOC100304211;gene-LOC100383195;gene-LOC100501828;gene-LOC103641398;gene-LOC100272758;gene-LOC103647970;gene-LOC100285559;gene-LOC103651041;gene-LOC118476778;gene-LOC100502129;gene-LOC100037787;gene-LOC103650190;gene-LOC103648481;gene-LOC103649227;gene-LOC103638964;gene-LOC103653272;gene-LOC103645634;gene-LOC103639772;gene-LOC109939597;gene-LOC103630439;gene-LOC103638297	K00784+K00784+K00784+K00784+K03250+K03257+K03260+K03539+K03539+K12875+K14292+K14292+K14297+K14297+K14300+K14300+K14307+K14312+K14312+K14317+K14326	https:\\www.genome.jp\dbget-bin\www_bget?map03013
Ribosome	ko03010	19 out of 863 2.20162224797219%	562 out of 11432 4.91602519244227%	0.999993	1	gene-LOC103633566;gene-LOC103637899;gene-LOC103654545;gene-LOC103645974;gene-LOC118476640;gene-LOC100284418;gene-LOC103633261;gene-LOC103631647;gene-LOC103633474;gene-LOC100286083;gene-LOC100382265;gene-LOC100194399;gene-LOC100193263;gene-LOC100282479;gene-LOC100383856;gene-LOC103627090;gene-LOC103638199;gene-LOC103638377;gene-LOC103649906	K02866+K02868+K02868+K02925+K02925+K02927+K02927+K02932+K02941+K02955+K02960+K02961+K02976+K02977+K02987+K02987+K02987+K02987+K02992	https:\\www.genome.jp\dbget-bin\www_bget?map03010
RNA degradation	ko03018	3 out of 863 0.347624565469293%	254 out of 11432 2.22183344996501%	1	1	gene-LOC100191982;gene-LOC100217005;gene-LOC103642973	K00850+K00850+K12581	https:\\www.genome.jp\dbget-bin\www_bget?map03018
Oxidative phosphorylation	ko00190	3 out of 863 0.347624565469293%	354 out of 11432 3.09657102869139%	1	1	gene-LOC118472916;gene-LOC103635138;gene-LOC100272739	K00234+K01507+K01507	https:\\www.genome.jp\dbget-bin\www_bget?map00190
