# Supplementary material for: Alpha-Linolenic Acid Mediates Diverse Drought Responses in Maize (Zea mays L.) at Seedling and Flowering Stages
Source: Molecules. 2022 Jan 25;27(3):771. doi: 10.3390/molecules27030771 (PMC8839722; doi:10.3390/molecules27030771)
Supplement: Supplementary file 1 [file molecules-27-00771-s001.zip › Table S6.xls.xlsx]

## Sheet: Sheet1
Table-S6 Specfic DEGs eriched pathways between T1 and T2
#Kegg_pathway	ko_id	Cluter_frequency	Genome_frequency	P-value	Corrected_P-value	GeneID	KEGG Orthology	hyperlink
Carotenoid biosynthesis	ko00906	19 out of 1063 1.78739416745061%	82 out of 11432 0.717284814555633%	0.000144525	0.0187882	gene-LOC109940986;gene-LOC103633372;gene-LOC100285076;gene-LOC100191582;gene-LOC100217165;gene-LOC100383768;gene-LOC100501444;gene-LOC103627610;gene-LOC103648268;gene-LOC732819;gene-LOC100281391;gene-LOC103633384;gene-LOC100280106;gene-LOC103631977;gene-LOC100383693;gene-LOC100191697;gene-LOC103653298;gene-LOC100281693;gene-LOC100502521	K02291+K02293+K09838+K09838+K09838+K09840+K09840+K09840+K09840+K09840+K09840+K09841+K09841+K09842+K09843+K09843+K09843+K15746+K17912	https:\\www.genome.jp\dbget-bin\www_bget?map00906
Metabolic pathways	ko01100	508 out of 1063 47.7892756349953%	4861 out of 11432 42.5209937018894%	0.000157542	0.0204804	gene-LOC100279403;gene-LOC100193279;gene-LOC100501091;gene-LOC103633374;gene-LOC107305678;gene-LOC100274552;gene-LOC100280688;gene-LOC100284513;gene-LOC100285342;gene-LOC100285462;gene-LOC103629782;gene-LOC100274506;gene-LOC100272868;gene-LOC100273454;gene-LOC100281367;gene-LOC103634738;gene-LOC103639663;gene-LOC103653136;gene-LOC100283366;gene-LOC103631145;gene-LOC103654936;gene-LOC542657;gene-L…	K00002+K00016+K00020+K00021+K00026+K00058+K00058+K00059+K00059+K00059+K00059+K00059+K00083+K00083+K00083+K00099+K00103+K00103+K00108+K00121+K00122+K00122+K00128+K00128+K00134+K00145+K00147+K00147+K00164+K00208+K00218+K00227+K00232+K00234+K00297+K00306+K00306+K00318+K00366+K00366+K00422+K00422+K00423+K00430+K00430+K00430+K00430+K00430+K00430+K00430+K00430+K00430+K00430+K00430+K00430+K00430+K00430+…	https:\\www.genome.jp\dbget-bin\www_bget?map01100
Galactose metabolism	ko00052	28 out of 1063 2.6340545625588%	146 out of 11432 1.27711686494052%	0.000161788	0.0210324	gene-LOC100280705;gene-LOC100281585;gene-LOC103632254;gene-LOC103632601;gene-LOC100191886;gene-LOC103637992;gene-LOC100191144;gene-LOC103631243;gene-LOC103631244;gene-LOC100285930;gene-LOC103644222;gene-LOC103648566;gene-LOC118476229;gene-LOC100281190;gene-LOC100383355;gene-LOC103652228;gene-LOC100383352;gene-LOC100384558;gene-LOC103634926;gene-LOC103635629;gene-LOC103650940;gene-LOC100272556;gen…	K00850+K00850+K01187+K01193+K01193+K01193+K01785+K01835+K01835+K06617+K06617+K06617+K06617+K06617+K07407+K07407+K12309+K12309+K12309+K12309+K12309+K12309+K12309+K12447+K12447+K18819+K18819+K18819	https:\\www.genome.jp\dbget-bin\www_bget?map00052
Phenylalanine metabolism	ko00360	14 out of 1063 1.3170272812794%	60 out of 11432 0.524842547235829%	0.00097614	0.126898	gene-LOC100279205;gene-LOC100279999;gene-LOC100283222;gene-LOC100284336;gene-LOC100280893;gene-LOC100282003;gene-LOC100285936;gene-LOC103641885;gene-LOC103649748;gene-LOC100284546;gene-LOC103627433;gene-LOC103655990;gene-LOC100281042;gene-LOC100281532	K00815+K00815+K01426+K01426+K01426+K01426+K01593+K01593+K01593+K07253+K10775+K10775+K10775+K10775	https:\\www.genome.jp\dbget-bin\www_bget?map00360
Sphingolipid metabolism	ko00600	24 out of 1063 2.25776105362183%	132 out of 11432 1.15465360391882%	0.00102397	0.133116	gene-LOC103632098;gene-LOC103632334;gene-LOC103632712;gene-LOC103647134;gene-LOC100284856;gene-LOC100274523;gene-LOC100282996;gene-LOC103636090;gene-LOC103640071;gene-LOC118472296;gene-LOC100383355;gene-LOC103652228;gene-LOC100383352;gene-LOC100384558;gene-LOC103634926;gene-LOC103635629;gene-LOC103650940;gene-LOC100272556;gene-LOC100276127;gene-LOC100382585;gene-LOC103638371;gene-LOC111589575;gen…	K00654+K00654+K00654+K00654+K04628+K04628+K04710+K04718+K04718+K04718+K07407+K07407+K12309+K12309+K12309+K12309+K12309+K12309+K12309+K12349+K12349+K12349+K12349+K23451	https:\\www.genome.jp\dbget-bin\www_bget?map00600
ABC transporters	ko02010	24 out of 1063 2.25776105362183%	136 out of 11432 1.18964310706788%	0.00156932	0.204011	gene-LOC103627118;gene-LOC103627122;gene-LOC103654810;gene-LOC103629177;gene-LOC100191944;gene-LOC103641465;gene-LOC103647342;gene-LOC103647852;gene-LOC103651638;gene-LOC118473272;gene-LOC100274410;gene-LOC103641937;gene-LOC103648828;gene-LOC542680;gene-LOC103639780;gene-LOC100274005;gene-LOC103651606;gene-LOC103627899;gene-LOC103632221;gene-LOC103632890;gene-LOC109943388;gene-LOC103629823;gene-L…	K05643+K05643+K05643+K05658+K05658+K05658+K05658+K05658+K05658+K05658+K05658+K05665+K05665+K05665+K05666+K05666+K05679+K05681+K05681+K05681+K05681+K08712+K08712+K08712	https:\\www.genome.jp\dbget-bin\www_bget?map02010
Arginine and proline metabolism	ko00330	18 out of 1063 1.69332079021637%	92 out of 11432 0.804758572428272%	0.00180063	0.234081	gene-LOC100284774;gene-LOC100280692;gene-LOC103644382;gene-LOC118473462;gene-LOC100281269;gene-LOC100274058;gene-LOC103643138;gene-LOC100283222;gene-LOC100284336;gene-LOC100280893;gene-LOC100282003;gene-LOC103633099;gene-LOC103648076;gene-LOC541983;gene-LOC103643768;gene-LOC103634912;gene-LOC103646581;gene-LOC103653517	K00128+K00128+K00147+K00147+K00318+K00472+K00797+K01426+K01426+K01426+K01426+K01581+K01581+K13366+K13427+K14085+K14085+K14085	https:\\www.genome.jp\dbget-bin\www_bget?map00330
Nitrogen metabolism	ko00910	14 out of 1063 1.3170272812794%	64 out of 11432 0.559832050384884%	0.00189719	0.246635	gene-LOC103627781;gene-LOC103654201;gene-LOC103635347;gene-LOC100384165;gene-LOC100384578;gene-LOC103644057;gene-LOC100274185;gene-LOC542400;gene-LOC103636218;gene-LOC103638669;gene-LOC103643134;gene-LOC103654219;gene-LOC109939975;gene-LOC100278754	K00366+K00366+K01455+K01674+K01674+K01674+K01674+K01915+K02575+K10534+K10534+K10534+K10534+K10534	https:\\www.genome.jp\dbget-bin\www_bget?map00910
Plant-pathogen interaction	ko04626	82 out of 1063 7.7140169332079%	656 out of 11432 5.73827851644507%	0.00309845	0.402798	gene-LOC103635808;gene-LOC103644651;gene-LOC103647156;gene-LOC103649042;gene-LOC606468;gene-LOC100275802;gene-LOC100277218;gene-LOC100384478;gene-LOC100285121;gene-LOC103650266;gene-LOC100285108;gene-LOC100286149;gene-LOC103640876;gene-LOC103647581;gene-LOC100502216;gene-LOC100217086;gene-LOC100273939;gene-LOC100382014;gene-LOC100382055;gene-LOC103636198;gene-LOC103643479;gene-LOC103645931;gene-L…	K02183+K02183+K02183+K02183+K02183+K02183+K02183+K04079+K05391+K05391+K09487+K13412+K13412+K13412+K13413+K13413+K13413+K13420+K13420+K13420+K13420+K13420+K13420+K13420+K13424+K13424+K13424+K13424+K13424+K13424+K13425+K13425+K13427+K13428+K13429+K13429+K13434+K13437+K13447+K13447+K13448+K13448+K13448+K13448+K13448+K13449+K13457+K13457+K13457+K13457+K13457+K13457+K13457+K13457+K13457+K13457+K13457+…	https:\\www.genome.jp\dbget-bin\www_bget?map04626
Biosynthesis of secondary metabolites	ko01110	259 out of 1063 24.3650047036689%	2423 out of 11432 21.1948915325402%	0.00490187	0.637243	gene-LOC100279403;gene-LOC100191807;gene-LOC100193279;gene-LOC103633374;gene-LOC107305678;gene-LOC100274552;gene-LOC100280688;gene-LOC100284513;gene-LOC100285342;gene-LOC100285462;gene-LOC103629782;gene-LOC100274506;gene-LOC100272868;gene-LOC100273454;gene-LOC100281367;gene-LOC103634738;gene-LOC103631145;gene-LOC100284774;gene-LOC100280692;gene-LOC103632492;gene-LOC100284875;gene-LOC103644382;gen…	K00002+K00006+K00016+K00021+K00026+K00058+K00058+K00059+K00059+K00059+K00059+K00059+K00083+K00083+K00083+K00099+K00121+K00128+K00128+K00134+K00145+K00147+K00147+K00164+K00208+K00218+K00227+K00232+K00234+K00318+K00422+K00422+K00430+K00430+K00430+K00430+K00430+K00430+K00430+K00430+K00430+K00430+K00430+K00430+K00430+K00430+K00430+K00430+K00430+K00430+K00430+K00454+K00475+K00487+K00549+K00549+K00549+…	https:\\www.genome.jp\dbget-bin\www_bget?map01110
Cyanoamino acid metabolism	ko00460	16 out of 1063 1.50517403574788%	97 out of 11432 0.848495451364591%	0.0166242	1	gene-LOC100284936;gene-LOC100502286;gene-LOC109943987;gene-LOC541703;gene-LOC542414;gene-LOC103635347;gene-LOC100191390;gene-LOC103643865;gene-LOC100272792;gene-LOC100382914;gene-LOC103638611;gene-LOC100194166;gene-LOC100284975;gene-LOC100283503;gene-LOC103635265;gene-LOC103652304	K01188+K01188+K01188+K01188+K01188+K01455+K05349+K05350+K05350+K08248+K13027+K13029+K13030+K13051+K20802+K20802	https:\\www.genome.jp\dbget-bin\www_bget?map00460
Phenylpropanoid biosynthesis	ko00940	46 out of 1063 4.32737535277516%	362 out of 11432 3.1665500349895%	0.0177435	1	gene-LOC100272868;gene-LOC100273454;gene-LOC100281367;gene-LOC100283865;gene-LOC100285877;gene-LOC100286338;gene-LOC100382459;gene-LOC100383323;gene-LOC100501595;gene-LOC100101533;gene-LOC103639570;gene-LOC103647879;gene-LOC103647881;gene-LOC103653548;gene-LOC107457598;gene-LOC542505;gene-LOC100216632;gene-LOC100216995;gene-LOC100217011;gene-LOC100280824;gene-LOC100281286;gene-LOC100282342;gene-L…	K00083+K00083+K00083+K00430+K00430+K00430+K00430+K00430+K00430+K00430+K00430+K00430+K00430+K00430+K00430+K00430+K00430+K00430+K00430+K00430+K00430+K00430+K00487+K01188+K01188+K01188+K01188+K01188+K01904+K01904+K05349+K05350+K05350+K09753+K09753+K09753+K09753+K10775+K10775+K10775+K10775+K13065+K13065+K13065+K13065+K23260	https:\\www.genome.jp\dbget-bin\www_bget?map00940
Flavonoid biosynthesis	ko00941	19 out of 1063 1.78739416745061%	124 out of 11432 1.08467459762071%	0.0202403	1	gene-LOC542712;gene-LOC100272756;gene-LOC100282642;gene-LOC103653707;gene-LOC118474966;gene-LOC100304329;gene-LOC100191750;gene-LOC103648159;gene-LOC109942262;gene-LOC100286107;gene-LOC100272982;gene-LOC100304381;gene-LOC103633203;gene-LOC103633813;gene-LOC103636673;gene-LOC103636674;gene-LOC113839550;gene-LOC100193798;gene-LOC100279546	K00475+K00487+K00660+K05280+K08695+K13065+K13065+K13065+K13065+K13082+K13082+K22845+K22845+K22845+K22845+K22845+K22845+K22845+K22845	https:\\www.genome.jp\dbget-bin\www_bget?map00941
Aflatoxin biosynthesis	ko00254	3 out of 1063 0.282220131702728%	7 out of 11432 0.0612316305108467%	0.0210819	1	gene-LOC103655673;gene-LOC100193636;gene-LOC100283713	K11262+K11262+K17644	https:\\www.genome.jp\dbget-bin\www_bget?map00254
MAPK signaling pathway - plant	ko04016	58 out of 1063 5.45625587958608%	481 out of 11432 4.2074877536739%	0.02311	1	gene-LOC103635808;gene-LOC103644651;gene-LOC103647156;gene-LOC103649042;gene-LOC606468;gene-LOC100275802;gene-LOC100277218;gene-LOC100502216;gene-LOC100217086;gene-LOC100273939;gene-LOC100382014;gene-LOC100382055;gene-LOC103636198;gene-LOC103643479;gene-LOC103645931;gene-LOC103648152;gene-LOC103651670;gene-LOC103630140;gene-LOC103633023;gene-LOC100501702;gene-LOC100147737;gene-LOC103649650;gene-L…	K02183+K02183+K02183+K02183+K02183+K02183+K02183+K13413+K13413+K13413+K13420+K13420+K13420+K13420+K13420+K13420+K13420+K13422+K13422+K13424+K13424+K13424+K13424+K13424+K13424+K13425+K13425+K13447+K13447+K13449+K14496+K14497+K14497+K14497+K14497+K14497+K14497+K14497+K14498+K14498+K14498+K14498+K14513+K14514+K14516+K17686+K20538+K20547+K20557+K20557+K20600+K20600+K20714+K20716+K20718+K20718+K20726+…	https:\\www.genome.jp\dbget-bin\www_bget?map04016
Histidine metabolism	ko00340	8 out of 1063 0.752587017873942%	39 out of 11432 0.341147655703289%	0.024812	1	gene-LOC100284774;gene-LOC100280692;gene-LOC103634912;gene-LOC103646581;gene-LOC103653517;gene-LOC100284905;gene-LOC100194250;gene-LOC100274072	K00128+K00128+K14085+K14085+K14085+K14152+K14152+K14152	https:\\www.genome.jp\dbget-bin\www_bget?map00340
Glycosphingolipid biosynthesis - ganglio series	ko00604	7 out of 1063 0.658513640639699%	32 out of 11432 0.279916025192442%	0.0251007	1	gene-LOC100383352;gene-LOC100384558;gene-LOC103634926;gene-LOC103635629;gene-LOC103650940;gene-LOC100272556;gene-LOC100276127	K12309+K12309+K12309+K12309+K12309+K12309+K12309	https:\\www.genome.jp\dbget-bin\www_bget?map00604
Fatty acid biosynthesis	ko00061	12 out of 1063 1.12888052681091%	71 out of 11432 0.621063680895731%	0.0296365	1	gene-LOC100284513;gene-LOC100285342;gene-LOC100285462;gene-LOC103629782;gene-LOC100274506;gene-LOC109939510;gene-LOC100281785;gene-LOC100382139;gene-LOC103638337;gene-LOC100283590;gene-LOC103655673;gene-LOC100193636	K00059+K00059+K00059+K00059+K00059+K00208+K01897+K03921+K03921+K10781+K11262+K11262	https:\\www.genome.jp\dbget-bin\www_bget?map00061
Photosynthesis - antenna proteins	ko00196	6 out of 1063 0.564440263405456%	27 out of 11432 0.236179146256123%	0.0344959	1	gene-LOC100283212;gene-LOC100282512;gene-LOC100281795;gene-LOC542530;gene-LOC100274453;gene-LOC542321	K08907+K08908+K08911+K08912+K08912+K08917	https:\\www.genome.jp\dbget-bin\www_bget?map00196
Betalain biosynthesis	ko00965	8 out of 1063 0.752587017873942%	43 out of 11432 0.376137158852344%	0.0421659	1	gene-LOC100285936;gene-LOC103641885;gene-LOC103649748;gene-LOC100286181;gene-LOC103652837;gene-LOC109943284;gene-LOC118473281;gene-pco060792	K01593+K01593+K01593+K15777+K15777+K15777+K15777+K15777	https:\\www.genome.jp\dbget-bin\www_bget?map00965
Tyrosine metabolism	ko00350	10 out of 1063 0.940733772342427%	59 out of 11432 0.516095171448565%	0.0439886	1	gene-LOC103631145;gene-LOC100283178;gene-LOC103641120;gene-LOC100279205;gene-LOC100279999;gene-LOC100285936;gene-LOC103641885;gene-LOC103649748;gene-LOC109939224;gene-LOC100284546	K00121+K00422+K00422+K00815+K00815+K01593+K01593+K01593+K01800+K07253	https:\\www.genome.jp\dbget-bin\www_bget?map00350
Inositol phosphate metabolism	ko00562	22 out of 1063 2.06961429915334%	165 out of 11432 1.44331700489853%	0.0535329	1	gene-LOC100273421;gene-LOC100381628;gene-LOC103627151;gene-LOC103629934;gene-LOC103643294;gene-LOC103644339;gene-LOC100286365;gene-LOC103632989;gene-LOC103653189;gene-LOC100280721;gene-LOC103644330;gene-LOC100280012;gene-LOC100280823;gene-LOC100037797;gene-LOC100191939;gene-LOC103650003;gene-LOC103648830;gene-LOC103644913;gene-LOC100285261;gene-LOC103630656;gene-LOC100193277;gene-LOC100383869	K00469+K00889+K00913+K00921+K00921+K00921+K01092+K01099+K01099+K01099+K01114+K01114+K01803+K01858+K05857+K13711+K18081+K19801+K20279+K20279+K20279+K22913	https:\\www.genome.jp\dbget-bin\www_bget?map00562
Biotin metabolism	ko00780	6 out of 1063 0.564440263405456%	30 out of 11432 0.262421273617915%	0.0546389	1	gene-LOC100284513;gene-LOC100285342;gene-LOC100285462;gene-LOC103629782;gene-LOC100274506;gene-LOC109939510	K00059+K00059+K00059+K00059+K00059+K00208	https:\\www.genome.jp\dbget-bin\www_bget?map00780
Glutathione metabolism	ko00480	21 out of 1063 1.9755409219191%	158 out of 11432 1.38208537438768%	0.0598556	1	gene-LOC103634626;gene-LOC103639985;gene-LOC103643138;gene-LOC100502255;gene-LOC103633158;gene-LOC100192043;gene-LOC103637303;gene-LOC541836;gene-LOC541842;gene-LOC541843;gene-LOC542388;gene-LOC542587;gene-LOC542633;gene-LOC100280815;gene-LOC100284747;gene-LOC103627183;gene-LOC100280111;gene-LOC103633099;gene-LOC103648076;gene-LOC103648180;gene-LOC103632484	K00432+K00434+K00797+K00799+K00799+K00799+K00799+K00799+K00799+K00799+K00799+K00799+K00799+K00799+K01255+K01255+K01255+K01581+K01581+K21456+K22596	https:\\www.genome.jp\dbget-bin\www_bget?map00480
Carbapenem biosynthesis	ko00332	2 out of 1063 0.188146754468485%	5 out of 11432 0.0437368789363191%	0.0714376	1	gene-LOC103644382;gene-LOC118473462	K00147+K00147	https:\\www.genome.jp\dbget-bin\www_bget?map00332
Phosphatidylinositol signaling system	ko04070	23 out of 1063 2.16368767638758%	180 out of 11432 1.57452764170749%	0.0725924	1	gene-LOC100381628;gene-LOC103627151;gene-LOC103629934;gene-LOC103643294;gene-LOC103644339;gene-LOC100286365;gene-LOC103632989;gene-LOC103653189;gene-LOC100280721;gene-LOC103635808;gene-LOC103644651;gene-LOC103647156;gene-LOC103649042;gene-LOC606468;gene-LOC100275802;gene-LOC100277218;gene-LOC100191939;gene-LOC103650003;gene-LOC103648830;gene-LOC103644913;gene-LOC100285261;gene-LOC103630656;gene-L…	K00889+K00913+K00921+K00921+K00921+K01092+K01099+K01099+K01099+K02183+K02183+K02183+K02183+K02183+K02183+K02183+K05857+K13711+K18081+K19801+K20279+K20279+K20279	https:\\www.genome.jp\dbget-bin\www_bget?map04070
Fatty acid metabolism	ko01212	17 out of 1063 1.59924741298213%	126 out of 11432 1.10216934919524%	0.0752692	1	gene-LOC100284513;gene-LOC100285342;gene-LOC100285462;gene-LOC103629782;gene-LOC100274506;gene-LOC109939510;gene-LOC103625887;gene-LOC100281785;gene-LOC100382139;gene-LOC103638337;gene-LOC103640919;gene-LOC100273207;gene-LOC103628476;gene-LOC100383128;gene-LOC100283590;gene-LOC103655673;gene-LOC100193636	K00059+K00059+K00059+K00059+K00059+K00208+K00232+K01897+K03921+K03921+K10256+K10256+K10527+K10703+K10781+K11262+K11262	https:\\www.genome.jp\dbget-bin\www_bget?map01212
Glycosaminoglycan degradation	ko00531	8 out of 1063 0.752587017873942%	49 out of 11432 0.428621413575927%	0.0806662	1	gene-LOC103640342;gene-LOC100383352;gene-LOC100384558;gene-LOC103634926;gene-LOC103635629;gene-LOC103650940;gene-LOC100272556;gene-LOC100276127	K07964+K12309+K12309+K12309+K12309+K12309+K12309+K12309	https:\\www.genome.jp\dbget-bin\www_bget?map00531
Isoquinoline alkaloid biosynthesis	ko00950	7 out of 1063 0.658513640639699%	43 out of 11432 0.376137158852344%	0.0997787	1	gene-LOC100283178;gene-LOC103641120;gene-LOC100279205;gene-LOC100279999;gene-LOC100285936;gene-LOC103641885;gene-LOC103649748	K00422+K00422+K00815+K00815+K01593+K01593+K01593	https:\\www.genome.jp\dbget-bin\www_bget?map00950
Ascorbate and aldarate metabolism	ko00053	13 out of 1063 1.22295390404516%	97 out of 11432 0.848495451364591%	0.113959	1	gene-LOC103639663;gene-LOC103653136;gene-LOC100284774;gene-LOC100280692;gene-LOC109943946;gene-LOC103639985;gene-LOC100273421;gene-LOC103644180;gene-LOC109939773;gene-LOC103634912;gene-LOC103646581;gene-LOC103653517;gene-LOC103648024	K00103+K00103+K00128+K00128+K00423+K00434+K00469+K12447+K12447+K14085+K14085+K14085+K16190	https:\\www.genome.jp\dbget-bin\www_bget?map00053
Monoterpenoid biosynthesis	ko00902	4 out of 1063 0.376293508936971%	21 out of 11432 0.18369489153254%	0.124909	1	gene-LOC103654934;gene-LOC100217183;gene-LOC100273237;gene-LOC100279347	K15086+K15095+K15095+K15095	https:\\www.genome.jp\dbget-bin\www_bget?map00902
Indole alkaloid biosynthesis	ko00901	3 out of 1063 0.282220131702728%	14 out of 11432 0.122463261021693%	0.134894	1	gene-LOC100285936;gene-LOC103641885;gene-LOC103649748	K01593+K01593+K01593	https:\\www.genome.jp\dbget-bin\www_bget?map00901
Glycerolipid metabolism	ko00561	22 out of 1063 2.06961429915334%	185 out of 11432 1.61826452064381%	0.137292	1	gene-LOC100279403;gene-LOC100284774;gene-LOC100280692;gene-LOC100191178;gene-LOC100191961;gene-LOC103641986;gene-LOC100194191;gene-LOC100272736;gene-LOC100281066;gene-LOC100282230;gene-LOC103628659;gene-LOC100303916;gene-LOC103641295;gene-LOC103651036;gene-LOC100383355;gene-LOC103652228;gene-LOC103646485;gene-LOC100382138;gene-LOC103634912;gene-LOC103646581;gene-LOC103653517;gene-LOC732778	K00002+K00128+K00128+K00679+K00679+K00679+K00679+K00679+K00679+K00679+K00863+K01054+K01054+K01054+K07407+K07407+K09480+K13508+K14085+K14085+K14085+K21362	https:\\www.genome.jp\dbget-bin\www_bget?map00561
Pentose and glucuronate interconversions	ko00040	23 out of 1063 2.16368767638758%	196 out of 11432 1.71448565430371%	0.144907	1	gene-LOC100279403;gene-LOC100286061;gene-LOC100384243;gene-LOC103640441;gene-LOC103650113;gene-LOC542462;gene-LOC100274130;gene-LOC100277001;gene-LOC100281178;gene-LOC100285139;gene-LOC100383028;gene-LOC103638390;gene-LOC103644217;gene-LOC100284066;gene-LOC100285007;gene-LOC103653359;gene-LOC100194407;gene-LOC100284055;gene-LOC107275230;gene-LOC103644180;gene-LOC109939773;gene-LOC103648024;gene-L…	K00002+K01051+K01051+K01051+K01051+K01051+K01051+K01051+K01051+K01184+K01184+K01184+K01184+K01213+K01213+K01213+K01213+K01728+K01728+K12447+K12447+K16190+K22935	https:\\www.genome.jp\dbget-bin\www_bget?map00040
Sulfur metabolism	ko00920	9 out of 1063 0.846660395108184%	68 out of 11432 0.59482155353394%	0.177663	1	gene-LOC103633527;gene-LOC100272829;gene-LOC103647705;gene-LOC606419;gene-LOC103625889;gene-LOC103643994;gene-LOC100281036;gene-LOC118473198;gene-LOC100192654	K01082+K01738+K05907+K05907+K13811+K13811+K13811+K17285+K17285	https:\\www.genome.jp\dbget-bin\www_bget?map00920
Plant hormone signal transduction	ko04075	75 out of 1063 7.0555032925682%	727 out of 11432 6.3593421973408%	0.18048	1	gene-LOC103637976;gene-LOC100502216;gene-LOC100217086;gene-LOC100273939;gene-LOC103642145;gene-LOC111590293;gene-sbp20;gene-sbp29;gene-LOC103630140;gene-LOC103633023;gene-LOC100272820;gene-LOC100384222;gene-LOC103626249;gene-LOC103651689;gene-LOC100275133;gene-LOC100279873;gene-LOC100285149;gene-LOC100502540;gene-LOC100381959;gene-LOC107522023;gene-LOC109943544;gene-LOC100280600;gene-LOC100383226…	K12126+K13413+K13413+K13413+K13415+K13415+K13415+K13415+K13422+K13422+K13449+K13464+K13464+K13464+K13464+K14431+K14432+K14432+K14484+K14484+K14484+K14484+K14486+K14486+K14486+K14487+K14488+K14488+K14488+K14488+K14488+K14488+K14488+K14488+K14488+K14489+K14489+K14490+K14490+K14490+K14491+K14491+K14492+K14492+K14493+K14493+K14494+K14494+K14494+K14494+K14494+K14494+K14494+K14494+K14494+K14494+K14496+…	https:\\www.genome.jp\dbget-bin\www_bget?map04075
Sesquiterpenoid and triterpenoid biosynthesis	ko00909	5 out of 1063 0.470366886171214%	33 out of 11432 0.288663400979706%	0.187973	1	gene-LOC103641097;gene-LOC103641099;gene-LOC542688;gene-LOC100125649;gene-LOC542754	K15797+K15797+K15797+K15803+K15803	https:\\www.genome.jp\dbget-bin\www_bget?map00909
Zeatin biosynthesis	ko00908	11 out of 1063 1.03480714957667%	89 out of 11432 0.77851644506648%	0.202464	1	gene-LOC100526753;gene-LOC103630695;gene-LOC103644233;gene-LOC109943562;gene-LOC103636476;gene-LOC100382397;gene-LOC100191964;gene-LOC100274741;gene-LOC100382222;gene-LOC103629923;gene-LOC103642530	K00279+K10760+K10760+K13493+K13495+K13496+K13496+K13496+K23452+K23452+K23452	https:\\www.genome.jp\dbget-bin\www_bget?map00908
Limonene and pinene degradation	ko00903	2 out of 1063 0.188146754468485%	10 out of 11432 0.0874737578726382%	0.236825	1	gene-LOC100284774;gene-LOC100280692	K00128+K00128	https:\\www.genome.jp\dbget-bin\www_bget?map00903
Fatty acid degradation	ko00071	12 out of 1063 1.12888052681091%	103 out of 11432 0.900979706088174%	0.247807	1	gene-LOC103631145;gene-LOC100284774;gene-LOC100280692;gene-LOC103625887;gene-LOC100281785;gene-LOC103636106;gene-LOC100285527;gene-LOC103644833;gene-LOC103628476;gene-LOC103634912;gene-LOC103646581;gene-LOC103653517	K00121+K00128+K00128+K00232+K01897+K07425+K07517+K07517+K10527+K14085+K14085+K14085	https:\\www.genome.jp\dbget-bin\www_bget?map00071
Purine metabolism	ko00230	28 out of 1063 2.6340545625588%	264 out of 11432 2.30930720783765%	0.257979	1	gene-LOC100281060;gene-LOC100283896;gene-LOC103645778;gene-LOC103644626;gene-LOC103637805;gene-LOC100276273;gene-LOC100282477;gene-LOC103642814;gene-LOC103647554;gene-LOC103653537;gene-LOC118476241;gene-LOC103631243;gene-LOC103631244;gene-LOC103646208;gene-LOC100194047;gene-LOC100272861;gene-LOC100275503;gene-LOC103630165;gene-LOC109939526;gene-LOC109946020;gene-LOC103625889;gene-LOC103643994;gen…	K00764+K00939+K00939+K00951+K01510+K01510+K01513+K01519+K01519+K01519+K01519+K01835+K01835+K06966+K06966+K06966+K06966+K11808+K13484+K13484+K13811+K13811+K13811+K14641+K14641+K14641+K14641+K14641	https:\\www.genome.jp\dbget-bin\www_bget?map00230
Lysine degradation	ko00310	12 out of 1063 1.12888052681091%	104 out of 11432 0.909727081875437%	0.258339	1	gene-LOC100284774;gene-LOC100280692;gene-LOC111274019;gene-LOC100280078;gene-LOC542085;gene-LOC103640485;gene-LOC542096;gene-LOC103633051;gene-LOC100284915;gene-LOC103634912;gene-LOC103646581;gene-LOC103653517	K00128+K00128+K00306+K00306+K11420+K11426+K11426+K11430+K11433+K14085+K14085+K14085	https:\\www.genome.jp\dbget-bin\www_bget?map00310
Glycine, serine and threonine metabolism	ko00260	15 out of 1063 1.41110065851364%	134 out of 11432 1.17214835549335%	0.262611	1	gene-LOC100274552;gene-LOC100280688;gene-LOC100283366;gene-LOC111274019;gene-LOC100280078;gene-LOC100282861;gene-LOC100272842;gene-LOC541855;gene-LOC103653902;gene-LOC103634912;gene-LOC103646581;gene-LOC103653517;gene-LOC103651775;gene-LOC103646852;gene-LOC100280775	K00058+K00058+K00108+K00306+K00306+K01620+K01620+K01695+K12524+K14085+K14085+K14085+K15633+K15919+K15919	https:\\www.genome.jp\dbget-bin\www_bget?map00260
Pyruvate metabolism	ko00620	16 out of 1063 1.50517403574788%	144 out of 11432 1.25962211336599%	0.263242	1	gene-LOC100193279;gene-LOC107305678;gene-LOC100284774;gene-LOC100280692;gene-LOC100384708;gene-LOC103639252;gene-LOC103649899;gene-LOC541622;gene-LOC100279748;gene-LOC103632485;gene-LOC103634625;gene-LOC103655673;gene-LOC100193636;gene-LOC103634912;gene-LOC103646581;gene-LOC103653517	K00016+K00026+K00128+K00128+K01595+K01595+K01595+K01610+K01610+K01679+K01679+K11262+K11262+K14085+K14085+K14085	https:\\www.genome.jp\dbget-bin\www_bget?map00620
Tryptophan metabolism	ko00380	19 out of 1063 1.78739416745061%	174 out of 11432 1.5220433869839%	0.263645	1	gene-LOC100284774;gene-LOC100280692;gene-LOC100283222;gene-LOC100284336;gene-LOC100280893;gene-LOC100282003;gene-LOC100285936;gene-LOC103641885;gene-LOC103649748;gene-LOC103631751;gene-LOC100281459;gene-LOC100281864;gene-LOC103644157;gene-LOC118473532;gene-LOC103634912;gene-LOC103646581;gene-LOC103653517;gene-LOC103635831;gene-LOC100281319	K00128+K00128+K01426+K01426+K01426+K01426+K01593+K01593+K01593+K11816+K11816+K11816+K11817+K11817+K14085+K14085+K14085+K22588+K22588	https:\\www.genome.jp\dbget-bin\www_bget?map00380
Glucosinolate biosynthesis	ko00966	3 out of 1063 0.282220131702728%	20 out of 11432 0.174947515745276%	0.283233	1	gene-LOC103638397;gene-LOC103654943;gene-LOC103638611	K00826+K01703+K13027	https:\\www.genome.jp\dbget-bin\www_bget?map00966
Benzoxazinoid biosynthesis	ko00402	3 out of 1063 0.282220131702728%	20 out of 11432 0.174947515745276%	0.283233	1	gene-LOC542117;gene-LOC100147731;gene-LOC100216728	K13222+K13230+K13230	https:\\www.genome.jp\dbget-bin\www_bget?map00402
beta-Alanine metabolism	ko00410	9 out of 1063 0.846660395108184%	77 out of 11432 0.673547935619314%	0.28583	1	gene-LOC100284774;gene-LOC100280692;gene-LOC103625887;gene-LOC100284394;gene-LOC100191549;gene-LOC541983;gene-LOC103634912;gene-LOC103646581;gene-LOC103653517	K00128+K00128+K00232+K01580+K01580+K13366+K14085+K14085+K14085	https:\\www.genome.jp\dbget-bin\www_bget?map00410
Pyrimidine metabolism	ko00240	16 out of 1063 1.50517403574788%	147 out of 11432 1.28586424072778%	0.290904	1	gene-LOC103627156;gene-LOC103649924;gene-LOC103637805;gene-LOC100276273;gene-LOC100282477;gene-LOC100382896;gene-LOC100194241;gene-LOC103646208;gene-LOC100194047;gene-LOC100272861;gene-LOC100275503;gene-LOC100381419;gene-LOC103633278;gene-LOC103654305;gene-LOC118471960;gene-LOC118476657	K00761+K00943+K01510+K01510+K01513+K01937+K01937+K06966+K06966+K06966+K06966+K14641+K14641+K14641+K14641+K14641	https:\\www.genome.jp\dbget-bin\www_bget?map00240
Cysteine and methionine metabolism	ko00270	23 out of 1063 2.16368767638758%	218 out of 11432 1.90692792162351%	0.292164	1	gene-LOC100193279;gene-LOC107305678;gene-LOC100274552;gene-LOC100280688;gene-LOC103642209;gene-LOC541714;gene-LOC100216665;gene-met2;gene-LOC100282324;gene-LOC103643138;gene-LOC100279205;gene-LOC100279999;gene-LOC103638397;gene-LOC100286299;gene-LOC100272829;gene-LOC103648725;gene-LOC100283053;gene-LOC100384012;gene-LOC542137;gene-LOC103643555;gene-LOC103653902;gene-LOC100276442;gene-LOC103648180	K00016+K00026+K00058+K00058+K00549+K00549+K00549+K00558+K00789+K00797+K00815+K00815+K00826+K01244+K01738+K05396+K05933+K05933+K05933+K08967+K12524+K17398+K21456	https:\\www.genome.jp\dbget-bin\www_bget?map00270
Glycolysis / Gluconeogenesis	ko00010	24 out of 1063 2.25776105362183%	229 out of 11432 2.00314905528341%	0.298306	1	gene-LOC100279403;gene-LOC100193279;gene-LOC103631145;gene-LOC100284774;gene-LOC100280692;gene-LOC103632492;gene-LOC100280705;gene-LOC100281585;gene-LOC100381624;gene-LOC103625825;gene-LOC541622;gene-LOC100279748;gene-LOC103639611;gene-LOC100272845;gene-LOC103631112;gene-LOC100191144;gene-LOC100282738;gene-LOC100280823;gene-LOC103631243;gene-LOC103631244;gene-LOC103634912;gene-LOC103646581;gene-L…	K00002+K00016+K00121+K00128+K00128+K00134+K00850+K00850+K00927+K01568+K01610+K01610+K01623+K01623+K01689+K01785+K01792+K01803+K01835+K01835+K14085+K14085+K14085+K15633	https:\\www.genome.jp\dbget-bin\www_bget?map00010
Starch and sucrose metabolism	ko00500	36 out of 1063 3.38664158043274%	354 out of 11432 3.09657102869139%	0.309108	1	gene-LOC103634623;gene-LOC542711;gene-LOC109939512;gene-LOC118473429;gene-LOC103628906;gene-LOC100101528;gene-LOC542072;gene-LOC103647869;gene-LOC100275460;gene-LOC100273029;gene-LOC100281141;gene-LOC100285091;gene-LOC103633084;gene-LOC103632254;gene-LOC100284936;gene-LOC100502286;gene-LOC109943987;gene-LOC541703;gene-LOC542414;gene-LOC103632601;gene-LOC100191886;gene-LOC103637992;gene-LOC1002804…	K00695+K00696+K00700+K00700+K00703+K00703+K00975+K01087+K01087+K01176+K01177+K01179+K01179+K01187+K01188+K01188+K01188+K01188+K01188+K01193+K01193+K01193+K01194+K01513+K01835+K01835+K05349+K05350+K05350+K19891+K19891+K19891+K19891+K19891+K19892+K19893	https:\\www.genome.jp\dbget-bin\www_bget?map00500
Thiamine metabolism	ko00730	5 out of 1063 0.470366886171214%	40 out of 11432 0.349895031490553%	0.313514	1	gene-LOC100283896;gene-LOC103645778;gene-LOC606430;gene-LOC103630929;gene-LOC103641528	K00939+K00939+K01662+K14153+K22911	https:\\www.genome.jp\dbget-bin\www_bget?map00730
Alanine, aspartate and glutamate metabolism	ko00250	10 out of 1063 0.940733772342427%	91 out of 11432 0.796011196641008%	0.338105	1	gene-LOC100281060;gene-LOC103634667;gene-LOC100216685;gene-LOC100284394;gene-LOC100191549;gene-LOC542400;gene-LOC100192349;gene-LOC100283503;gene-LOC100286148;gene-LOC103631410	K00764+K00814+K00814+K01580+K01580+K01915+K01953+K13051+K16871+K16871	https:\\www.genome.jp\dbget-bin\www_bget?map00250
Phenylalanine, tyrosine and tryptophan biosynthesis	ko00400	9 out of 1063 0.846660395108184%	82 out of 11432 0.717284814555633%	0.352272	1	gene-LOC100279205;gene-LOC100279999;gene-LOC100286258;gene-LOC103634002;gene-LOC100217106;gene-LOC103644282;gene-LOC109943022;gene-LOC541855;gene-LOC100272984	K00815+K00815+K01609+K01626+K01626+K01657+K01658+K01695+K01736	https:\\www.genome.jp\dbget-bin\www_bget?map00400
Brassinosteroid biosynthesis	ko00905	3 out of 1063 0.282220131702728%	23 out of 11432 0.201189643107068%	0.362473	1	gene-LOC103647105;gene-LOC100193331;gene-LOC100284951	K09588+K09590+K20623	https:\\www.genome.jp\dbget-bin\www_bget?map00905
Biosynthesis of unsaturated fatty acids	ko01040	6 out of 1063 0.564440263405456%	55 out of 11432 0.48110566829951%	0.404934	1	gene-LOC103625887;gene-LOC100382139;gene-LOC103638337;gene-LOC103640919;gene-LOC100273207;gene-LOC100383128	K00232+K03921+K03921+K10256+K10256+K10703	https:\\www.genome.jp\dbget-bin\www_bget?map01040
Selenocompound metabolism	ko00450	8 out of 1063 0.752587017873942%	76 out of 11432 0.66480055983205%	0.41161	1	gene-LOC100273345;gene-LOC103642209;gene-LOC541714;gene-LOC100216665;gene-LOC103655121;gene-LOC103625889;gene-LOC103643994;gene-LOC100281036	K00384+K00549+K00549+K00549+K11717+K13811+K13811+K13811	https:\\www.genome.jp\dbget-bin\www_bget?map00450
Phosphonate and phosphinate metabolism	ko00440	2 out of 1063 0.188146754468485%	15 out of 11432 0.131210636808957%	0.41303	1	gene-LOC100273724;gene-LOC103643691	K00968+K06167	https:\\www.genome.jp\dbget-bin\www_bget?map00440
Monobactam biosynthesis	ko00261	4 out of 1063 0.376293508936971%	36 out of 11432 0.314905528341498%	0.433871	1	gene-LOC103653902;gene-LOC103625889;gene-LOC103643994;gene-LOC100281036	K12524+K13811+K13811+K13811	https:\\www.genome.jp\dbget-bin\www_bget?map00261
Stilbenoid, diarylheptanoid and gingerol biosynthesis	ko00945	8 out of 1063 0.752587017873942%	79 out of 11432 0.691042687193842%	0.455244	1	gene-LOC100272756;gene-LOC100304329;gene-LOC100191750;gene-LOC103648159;gene-LOC109942262;gene-LOC100282743;gene-LOC100191720;gene-LOC100193067	K00487+K13065+K13065+K13065+K13065+K16040+K16040+K16040	https:\\www.genome.jp\dbget-bin\www_bget?map00945
Ether lipid metabolism	ko00565	7 out of 1063 0.658513640639699%	69 out of 11432 0.603568929321204%	0.463534	1	gene-LOC103644330;gene-LOC100280012;gene-LOC100383645;gene-LOC103640849;gene-LOC100284856;gene-LOC100274523;gene-LOC103634743	K01114+K01114+K01115+K01115+K04628+K04628+K16860	https:\\www.genome.jp\dbget-bin\www_bget?map00565
Butanoate metabolism	ko00650	5 out of 1063 0.470366886171214%	48 out of 11432 0.419874037788663%	0.465336	1	gene-LOC100284394;gene-LOC100191549;gene-LOC100286038;gene-LOC100286148;gene-LOC103631410	K01580+K01580+K01653+K16871+K16871	https:\\www.genome.jp\dbget-bin\www_bget?map00650
Tropane, piperidine and pyridine alkaloid biosynthesis	ko00960	3 out of 1063 0.282220131702728%	27 out of 11432 0.236179146256123%	0.46538	1	gene-LOC100279205;gene-LOC100279999;gene-LOC100284821	K00815+K00815+K08081	https:\\www.genome.jp\dbget-bin\www_bget?map00960
Other glycan degradation	ko00511	10 out of 1063 0.940733772342427%	101 out of 11432 0.883484954513646%	0.466662	1	gene-LOC118471907;gene-LOC100275497;gene-LOC100284864;gene-LOC100383352;gene-LOC100384558;gene-LOC103634926;gene-LOC103635629;gene-LOC103650940;gene-LOC100272556;gene-LOC100276127	K01191+K01191+K01206+K12309+K12309+K12309+K12309+K12309+K12309+K12309	https:\\www.genome.jp\dbget-bin\www_bget?map00511
Protein processing in endoplasmic reticulum	ko04141	43 out of 1063 4.04515522107244%	454 out of 11432 3.97130860741777%	0.473058	1	gene-LOC103643125;gene-LOC100194055;gene-LOC100276863;gene-LOC103634464;gene-LOC103636257;gene-LOC103638853;gene-LOC103650615;gene-LOC100384478;gene-LOC103632878;gene-LOC100192585;gene-LOC100279881;gene-LOC103652863;gene-LOC100280907;gene-LOC100285108;gene-LOC100283585;gene-LOC103651859;gene-LOC100282967;gene-LOC100280475;gene-LOC103628489;gene-LOC103629210;gene-LOC103643982;gene-LOC103644496;gen…	K01230+K01456+K03094+K03283+K03283+K03283+K03283+K04079+K04554+K06689+K07151+K07953+K09486+K09487+K09503+K09503+K09555+K09555+K09580+K09580+K09580+K09580+K09580+K09584+K09584+K10597+K10601+K10601+K10601+K10661+K13993+K13993+K13993+K13993+K13993+K13993+K13993+K13993+K13993+K14005+K14012+K14012+K14016	https:\\www.genome.jp\dbget-bin\www_bget?map04141
C5-Branched dibasic acid metabolism	ko00660	2 out of 1063 0.188146754468485%	17 out of 11432 0.148705388383485%	0.478159	1	gene-LOC100286038;gene-LOC103654943	K01653+K01703	https:\\www.genome.jp\dbget-bin\www_bget?map00660
Ribosome	ko03010	53 out of 1063 4.98588899341486%	562 out of 11432 4.91602519244227%	0.47832	1	gene-LOC100281347;gene-LOC103631585;gene-LOC103633566;gene-LOC100285173;gene-LOC103654545;gene-LOC100284168;gene-LOC100283364;gene-LOC100286357;gene-LOC103642077;gene-LOC541668;gene-LOC103643066;gene-LOC542444;gene-LOC103642207;gene-LOC118476640;gene-LOC100284418;gene-LOC103633242;gene-LOC103631647;gene-LOC107275245;gene-LOC100277261;gene-LOC103633474;gene-LOC100285767;gene-LOC100282480;gene-LOC1…	K02864+K02865+K02866+K02867+K02868+K02882+K02891+K02900+K02901+K02908+K02923+K02924+K02925+K02925+K02927+K02929+K02932+K02935+K02935+K02941+K02943+K02946+K02949+K02955+K02960+K02960+K02961+K02961+K02971+K02974+K02974+K02976+K02976+K02979+K02983+K02987+K02987+K02987+K02987+K02987+K02987+K02987+K02987+K02987+K02987+K02990+K02991+K02992+K02993+K02993+K02995+K02996+K02997	https:\\www.genome.jp\dbget-bin\www_bget?map03010
Diterpenoid biosynthesis	ko00904	5 out of 1063 0.470366886171214%	49 out of 11432 0.428621413575927%	0.483836	1	gene-an2;gene-Dwarf1;gene-LOC103636636;gene-LOC103651195;gene-LOC107521947	K04120+K04124+K04125+K04125+K05282	https:\\www.genome.jp\dbget-bin\www_bget?map00904
Cutin, suberine and wax biosynthesis	ko00073	7 out of 1063 0.658513640639699%	71 out of 11432 0.621063680895731%	0.494296	1	gene-LOC103654238;gene-LOC100501834;gene-LOC100281523;gene-LOC100273063;gene-LOC103650734;gene-LOC542408;gene-LOC100272850	K13356+K15402+K15403+K15405+K20769+K20769+K20769	https:\\www.genome.jp\dbget-bin\www_bget?map00073
Fatty acid elongation	ko00062	7 out of 1063 0.658513640639699%	72 out of 11432 0.629811056682995%	0.509475	1	gene-LOC100383128;gene-LOC103639429;gene-LOC103649090;gene-LOC103651394;gene-LOC118476013;gene-LOC100280998;gene-LOC100281789	K10703+K15397+K15397+K15397+K15397+K15397+K15397	https:\\www.genome.jp\dbget-bin\www_bget?map00062
Riboflavin metabolism	ko00740	4 out of 1063 0.376293508936971%	41 out of 11432 0.358642407277817%	0.537433	1	gene-LOC100282978;gene-LOC100282477;gene-LOC100191772;gene-LOC100272649	K00793+K01513+K11752+K14379	https:\\www.genome.jp\dbget-bin\www_bget?map00740
Taurine and hypotaurine metabolism	ko00430	2 out of 1063 0.188146754468485%	19 out of 11432 0.166200139958013%	0.538669	1	gene-LOC100284394;gene-LOC100191549	K01580+K01580	https:\\www.genome.jp\dbget-bin\www_bget?map00430
Vitamin B6 metabolism	ko00750	2 out of 1063 0.188146754468485%	19 out of 11432 0.166200139958013%	0.538669	1	gene-LOC100502503;gene-LOC103636051	K13248+K13248	https:\\www.genome.jp\dbget-bin\www_bget?map00750
Steroid biosynthesis	ko00100	5 out of 1063 0.470366886171214%	53 out of 11432 0.463610916724983%	0.555276	1	gene-LOC100282855;gene-LOC100286381;gene-LOC103648785;gene-LOC103649921;gene-LOC100217119	K00227+K00559+K01052+K01824+K14423	https:\\www.genome.jp\dbget-bin\www_bget?map00100
Carbon fixation in photosynthetic organisms	ko00710	14 out of 1063 1.3170272812794%	156 out of 11432 1.36459062281316%	0.596597	1	gene-LOC107305678;gene-LOC103632492;gene-LOC103634667;gene-LOC100216685;gene-LOC100381624;gene-LOC100384708;gene-LOC103639252;gene-LOC103649899;gene-LOC103640676;gene-LOC541622;gene-LOC100279748;gene-LOC103639611;gene-LOC100272845;gene-LOC100280823	K00026+K00134+K00814+K00814+K00927+K01595+K01595+K01595+K01602+K01610+K01610+K01623+K01623+K01803	https:\\www.genome.jp\dbget-bin\www_bget?map00710
Valine, leucine and isoleucine biosynthesis	ko00290	3 out of 1063 0.282220131702728%	35 out of 11432 0.306158152554234%	0.644258	1	gene-LOC103638397;gene-LOC100286038;gene-LOC103654943	K00826+K01653+K01703	https:\\www.genome.jp\dbget-bin\www_bget?map00290
Aminoacyl-tRNA biosynthesis	ko00970	13 out of 1063 1.22295390404516%	152 out of 11432 1.3296011196641%	0.666079	1	gene-LOC100283206;gene-LOC100284152;gene-LOC100285341;gene-LOC100286179;gene-LOC100304142;gene-LOC100382329;gene-LOC103644221;gene-LOC103646993;gene-LOC103646994;gene-LOC100217228;gene-LOC103635706;gene-LOC103639885;gene-LOC100279612	K01870+K01870+K01870+K01870+K01870+K01870+K01870+K01870+K01870+K01883+K02433+K02433+K02433	https:\\www.genome.jp\dbget-bin\www_bget?map00970
Glycerophospholipid metabolism	ko00564	19 out of 1063 1.78739416745061%	220 out of 11432 1.92442267319804%	0.667832	1	gene-LOC100191807;gene-LOC100193605;gene-LOC100273724;gene-LOC103644330;gene-LOC100280012;gene-LOC100383645;gene-LOC103640849;gene-LOC100304242;gene-LOC103651179;gene-LOC100274608;gene-LOC103626820;gene-LOC100282545;gene-LOC100191227;gene-LOC103628068;gene-LOC100382138;gene-LOC103636321;gene-LOC103634743;gene-LOC100191201;gene-LOC103648965	K00006+K00894+K00968+K01114+K01114+K01115+K01115+K01126+K01126+K01126+K01613+K05929+K06124+K08730+K13508+K13511+K16860+K18696+K18696	https:\\www.genome.jp\dbget-bin\www_bget?map00564
Amino sugar and nucleotide sugar metabolism	ko00520	22 out of 1063 2.06961429915334%	255 out of 11432 2.23058082575227%	0.677247	1	gene-LOC103626012;gene-LOC103651281;gene-LOC103655653;gene-LOC542072;gene-LOC100283098;gene-LOC100284575;gene-LOC100281817;gene-LOC103631243;gene-LOC103631244;gene-LOC100280936;gene-LOC103654302;gene-LOC103644180;gene-LOC109939773;gene-LOC100382056;gene-LOC109939248;gene-LOC118476818;gene-LOC100191781;gene-LOC103651769;gene-LOC100279186;gene-LOC100502339;gene-LOC103648024;gene-LOC100275812	K00326+K00326+K00972+K00975+K01183+K01183+K01183+K01835+K01835+K08679+K12446+K12447+K12447+K12450+K12450+K13379+K13648+K13648+K13648+K15920+K16190+K20547	https:\\www.genome.jp\dbget-bin\www_bget?map00520
Other types of O-glycan biosynthesis	ko00514	4 out of 1063 0.376293508936971%	49 out of 11432 0.428621413575927%	0.680238	1	gene-LOC100273523;gene-LOC100274204;gene-LOC103634306;gene-LOC100274284	K09667+K13667+K13675+K18134	https:\\www.genome.jp\dbget-bin\www_bget?map00514
Mannose type O-glycan biosynthesis	ko00515	2 out of 1063 0.188146754468485%	25 out of 11432 0.218684394681596%	0.689739	1	gene-LOC103634780;gene-LOC103641846	K18207+K18207	https:\\www.genome.jp\dbget-bin\www_bget?map00515
Flavone and flavonol biosynthesis	ko00944	1 out of 1063 0.0940733772342427%	12 out of 11432 0.104968509447166%	0.690173	1	gene-LOC103653707	K05280	https:\\www.genome.jp\dbget-bin\www_bget?map00944
Pantothenate and CoA biosynthesis	ko00770	4 out of 1063 0.376293508936971%	50 out of 11432 0.437368789363191%	0.695727	1	gene-LOC103638397;gene-LOC100282477;gene-LOC100286038;gene-LOC100283870	K00826+K01513+K01653+K01922	https:\\www.genome.jp\dbget-bin\www_bget?map00770
Arginine biosynthesis	ko00220	5 out of 1063 0.470366886171214%	63 out of 11432 0.551084674597621%	0.708925	1	gene-LOC100284875;gene-LOC103634667;gene-LOC100216685;gene-LOC542400;gene-LOC103643768	K00145+K00814+K00814+K01915+K13427	https:\\www.genome.jp\dbget-bin\www_bget?map00220
Glycosphingolipid biosynthesis - globo and isoglobo series	ko00603	2 out of 1063 0.188146754468485%	26 out of 11432 0.227431770468859%	0.710531	1	gene-LOC100383355;gene-LOC103652228	K07407+K07407	https:\\www.genome.jp\dbget-bin\www_bget?map00603
Glyoxylate and dicarboxylate metabolism	ko00630	12 out of 1063 1.12888052681091%	146 out of 11432 1.27711686494052%	0.715695	1	gene-LOC107305678;gene-LOC103654936;gene-LOC542657;gene-LOC103635347;gene-LOC100283693;gene-LOC103640676;gene-LOC100284118;gene-LOC103633249;gene-LOC542400;gene-LOC103646852;gene-LOC100280775;gene-LOC103636394	K00026+K00122+K00122+K01455+K01569+K01602+K01625+K01637+K01915+K15919+K15919+K22133	https:\\www.genome.jp\dbget-bin\www_bget?map00630
Linoleic acid metabolism	ko00591	3 out of 1063 0.282220131702728%	39 out of 11432 0.341147655703289%	0.716223	1	gene-lox11;gene-LOC100286850;gene-LOC103635475	K00454+K07424+K15718	https:\\www.genome.jp\dbget-bin\www_bget?map00591
Valine, leucine and isoleucine degradation	ko00280	8 out of 1063 0.752587017873942%	101 out of 11432 0.883484954513646%	0.733514	1	gene-LOC100501091;gene-LOC100284774;gene-LOC100280692;gene-LOC103638397;gene-LOC100304215;gene-LOC103634912;gene-LOC103646581;gene-LOC103653517	K00020+K00128+K00128+K00826+K05607+K14085+K14085+K14085	https:\\www.genome.jp\dbget-bin\www_bget?map00280
Circadian rhythm - plant	ko04712	16 out of 1063 1.50517403574788%	195 out of 11432 1.70573827851644%	0.737481	1	gene-LOC100282642;gene-LOC109942013;gene-LOC542637;gene-LOC100216856;gene-LOC103634436;gene-LOC109945525;gene-LOC115101004;gene-LOC118476119;gene-LOC103637976;gene-LOC100285359;gene-LOC103636634;gene-LOC103651189;gene-LOC100275712;gene-LOC103633010;gene-LOC100127539;gene-LOC100383828	K00660+K03097+K03097+K10143+K12120+K12120+K12120+K12120+K12126+K12135+K16222+K16222+K16222+K16223+K16223+K16241	https:\\www.genome.jp\dbget-bin\www_bget?map04712
Biosynthesis of amino acids	ko01230	41 out of 1063 3.85700846660395%	482 out of 11432 4.21623512946116%	0.752262	1	gene-LOC100274552;gene-LOC100280688;gene-LOC103632492;gene-LOC100284875;gene-LOC103644382;gene-LOC118473462;gene-LOC103642209;gene-LOC541714;gene-LOC100216665;gene-LOC100282324;gene-LOC103634667;gene-LOC100216685;gene-LOC100279205;gene-LOC100279999;gene-LOC103638397;gene-LOC100280705;gene-LOC100281585;gene-LOC100381624;gene-LOC100286258;gene-LOC100282861;gene-LOC100272842;gene-LOC103639611;gene-L…	K00058+K00058+K00134+K00145+K00147+K00147+K00549+K00549+K00549+K00789+K00814+K00814+K00815+K00815+K00826+K00850+K00850+K00927+K01609+K01620+K01620+K01623+K01623+K01626+K01626+K01653+K01657+K01658+K01689+K01695+K01703+K01736+K01738+K01803+K01915+K01953+K12524+K14152+K14152+K14152+K15633	https:\\www.genome.jp\dbget-bin\www_bget?map01230
Ubiquinone and other terpenoid-quinone biosynthesis	ko00130	6 out of 1063 0.564440263405456%	80 out of 11432 0.699790062981106%	0.765987	1	gene-LOC100272756;gene-LOC100279205;gene-LOC100279999;gene-LOC103644030;gene-LOC103644343;gene-LOC100274055	K00487+K00815+K00815+K01904+K01904+K06127	https:\\www.genome.jp\dbget-bin\www_bget?map00130
Terpenoid backbone biosynthesis	ko00900	6 out of 1063 0.564440263405456%	81 out of 11432 0.708537438768369%	0.776297	1	gene-LOC103633374;gene-LOC103634738;gene-LOC100192004;gene-LOC103643980;gene-LOC606430;gene-LOC103626280	K00021+K00099+K00787+K01597+K01662+K14066	https:\\www.genome.jp\dbget-bin\www_bget?map00900
DNA replication	ko03030	17 out of 1063 1.59924741298213%	213 out of 11432 1.86319104268719%	0.781001	1	gene-LOC100273978;gene-LOC100281587;gene-LOC103650443;gene-LOC109941580;gene-LOC542206;gene-LOC103631463;gene-LOC100383597;gene-LOC103630777;gene-LOC103636157;gene-LOC103653877;gene-LOC103654316;gene-LOC103654370;gene-LOC118473414;gene-LOC100192775;gene-LOC100273584;gene-LOC100275043;gene-LOC103637697	K02210+K02212+K02324+K02541+K02542+K02684+K07466+K07466+K07466+K07466+K07466+K07466+K07466+K07466+K07466+K10745+K10756	https:\\www.genome.jp\dbget-bin\www_bget?map03030
Various types of N-glycan biosynthesis	ko00513	5 out of 1063 0.470366886171214%	69 out of 11432 0.603568929321204%	0.781142	1	gene-LOC100384444;gene-LOC103643125;gene-LOC100279881;gene-LOC100280488;gene-LOC103655502	K00753+K01230+K07151+K07441+K14413	https:\\www.genome.jp\dbget-bin\www_bget?map00513
Basal transcription factors	ko03022	6 out of 1063 0.564440263405456%	83 out of 11432 0.726032190342897%	0.795884	1	gene-LOC103645624;gene-LOC103630828;gene-LOC103645861;gene-LOC103639350;gene-LOC109944834;gene-LOC103645732	K03124+K03130+K03132+K03138+K14649+K14651	https:\\www.genome.jp\dbget-bin\www_bget?map03022
Porphyrin and chlorophyll metabolism	ko00860	6 out of 1063 0.564440263405456%	88 out of 11432 0.769769069279216%	0.839052	1	gene-pcr1;gene-LOC103652600;gene-LOC118473148;gene-LOC118473149;gene-LOC100382191;gene-LOC100272729	K00218+K01599+K01599+K01599+K03403+K21480	https:\\www.genome.jp\dbget-bin\www_bget?map00860
Pentose phosphate pathway	ko00030	7 out of 1063 0.658513640639699%	103 out of 11432 0.900979706088174%	0.854824	1	gene-LOC100280705;gene-LOC100281585;gene-LOC103639611;gene-LOC100272845;gene-LOC100284118;gene-LOC103631243;gene-LOC103631244	K00850+K00850+K01623+K01623+K01625+K01835+K01835	https:\\www.genome.jp\dbget-bin\www_bget?map00030
Peroxisome	ko04146	12 out of 1063 1.12888052681091%	169 out of 11432 1.47830650804759%	0.872301	1	gene-LOC103625887;gene-LOC111274019;gene-LOC100280078;gene-LOC103637754;gene-LOC103640918;gene-LOC100281785;gene-LOC100384855;gene-LOC103642449;gene-LOC541646;gene-LOC100278719;gene-LOC111591140;gene-LOC103654238	K00232+K00306+K00306+K00477+K00477+K01897+K04564+K04564+K04564+K04564+K12261+K13356	https:\\www.genome.jp\dbget-bin\www_bget?map04146
Base excision repair	ko03410	5 out of 1063 0.470366886171214%	80 out of 11432 0.699790062981106%	0.876603	1	gene-LOC100284031;gene-LOC103649150;gene-LOC103650443;gene-LOC100284406;gene-LOC100502453	K01246+K01246+K02324+K03648+K10773	https:\\www.genome.jp\dbget-bin\www_bget?map03410
Ribosome biogenesis in eukaryotes	ko03008	13 out of 1063 1.22295390404516%	184 out of 11432 1.60951714485654%	0.884269	1	gene-LOC109942013;gene-LOC542637;gene-LOC103630287;gene-LOC118473184;gene-LOC100194368;gene-LOC107521957;gene-LOC103638235;gene-LOC109944832;gene-LOC100274225;gene-LOC103628570;gene-LOC100273094;gene-LOC103628330;gene-LOC100217234	K03097+K03097+K03538+K03539+K07562+K11131+K11883+K12845+K14521+K14525+K14548+K14565+K14567	https:\\www.genome.jp\dbget-bin\www_bget?map03008
Citrate cycle (TCA cycle)	ko00020	7 out of 1063 0.658513640639699%	109 out of 11432 0.953463960811756%	0.891068	1	gene-LOC107305678;gene-LOC103640827;gene-LOC103636824;gene-LOC541622;gene-LOC100279748;gene-LOC103632485;gene-LOC103634625	K00026+K00164+K00234+K01610+K01610+K01679+K01679	https:\\www.genome.jp\dbget-bin\www_bget?map00020
RNA polymerase	ko03020	9 out of 1063 0.846660395108184%	135 out of 11432 1.18089573128062%	0.891122	1	gene-LOC100284135;gene-LOC100285871;gene-LOC100383340;gene-LOC103653943;gene-LOC109944794;gene-LOC100192830;gene-LOC113633883;gene-LOC100281783;gene-LOC103647196	K03006+K03006+K03006+K03006+K03006+K03006+K03007+K03007+K03010	https:\\www.genome.jp\dbget-bin\www_bget?map03020
Fructose and mannose metabolism	ko00051	8 out of 1063 0.752587017873942%	124 out of 11432 1.08467459762071%	0.9005	1	gene-LOC100280705;gene-LOC100281585;gene-LOC103628659;gene-LOC103639611;gene-LOC100272845;gene-LOC100280823;gene-LOC100191416;gene-LOC103644285	K00850+K00850+K00863+K01623+K01623+K01803+K19355+K19355	https:\\www.genome.jp\dbget-bin\www_bget?map00051
Propanoate metabolism	ko00640	4 out of 1063 0.376293508936971%	70 out of 11432 0.612316305108467%	0.900856	1	gene-LOC100193279;gene-LOC103625887;gene-LOC103655673;gene-LOC100193636	K00016+K00232+K11262+K11262	https:\\www.genome.jp\dbget-bin\www_bget?map00640
Carbon metabolism	ko01200	36 out of 1063 3.38664158043274%	469 out of 11432 4.10251924422673%	0.908863	1	gene-LOC107305678;gene-LOC100274552;gene-LOC100280688;gene-LOC103631145;gene-LOC103654936;gene-LOC542657;gene-LOC103632492;gene-LOC103640827;gene-LOC103625887;gene-LOC103636824;gene-LOC103650189;gene-LOC103634667;gene-LOC100216685;gene-LOC100280705;gene-LOC100281585;gene-LOC103628659;gene-LOC100381624;gene-LOC103635347;gene-LOC100384708;gene-LOC103639252;gene-LOC103649899;gene-LOC103640676;gene-L…	K00026+K00058+K00058+K00121+K00122+K00122+K00134+K00164+K00232+K00234+K00297+K00814+K00814+K00850+K00850+K00863+K00927+K01455+K01595+K01595+K01595+K01602+K01610+K01610+K01623+K01623+K01625+K01637+K01679+K01679+K01689+K01738+K01803+K15633+K15919+K15919	https:\\www.genome.jp\dbget-bin\www_bget?map01200
Homologous recombination	ko03440	14 out of 1063 1.3170272812794%	205 out of 11432 1.79321203638908%	0.916517	1	gene-LOC100383597;gene-LOC103630777;gene-LOC103636157;gene-LOC103653877;gene-LOC103654316;gene-LOC103654370;gene-LOC118473414;gene-LOC100192775;gene-LOC100273584;gene-LOC100216554;gene-LOC100273565;gene-LOC100282783;gene-LOC103645850;gene-LOC100274706	K07466+K07466+K07466+K07466+K07466+K07466+K07466+K07466+K07466+K10728+K10728+K10871+K10882+K10901	https:\\www.genome.jp\dbget-bin\www_bget?map03440
Proteasome	ko03050	11 out of 1063 1.03480714957667%	169 out of 11432 1.47830650804759%	0.924081	1	gene-LOC100856965;gene-LOC100280821;gene-LOC103636266;gene-LOC100275115;gene-LOC100283960;gene-LOC542292;gene-LOC100280588;gene-LOC100273828;gene-LOC100191918;gene-LOC103653708;gene-LOC100281201	K02725+K02732+K03029+K03029+K03036+K03036+K03036+K03039+K03063+K03063+K03063	https:\\www.genome.jp\dbget-bin\www_bget?map03050
2-Oxocarboxylic acid metabolism	ko01210	7 out of 1063 0.658513640639699%	121 out of 11432 1.05843247025892%	0.941078	1	gene-LOC100284875;gene-LOC103634667;gene-LOC100216685;gene-LOC103638397;gene-LOC100286038;gene-LOC103654943;gene-LOC103638611	K00145+K00814+K00814+K00826+K01653+K01703+K13027	https:\\www.genome.jp\dbget-bin\www_bget?map01210
Arachidonic acid metabolism	ko00590	2 out of 1063 0.188146754468485%	47 out of 11432 0.4111266620014%	0.941107	1	gene-LOC103634626;gene-LOC103636106	K00432+K07425	https:\\www.genome.jp\dbget-bin\www_bget?map00590
One carbon pool by folate	ko00670	1 out of 1063 0.0940733772342427%	29 out of 11432 0.253673897830651%	0.941218	1	gene-LOC103650189	K00297	https:\\www.genome.jp\dbget-bin\www_bget?map00670
Nicotinate and nicotinamide metabolism	ko00760	2 out of 1063 0.188146754468485%	48 out of 11432 0.419874037788663%	0.94566	1	gene-LOC100282477;gene-LOC100501566	K01513+K01950	https:\\www.genome.jp\dbget-bin\www_bget?map00760
Phagosome	ko04145	11 out of 1063 1.03480714957667%	177 out of 11432 1.5482855143457%	0.946901	1	gene-LOC103629934;gene-LOC103643294;gene-LOC103644339;gene-LOC541930;gene-LOC542758;gene-LOC103644409;gene-LOC542380;gene-LOC100286330;gene-LOC103631302;gene-LOC103640217;gene-LOC103648959	K00921+K00921+K00921+K04392+K04392+K07375+K07375+K07889+K07889+K07889+K07889	https:\\www.genome.jp\dbget-bin\www_bget?map04145
alpha-Linolenic acid metabolism	ko00592	5 out of 1063 0.470366886171214%	95 out of 11432 0.831000699790063%	0.948163	1	gene-LOC103625887;gene-lox11;gene-aos3;gene-aos4;gene-LOC103628476	K00232+K00454+K01723+K01723+K10527	https:\\www.genome.jp\dbget-bin\www_bget?map00592
Folate biosynthesis	ko00790	2 out of 1063 0.188146754468485%	49 out of 11432 0.428621413575927%	0.949876	1	gene-LOC100277322;gene-LOC100382252	K01724+K15631	https:\\www.genome.jp\dbget-bin\www_bget?map00790
Mismatch repair	ko03430	11 out of 1063 1.03480714957667%	185 out of 11432 1.61826452064381%	0.963488	1	gene-LOC103654870;gene-LOC100383597;gene-LOC103630777;gene-LOC103636157;gene-LOC103653877;gene-LOC103654316;gene-LOC103654370;gene-LOC118473414;gene-LOC100192775;gene-LOC100273584;gene-LOC103637697	K07456+K07466+K07466+K07466+K07466+K07466+K07466+K07466+K07466+K07466+K10756	https:\\www.genome.jp\dbget-bin\www_bget?map03430
Lysine biosynthesis	ko00300	1 out of 1063 0.0940733772342427%	36 out of 11432 0.314905528341498%	0.970374	1	gene-LOC103653902	K12524	https:\\www.genome.jp\dbget-bin\www_bget?map00300
Nucleotide excision repair	ko03420	13 out of 1063 1.22295390404516%	218 out of 11432 1.90692792162351%	0.972599	1	gene-LOC103650443;gene-LOC100383597;gene-LOC103630777;gene-LOC103636157;gene-LOC103653877;gene-LOC103654316;gene-LOC103654370;gene-LOC118473414;gene-LOC100192775;gene-LOC100273584;gene-LOC100381503;gene-LOC103637697;gene-LOC103645297	K02324+K07466+K07466+K07466+K07466+K07466+K07466+K07466+K07466+K07466+K10140+K10756+K10838	https:\\www.genome.jp\dbget-bin\www_bget?map03420
Ubiquitin mediated proteolysis	ko04120	17 out of 1063 1.59924741298213%	272 out of 11432 2.37928621413576%	0.973802	1	gene-LOC100276863;gene-LOC103639381;gene-LOC100216901;gene-LOC103634779;gene-LOC103632878;gene-LOC100192585;gene-LOC100381503;gene-LOC100216856;gene-LOC109942392;gene-LOC103646037;gene-LOC103628268;gene-LOC100304346;gene-LOC100272348;gene-LOC103640951;gene-LOC118473276;gene-LOC100279006;gene-LOC100193267	K03094+K03353+K03364+K04506+K04554+K06689+K10140+K10143+K10260+K10577+K10581+K10592+K10597+K10601+K10601+K10601+K12456	https:\\www.genome.jp\dbget-bin\www_bget?map04120
Endocytosis	ko04144	27 out of 1063 2.53998118532455%	406 out of 11432 3.55143456962911%	0.978894	1	gene-LOC100381628;gene-LOC100383645;gene-LOC103640849;gene-LOC103634464;gene-LOC103636257;gene-LOC103638853;gene-LOC103650615;gene-LOC103632970;gene-LOC103635525;gene-LOC103636553;gene-LOC100286330;gene-LOC103631302;gene-LOC103640217;gene-LOC103648959;gene-LOC100285596;gene-LOC103640874;gene-LOC100216623;gene-LOC103628977;gene-LOC103647071;gene-LOC103634443;gene-LOC100284170;gene-LOC100283130;gen…	K00889+K01115+K01115+K03283+K03283+K03283+K03283+K04646+K04646+K04646+K07889+K07889+K07889+K07889+K07904+K07937+K07937+K10396+K10396+K11247+K12191+K12472+K12472+K12486+K12489+K12492+K23612	https:\\www.genome.jp\dbget-bin\www_bget?map04144
N-Glycan biosynthesis	ko00510	3 out of 1063 0.282220131702728%	78 out of 11432 0.682295311406578%	0.980249	1	gene-LOC103643125;gene-LOC100279881;gene-LOC100280488	K01230+K07151+K07441	https:\\www.genome.jp\dbget-bin\www_bget?map00510
RNA transport	ko03013	34 out of 1063 3.19849482596425%	519 out of 11432 4.53988803358992%	0.991299	1	gene-LOC103641398;gene-LOC103631028;gene-LOC100278143;gene-LOC103635800;gene-LOC103647139;gene-LOC100273162;gene-LOC100272758;gene-LOC103626764;gene-LOC103647970;gene-LOC103627447;gene-LOC109944335;gene-LOC103630287;gene-LOC118473184;gene-LOC100217034;gene-LOC100194368;gene-LOC103646037;gene-LOC100283893;gene-LOC103631560;gene-LOC103628666;gene-LOC103636786;gene-LOC103648481;gene-LOC103649227;gen…	K00784+K03113+K03231+K03239+K03239+K03239+K03250+K03257+K03257+K03260+K03260+K03538+K03539+K03680+K07562+K10577+K12876+K14292+K14297+K14297+K14297+K14297+K14300+K14300+K14300+K14307+K14312+K14312+K14315+K14326+K14326+K14326+K14327+K14525	https:\\www.genome.jp\dbget-bin\www_bget?map03013
Autophagy - other	ko04136	2 out of 1063 0.188146754468485%	76 out of 11432 0.66480055983205%	0.994819	1	gene-LOC103628897;gene-LOC103625959	K08330+K08343	https:\\www.genome.jp\dbget-bin\www_bget?map04136
SNARE interactions in vesicular transport	ko04130	1 out of 1063 0.0940733772342427%	57 out of 11432 0.498600419874038%	0.996217	1	gene-LOC111589783	K08493	https:\\www.genome.jp\dbget-bin\www_bget?map04130
RNA degradation	ko03018	12 out of 1063 1.12888052681091%	254 out of 11432 2.22183344996501%	0.997991	1	gene-LOC100280705;gene-LOC100281585;gene-LOC100126359;gene-LOC103631112;gene-LOC100286305;gene-LOC103628799;gene-LOC100276802;gene-LOC100856959;gene-LOC103645477;gene-LOC103650181;gene-LOC100284434;gene-LOC103648336	K00850+K00850+K01148+K01689+K04077+K04077+K08311+K12589+K12591+K12604+K12606+K14442	https:\\www.genome.jp\dbget-bin\www_bget?map03018
Spliceosome	ko03040	24 out of 1063 2.25776105362183%	432 out of 11432 3.77886634009797%	0.998648	1	gene-LOC103634464;gene-LOC103636257;gene-LOC103638853;gene-LOC103650615;gene-LOC100381763;gene-LOC103633361;gene-LOC103635802;gene-LOC103636431;gene-LOC100279918;gene-LOC100281665;gene-LOC100192005;gene-LOC103643145;gene-LOC118476655;gene-LOC100281772;gene-LOC103652646;gene-LOC109945235;gene-LOC100272749;gene-LOC109944832;gene-LOC103650109;gene-LOC103653918;gene-LOC103650765;gene-LOC100283893;gen…	K03283+K03283+K03283+K03283+K12741+K12741+K12741+K12741+K12741+K12741+K12818+K12818+K12818+K12818+K12830+K12830+K12836+K12845+K12848+K12848+K12867+K12876+K12885+K12896	https:\\www.genome.jp\dbget-bin\www_bget?map03040
mRNA surveillance pathway	ko03015	18 out of 1063 1.69332079021637%	355 out of 11432 3.10531840447866%	0.999044	1	gene-LOC100383610;gene-LOC100382714;gene-LOC103643975;gene-LOC100283893;gene-LOC103627675;gene-LOC103630337;gene-LOC111591124;gene-LOC103627442;gene-LOC103640921;gene-LOC100194234;gene-LOC103641958;gene-LOC103643558;gene-LOC103645881;gene-LOC100281119;gene-LOC103633548;gene-LOC100281643;gene-LOC100285399;gene-LOC113523643	K04354+K06269+K08873+K12876+K14326+K14326+K14326+K14327+K14396+K14399+K14411+K14411+K14411+K14411+K14416+K14416+K14962+K15542	https:\\www.genome.jp\dbget-bin\www_bget?map03015
Photosynthesis	ko00195	4 out of 1063 0.376293508936971%	146 out of 11432 1.27711686494052%	0.999588	1	gene-LOC100382495;gene-LOC541612;gene-LOC103646199;gene-LOC103636309	K02639+K02639+K08901+K08903	https:\\www.genome.jp\dbget-bin\www_bget?map00195
Protein export	ko03060	1 out of 1063 0.0940733772342427%	89 out of 11432 0.77851644506648%	0.999837	1	gene-LOC103652378	K13431	https:\\www.genome.jp\dbget-bin\www_bget?map03060
Oxidative phosphorylation	ko00190	6 out of 1063 0.564440263405456%	354 out of 11432 3.09657102869139%	1	1	gene-LOC103636824;gene-LOC100382506;gene-LOC100272739;gene-LOC103632998;gene-LOC103638716;gene-LOC100280144	K00234+K01507+K01507+K01535+K01535+K02265	https:\\www.genome.jp\dbget-bin\www_bget?map00190
