# Supplementary material for: Alpha-Linolenic Acid Mediates Diverse Drought Responses in Maize (Zea mays L.) at Seedling and Flowering Stages
Source: Molecules. 2022 Jan 25;27(3):771. doi: 10.3390/molecules27030771 (PMC8839722; doi:10.3390/molecules27030771)
Supplement: Supplementary file 1 [file molecules-27-00771-s001.zip › Table S7.xls.xlsx]

## Sheet: Sheet1
Table-S7 Different expression transcription factors between T1 and T2
ID	Family	Category	Classification	S	F	log2FoldChange	regulated	chr	start	end	strand	gene_name	gene_description	KEGG	NR	Swissprot	Tremble	KOG	GO	Pfam
gene-LOC100037764	MADS-MIKC	TF	MADS->MADS-MIKC	16	85	2.394	up	NC_050103.1	23596254	23605076	-	LOC100037764	--	K09264 MADS-box transcription factor, plant | (RefSeq) AGAMOUS; AGAMOUS-like protein (A)	AGAMOUS-like protein [Zea mays]	RecName: Full=MADS-box transcription factor 3; AltName: Full=OsMADS3; AltName: Full=Protein AGAMOUS-like; AltName: Full=RMADS222;	SubName: Full=AGAMOUS-like protein {ECO:0000313|EMBL:AAB81103.1}; SubName: Full=MADS transcription factor {ECO:0000313|EMBL:AIB05804.1};	MADS box transcription factor	GO:0005634,nucleus; GO:0003700,DNA-binding transcription factor activity; GO:0046983,protein dimerization activity; GO:0000977,RNA polymerase II regulatory region sequence-specific DNA binding; GO:0030154,cell differentiation; GO:0045944,positive regulation of transcription by RNA polymerase II; GO:0010097,specification of stamen identity; GO:0006351,transcription, DNA-templated	K-box region
gene-LOC100147737	WRKY	TF	WRKY	343	1218	1.828	up	NC_050102.1	120042966	120044708	-	LOC100147737	--	K13424 WRKY transcription factor 33 | (RefSeq) probable WRKY transcription factor 26 (A)	WRKY DNA-binding protein [Zea mays]	RecName: Full=WRKY transcription factor WRKY76 {ECO:0000303|PubMed:15047897}; Short=OsWRKY76 {ECO:0000303|PubMed:15047897};	SubName: Full=Putative WRKY transcription factor 40 {ECO:0000313|EMBL:ONM55008.1}; SubName: Full=WRKY DNA-binding protein {ECO:0000313|EMBL:ACB12743.1}; SubName: Full=WRKY transcription factor {ECO:0000313|EMBL:AIB04301.1};	--	GO:0005634,nucleus; GO:0003700,DNA-binding transcription factor activity; GO:0043565,sequence-specific DNA binding; GO:0009617,response to bacterium; GO:0010200,response to chitin; GO:0009620,response to fungus; GO:0006351,transcription, DNA-templated	WRKY DNA -binding domain
gene-LOC100191533	MYB	TF	MYB->MYB	103	39	-1.403	down	NC_050096.1	220215528	220216968	-	LOC100191533	--	K09422 transcription factor MYB, plant | (RefSeq) putative MYB DNA-binding domain superfamily protein (A)	putative MYB DNA-binding domain superfamily protein isoform X1 [Zea mays]	RecName: Full=Transcription factor MYB20 {ECO:0000305}; AltName: Full=Myb-related protein 20 {ECO:0000303|PubMed:16463103}; Short=AtMYB20 {ECO:0000303|PubMed:11597504};	SubName: Full=Uncharacterized protein {ECO:0000313|EMBL:ACF81234.1};	Transcription factor, Myb superfamily	GO:0005634,nucleus; GO:0001046,core promoter sequence-specific DNA binding; GO:0003700,DNA-binding transcription factor activity; GO:0000981,DNA-binding transcription factor activity, RNA polymerase II-specific; GO:0043565,sequence-specific DNA binding; GO:0001135,RNA polymerase II transcription regulator recruiting activity; GO:0044212,transcription regulatory region DNA binding; GO:0030154,cell…	Myb-like DNA-binding domain
gene-LOC100191919	AP2/ERF-ERF	TF	AP2/ERF->AP2/ERF-ERF	12	3	-2.175	down	NC_050102.1	54058663	54059646	-	LOC100191919	--	K14516 ethylene-responsive transcription factor 1 | (RefSeq) putative AP2/EREBP transcription factor superfamily protein (A)	putative AP2/EREBP transcription factor superfamily protein [Zea mays]	RecName: Full=Ethylene-responsive transcription factor 1B; Short=AtERF1B; AltName: Full=Ethylene-responsive element-binding factor 1B; Short=EREBP-1B;	SubName: Full=AP2-EREBP-type transcription factor {ECO:0000313|EMBL:AFU81613.1}; Flags: Fragment;	--	GO:0005634,nucleus; GO:0003677,DNA binding; GO:0003700,DNA-binding transcription factor activity; GO:0006952,defense response; GO:0009873,ethylene-activated signaling pathway; GO:0009867,jasmonic acid mediated signaling pathway; GO:0006351,transcription, DNA-templated	AP2 domain
gene-LOC100193143	AP2/ERF-ERF	TF	AP2/ERF->AP2/ERF-ERF	21	47	1.172	up	NC_050098.1	56851678	56852970	+	LOC100193143	--	K09286 EREBP-like factor | (RefSeq) ethylene-responsive transcription factor ERF071-like (A)	putative AP2/EREBP transcription factor superfamily protein isoform X1 [Zea mays]	RecName: Full=Ethylene-responsive transcription factor ERF071;	SubName: Full=Ethylene-responsive transcription factor RAP2-2 {ECO:0000313|EMBL:ONM31729.1};	--	GO:0005634,nucleus; GO:0003677,DNA binding; GO:0003700,DNA-binding transcription factor activity; GO:0009873,ethylene-activated signaling pathway; GO:2000280,regulation of root development; GO:0034059,response to anoxia; GO:0006351,transcription, DNA-templated	AP2 domain
gene-LOC100193925	MYB	TF	MYB->MYB	8	1	-3.649	down	NC_050098.1	23687239	23688970	+	LOC100193925	--	K09422 transcription factor MYB, plant | (RefSeq) putative MYB DNA-binding domain superfamily protein (A)	putative MYB DNA-binding domain superfamily protein [Zea mays]	RecName: Full=Transcription factor MYB62 {ECO:0000303|PubMed:9839469}; AltName: Full=Myb-related protein 62 {ECO:0000303|PubMed:9839469}; Short=AtMYB62 {ECO:0000303|PubMed:9839469};	SubName: Full=MYB transcription factor {ECO:0000313|EMBL:AIB05070.1}; SubName: Full=Myb domain protein 62 {ECO:0000313|EMBL:ONM30306.1};	Transcription factor, Myb superfamily	GO:0005634,nucleus; GO:0003700,DNA-binding transcription factor activity; GO:0000981,DNA-binding transcription factor activity, RNA polymerase II-specific; GO:0043565,sequence-specific DNA binding; GO:0001135,RNA polymerase II transcription regulator recruiting activity; GO:0044212,transcription regulatory region DNA binding; GO:0030154,cell differentiation; GO:0016036,cellular response to phosph…	Myb-like DNA-binding domain
gene-LOC100194274	bHLH	TF	bHLH	0	12	5.158	up	NC_050097.1	198728279	198730351	-	LOC100194274	--	K18878 BHLH transcription factor Upa20 | (RefSeq) Upa20; transcription factor bHLH137-like (A)	putative HLH DNA-binding domain superfamily protein isoform 1 [Zea mays]	RecName: Full=Transcription factor bHLH137; AltName: Full=Basic helix-loop-helix protein 137; Short=AtbHLH137; Short=bHLH 137; AltName: Full=Transcription factor EN 89; AltName: Full=bHLH transcription factor bHLH137;	SubName: Full=BHLH transcription factor {ECO:0000313|EMBL:AIB04355.1}; SubName: Full=Transcription factor bHLH137 {ECO:0000313|EMBL:ONM22817.1};	--	GO:0005634,nucleus; GO:0003677,DNA binding; GO:0003700,DNA-binding transcription factor activity; GO:0046983,protein dimerization activity; GO:0009739,response to gibberellin; GO:0006351,transcription, DNA-templated	Helix-loop-helix DNA-binding domain
gene-LOC100194332	MYB-related	TF	MYB->MYB-related	25	3	-3.096	down	NC_050103.1	145619115	145621161	+	LOC100194332	--	K08869 aarF domain-containing kinase | (RefSeq) predicted protein (A)	putative MYB DNA-binding domain superfamily protein isoform X1 [Zea mays]	RecName: Full=Transcription factor MYBS3 {ECO:0000303|PubMed:12172034}; AltName: Full=Myb-related protein S3 {ECO:0000303|PubMed:12172034}; Short=OsMYBS3 {ECO:0000303|PubMed:12172034};	SubName: Full=Putative MYB DNA-binding domain superfamily protein {ECO:0000313|EMBL:AQK96453.1};	--	GO:0005634,nucleus; GO:0003677,DNA binding; GO:0003700,DNA-binding transcription factor activity; GO:0046872,metal ion binding; GO:0045892,negative regulation of transcription, DNA-templated; GO:0009723,response to ethylene; GO:0009739,response to gibberellin; GO:0009744,response to sucrose; GO:0006351,transcription, DNA-templated	Myb-like DNA-binding domain
gene-LOC100194371	WRKY	TF	WRKY	20	51	1.382	up	NC_050098.1	9167703	9175565	+	LOC100194371	--	K13424 WRKY transcription factor 33 | (RefSeq) WRKY transcription factor WRKY24 (A)	putative WRKY DNA-binding domain superfamily protein [Zea mays]	RecName: Full=Probable WRKY transcription factor 13; AltName: Full=WRKY DNA-binding protein 13;	SubName: Full=Putative WRKY transcription factor 13 {ECO:0000313|EMBL:ONM29279.1}; SubName: Full=WRKY transcription factor {ECO:0000313|EMBL:AIB04399.1};	--	GO:0005634,nucleus; GO:0003700,DNA-binding transcription factor activity; GO:0000978,RNA polymerase II proximal promoter sequence-specific DNA binding; GO:0044212,transcription regulatory region DNA binding; GO:1904369,positive regulation of sclerenchyma cell differentiation; GO:0045893,positive regulation of transcription, DNA-templated; GO:1901141,regulation of lignin biosynthetic process; GO:0…	WRKY DNA -binding domain
gene-LOC100216626	AP2/ERF-ERF	TF	AP2/ERF->AP2/ERF-ERF	35	99	1.505	up	NC_050096.1	17670913	17672442	-	LOC100216626	--	K09286 EREBP-like factor | (RefSeq) TIDP3567; uncharacterized protein LOC100216626 (A)	uncharacterized protein LOC100216626 [Zea mays]	RecName: Full=Ethylene-responsive transcription factor ERF073;	SubName: Full=AP2-EREBP transcription factor {ECO:0000313|EMBL:AIB05039.1, ECO:0000313|EnsemblPlants:Zm00001d027924_P001};	--	GO:0005634,nucleus; GO:0003677,DNA binding; GO:0003700,DNA-binding transcription factor activity; GO:0009873,ethylene-activated signaling pathway; GO:0006351,transcription, DNA-templated	AP2 domain
gene-LOC100216705	AP2/ERF-ERF	TF	AP2/ERF->AP2/ERF-ERF	13	3	-2.227	down	NC_050100.1	218662836	218664183	-	LOC100216705	--	K09286 EREBP-like factor | (RefSeq) dehydration-responsive element-binding protein 3-like (A)	ethylene-responsive transcription factor ERF013 [Zea mays]	RecName: Full=Ethylene-responsive transcription factor ERF014;	SubName: Full=Ethylene-responsive transcription factor ERF014 {ECO:0000313|EMBL:AQK75220.1};	--	GO:0005634,nucleus; GO:0003700,DNA-binding transcription factor activity; GO:0043565,sequence-specific DNA binding; GO:0009873,ethylene-activated signaling pathway; GO:0009861,jasmonic acid and ethylene-dependent systemic resistance; GO:0045893,positive regulation of transcription, DNA-templated; GO:0045088,regulation of innate immune response; GO:1900030,regulation of pectin biosynthetic process…	AP2 domain
gene-LOC100216738	C3H	TF	C3H	65	28	-1.209	down	NC_050096.1	268828738	268836430	-	LOC100216738	--	K23048 RING finger protein unkempt | (RefSeq) zinc finger CCCH domain-containing protein 43-like isoform X1 (A)	uncharacterized protein LOC100216738 isoform X1 [Zea mays]	RecName: Full=Zinc finger CCCH domain-containing protein 8; Short=OsC3H8;	SubName: Full=Zinc finger CCCH domain-containing protein 33 {ECO:0000313|EMBL:ONM07871.1};	CCCH-type Zn-finger protein	GO:0005829,cytosol; GO:0005634,nucleus; GO:0003677,DNA binding; GO:0046872,metal ion binding; GO:0003730,mRNA 3'-UTR binding; GO:0061158,3'-UTR-mediated mRNA destabilization	CCCH-type zinc finger
gene-LOC100216901	B3	TF	B3->B3	246	540	1.134	up	NC_050097.1	223781954	223797014	-	LOC100216901	--	K03364 cell division cycle 20-like protein 1, cofactor of APC complex | (RefSeq) fizzy-related protein homolog (A)	uncharacterized protein LOC100216901 [Zea mays]	RecName: Full=B3 domain-containing protein Os07g0679700;	SubName: Full=B3 domain-containing transcription repressor VAL2 {ECO:0000313|EMBL:ONM26207.1};	--	GO:0005634,nucleus; GO:0003677,DNA binding; GO:0008270,zinc ion binding; GO:0006355,regulation of transcription, DNA-templated; GO:0006351,transcription, DNA-templated	CW-type Zinc Finger
gene-LOC100217048	bHLH	TF	bHLH	32	7	-2.107	down	NC_050097.1	190089032	190090292	-	LOC100217048	--	K10863 aprataxin [EC:3.1.11.7 3.1.11.8 3.1.12.2] | (RefSeq) basic helix-loop-helix family protein (A)	putative HLH DNA-binding domain superfamily protein [Zea mays]	RecName: Full=Transcription factor HEC1; AltName: Full=Basic helix-loop-helix protein 88; Short=AtbHLH88; Short=bHLH 88; AltName: Full=Protein HECATE 1; AltName: Full=Transcription factor EN 118; AltName: Full=bHLH transcription factor bHLH088;	SubName: Full=BHLH transcription factor {ECO:0000313|EMBL:AIB04378.1}; SubName: Full=Transcription factor HEC2 {ECO:0000313|EMBL:ONM22237.1};	--	GO:0005634,nucleus; GO:0003700,DNA-binding transcription factor activity; GO:0046983,protein dimerization activity; GO:0043565,sequence-specific DNA binding; GO:0048462,carpel formation; GO:0045893,positive regulation of transcription, DNA-templated; GO:0010468,regulation of gene expression; GO:0006355,regulation of transcription, DNA-templated; GO:0006351,transcription, DNA-templated; GO:0010500…	Helix-loop-helix DNA-binding domain
gene-LOC100217117	GARP-G2-like	TF	GARP->GARP-G2-like	8	1	-3.085	down	NC_050097.1	157677510	157679459	+	LOC100217117	--	K08026 one cut domain, family member 1, hepatocyte nuclear factor 6 | (RefSeq) probable transcription factor KAN2 (A)	putative MYB DNA-binding domain superfamily protein [Zea mays]	RecName: Full=Putative Myb family transcription factor At1g14600;	SubName: Full=Uncharacterized protein {ECO:0000313|EMBL:ACN35337.1};	--	GO:0005634,nucleus; GO:0003677,DNA binding; GO:0003700,DNA-binding transcription factor activity; GO:0006355,regulation of transcription, DNA-templated; GO:0006351,transcription, DNA-templated	Myb-like DNA-binding domain
gene-LOC100217195	bHLH	TF	bHLH	5	27	2.445	up	NC_050100.1	217240502	217242383	-	LOC100217195	--	K18485 myogenic factor 6 | (RefSeq) transcription factor bHLH96 (A)	putative HLH DNA-binding domain superfamily protein [Zea mays]	RecName: Full=Transcription factor bHLH70; AltName: Full=Basic helix-loop-helix protein 70; Short=AtbHLH70; Short=bHLH 70; AltName: Full=Transcription factor EN 13; AltName: Full=bHLH transcription factor bHLH070;	SubName: Full=BHLH transcription factor {ECO:0000313|EMBL:AIB04364.1}; SubName: Full=Transcription factor bHLH99 {ECO:0000313|EMBL:AQK75074.1};	--	GO:0005634,nucleus; GO:0003677,DNA binding; GO:0003700,DNA-binding transcription factor activity; GO:0046983,protein dimerization activity; GO:0006355,regulation of transcription, DNA-templated; GO:0006351,transcription, DNA-templated	Helix-loop-helix DNA-binding domain
gene-LOC100217237	AP2/ERF-AP2	TF	AP2/ERF->AP2/ERF-AP2	31	11	-1.484	down	NC_050097.1	153662426	153668077	+	LOC100217237	--	K09285 AP2-like factor, ANT lineage | (RefSeq) EREB85; WRI1 transcription factor 1 (A)	WRI1 transcription factor 1 [Zea mays]	RecName: Full=Ethylene-responsive transcription factor WRI1; AltName: Full=Protein ACTIVATOR OF SPORAMIN::LUC 1; AltName: Full=Protein WRINKLED 1;	SubName: Full=AP2-EREBP transcription factor {ECO:0000313|EMBL:AIB04401.1};	--	GO:0005634,nucleus; GO:0003677,DNA binding; GO:0003700,DNA-binding transcription factor activity; GO:0009873,ethylene-activated signaling pathway; GO:0008610,lipid biosynthetic process; GO:0006629,lipid metabolic process; GO:0007275,multicellular organism development; GO:1901959,positive regulation of cutin biosynthetic process; GO:0006109,regulation of carbohydrate metabolic process; GO:0006110,…	AP2 domain
gene-LOC100272446	MYB	TF	MYB->MYB	4	0	-4.291	down	NC_050100.1	43155198	43157377	+	LOC100272446	--	K09422 transcription factor MYB, plant | (RefSeq) cl6449_1b; uncharacterized protein LOC100272446 (A)	uncharacterized protein LOC100272446 isoform X1 [Zea mays]	RecName: Full=Transcription factor GAMYB; AltName: Full=OsGAMyb;	SubName: Full=Myb domain protein 101 {ECO:0000313|EMBL:AQK66045.1};	Transcription factor, Myb superfamily	GO:0005634,nucleus; GO:0000981,DNA-binding transcription factor activity, RNA polymerase II-specific; GO:0043565,sequence-specific DNA binding; GO:0001135,RNA polymerase II transcription regulator recruiting activity; GO:0044212,transcription regulatory region DNA binding; GO:0048653,anther development; GO:0030154,cell differentiation; GO:0009555,pollen development; GO:0006357,regulation of trans…	Myb-like DNA-binding domain
gene-LOC100272507	AP2/ERF-ERF	TF	AP2/ERF->AP2/ERF-ERF	2	52	4.986	up	NC_050102.1	147250102	147251021	-	LOC100272507	--	K09286 EREBP-like factor | (RefSeq) dehydration-responsive element-binding protein 1A-like (A)	putative AP2/EREBP transcription factor superfamily protein [Zea mays]	RecName: Full=Dehydration-responsive element-binding protein 1H; Short=Protein DREB1H;	SubName: Full=AP2-EREBP transcription factor {ECO:0000313|EMBL:AIB05045.1}; SubName: Full=Dehydration-responsive element-binding protein 1B {ECO:0000313|EMBL:ONM56544.1};	--	GO:0005634,nucleus; GO:0003677,DNA binding; GO:0003700,DNA-binding transcription factor activity; GO:0006351,transcription, DNA-templated	AP2 domain
gene-LOC100273182	NAC	TF	NAC	0	5	4.772	up	NC_050096.1	218912498	218914166	-	LOC100273182	--	K00521 ferric-chelate reductase [EC:1.16.1.7] | (RefSeq) ferric reduction oxidase 7, chloroplastic-like (A)	uncharacterized protein LOC100273182 [Zea mays]	RecName: Full=NAC domain-containing protein 100 {ECO:0000303|PubMed:15029955}; Short=ANAC100 {ECO:0000303|PubMed:15029955}; Short=AtNAC5;	SubName: Full=Uncharacterized protein {ECO:0000313|EMBL:ACF85392.1, ECO:0000313|EnsemblPlants:Zm00001d032208_P001};	--	GO:0005634,nucleus; GO:0003677,DNA binding; GO:0003700,DNA-binding transcription factor activity; GO:0006351,transcription, DNA-templated	No apical meristem (NAM) protein
gene-LOC100273444	NAC	TF	NAC	0	7	5.315	up	NC_050102.1	2715255	2716652	-	LOC100273444	--	K04733 interleukin-1 receptor-associated kinase 4 [EC:2.7.11.1] | (RefSeq) LOC109759334; proline-rich receptor-like protein kinase PERK3 (A)	putative NAC domain transcription factor superfamily protein [Zea mays]	--	SubName: Full=NAC28 NAC type transcription factor {ECO:0000313|EMBL:AFT82667.1}; Flags: Fragment;	--	GO:0005634,nucleus; GO:0003677,DNA binding; GO:0006355,regulation of transcription, DNA-templated; GO:0006351,transcription, DNA-templated	No apical meristem (NAM) protein
gene-LOC100273484	bHLH	TF	bHLH	8	27	1.762	up	NC_050099.1	165133856	165136118	-	LOC100273484	--	K18878 BHLH transcription factor Upa20 | (RefSeq) Upa20; transcription factor bHLH137-like (A)	putative HLH DNA-binding domain superfamily protein isoform X1 [Zea mays]	RecName: Full=Transcription factor bHLH63; AltName: Full=Basic helix-loop-helix protein 63; Short=AtbHLH63; Short=bHLH 63; AltName: Full=Protein CRYPTOCHROME INTERACTING BASIC-HELIX-LOOP-HELIX 1; AltName: Full=Transcription factor EN 84; AltName: Full=bHLH transcription factor bHLH063;	SubName: Full=BHLH transcription factor {ECO:0000313|EMBL:AIB05436.1}; SubName: Full=Transcription factor bHLH63 {ECO:0000313|EMBL:AQK54582.1};	--	GO:0005634,nucleus; GO:0003677,DNA binding; GO:0003700,DNA-binding transcription factor activity; GO:0046983,protein dimerization activity; GO:0009908,flower development; GO:0009911,positive regulation of flower development; GO:0009637,response to blue light; GO:0006351,transcription, DNA-templated	Helix-loop-helix DNA-binding domain
gene-LOC100273514	bZIP	TF	bZIP	32	9	-1.878	down	NC_050102.1	182190281	182195858	-	LOC100273514	--	K20557 transcription factor VIP1 | (RefSeq) transcription factor VIP1 (A)	putative bZIP transcription factor superfamily protein [Zea mays]	RecName: Full=Transcription factor RF2b;	SubName: Full=BZIP transcription factor {ECO:0000313|EMBL:AIB05411.1}; SubName: Full=Basic leucine-zipper 52 {ECO:0000313|EMBL:ONM60632.1};	--	GO:0005634,nucleus; GO:0003677,DNA binding; GO:0003700,DNA-binding transcription factor activity; GO:0006351,transcription, DNA-templated	bZIP Maf transcription factor
gene-LOC100274709	Trihelix	TF	Trihelix	177	5	-5.055	down	NC_050098.1	46840041	46843281	-	LOC100274709	--	--	uncharacterized protein LOC100274709 [Zea mays]	--	SubName: Full=RNA-metabolising metallo-beta-lactamase family protein {ECO:0000313|EMBL:ONM31447.1};	Transcription factor GT-2 and related proteins, contains trihelix DNA-binding/SANT domain	--	Myb-like DNA-binding domain
gene-LOC100275071	B3	TF	B3->B3	19	55	1.575	up	NC_050105.1	111761384	111769648	-	LOC100275071	--	--	uncharacterized protein LOC100275071 [Zea mays]	RecName: Full=B3 domain-containing protein Os04g0386900;	SubName: Full=B3 domain-containing protein {ECO:0000313|EMBL:AQK43235.1};	--	GO:0005634,nucleus; GO:0003677,DNA binding; GO:0006355,regulation of transcription, DNA-templated; GO:0006351,transcription, DNA-templated	B3 DNA binding domain
gene-LOC100275133	Tify	TF	Tify	8	1	-3	down	NC_050096.1	30064740	30066711	+	LOC100275133	--	K13464 jasmonate ZIM domain-containing protein | (RefSeq) putative tify domain/CCT motif transcription factor family protein (A)	putative tify domain/CCT motif transcription factor family protein [Zea mays]	RecName: Full=Protein TIFY 10b {ECO:0000305};	SubName: Full=PnFL-2 {ECO:0000313|EMBL:ACG25697.1};	--	GO:0006355,regulation of transcription, DNA-templated; GO:0006351,transcription, DNA-templated	tify domain
gene-LOC100275353	HB-other	TF	HB->HB-other	5	0	-4.667	down	NC_050103.1	82218822	82221384	-	LOC100275353	--	K09338 homeobox-leucine zipper protein | (RefSeq) homeobox-leucine zipper protein HAT3 (A)	uncharacterized protein LOC100275353 [Zea mays]	RecName: Full=Putative homeobox-leucine zipper protein HOX26; AltName: Full=HD-ZIP protein HOX26; AltName: Full=Homeodomain transcription factor HOX26; AltName: Full=OsHox26;	SubName: Full=Uncharacterized protein {ECO:0000313|EMBL:ACG27549.1};	Transcription factor HEX, contains HOX and HALZ domains	GO:0005634,nucleus; GO:0003700,DNA-binding transcription factor activity; GO:0043565,sequence-specific DNA binding; GO:0006351,transcription, DNA-templated	Homeobox KN domain
gene-LOC100275712	C2C2-Dof	TF	C2C2->C2C2-Dof	40	12	-1.745	down	NC_050098.1	40536731	40541150	+	LOC100275712	--	K16222 Dof zinc finger protein DOF5.5 | (RefSeq) cyclic dof factor 1 isoform X1 (A)	uncharacterized LOC100275712 isoform X1 [Zea mays]	RecName: Full=Cyclic dof factor 2; AltName: Full=Dof zinc finger protein DOF5.2; Short=AtDOF5.2;	SubName: Full=Dof-type zinc finger DNA-binding family protein {ECO:0000313|EMBL:ONM31223.1};	--	GO:0005634,nucleus; GO:0003700,DNA-binding transcription factor activity; GO:0046872,metal ion binding; GO:0043565,sequence-specific DNA binding; GO:0009908,flower development; GO:0006355,regulation of transcription, DNA-templated; GO:0006351,transcription, DNA-templated	Dof domain, zinc finger
gene-LOC100275868	C3H	TF	C3H	228	68	-1.749	down	NC_050103.1	112065895	112067931	-	LOC100275868	--	K23048 RING finger protein unkempt | (RefSeq) LOW QUALITY PROTEIN: zinc finger CCCH domain-containing protein 2-like (A)	zinc finger CCCH domain-containing protein 35 [Zea mays]	RecName: Full=Zinc finger CCCH domain-containing protein 35; Short=OsC3H35; AltName: Full=Protein DELAY OF THE ONSET OF SENESCENCE-like;	SubName: Full=Zinc finger CCCH domain-containing protein 23 {ECO:0000313|EMBL:AQK93950.1};	CCCH-type Zn-finger protein	GO:0003677,DNA binding; GO:0046872,metal ion binding	CCCH-type zinc finger
gene-LOC100277302	Others	TR	Others	88	32	-1.475	down	NC_050099.1	39123433	39124781	+	LOC100277302	--	--	uncharacterized protein LOC100277302 isoform X1 [Zea mays]	--	SubName: Full=Zinc finger protein CONSTANS-LIKE 7 {ECO:0000313|EMBL:AQK51006.1};	--	GO:0005634,nucleus	CCT motif
gene-LOC100277808	WRKY	TF	WRKY	14	40	1.494	up	NC_050096.1	265480430	265482525	+	LOC100277808	--	K08956 AFG3 family protein [EC:3.4.24.-] | (RefSeq) ATP-dependent zinc metalloprotease FTSH 10, mitochondrial (A)	putative WRKY DNA-binding domain superfamily protein isoform X1 [Zea mays]	RecName: Full=WRKY transcription factor 1; AltName: Full=Transcription factor ZAP1; AltName: Full=WRKY DNA-binding protein 1; AltName: Full=Zinc-dependent activator protein 1;	SubName: Full=Putative DNA-binding protein {ECO:0000313|EMBL:AAT42181.1};	--	GO:0005634,nucleus; GO:0003700,DNA-binding transcription factor activity; GO:0043565,sequence-specific DNA binding; GO:0008270,zinc ion binding; GO:0045893,positive regulation of transcription, DNA-templated; GO:0009863,salicylic acid mediated signaling pathway; GO:0006351,transcription, DNA-templated	WRKY DNA -binding domain
gene-LOC100277880	Others	TR	Others	11	3	-1.936	down	NC_050101.1	11824149	11825518	-	LOC100277880	--	--	uncharacterized protein LOC100277880 [Zea mays]	--	SubName: Full=Uncharacterized protein {ECO:0000313|EMBL:ACG43089.1};	--	GO:0005634,nucleus	CCT motif
gene-LOC100279017	C3H	TF	C3H	224	9	-4.692	down	NC_050097.1	24424665	24425180	-	LOC100279017	--	--	uncharacterized protein LOC100279017 [Zea mays]	--	SubName: Full=Uncharacterized protein {ECO:0000313|EMBL:ACG48470.1};	--	GO:0046872,metal ion binding	--
gene-LOC100279237	bHLH	TF	bHLH	241	598	1.31	up	NC_050096.1	192230696	192233996	+	LOC100279237	--	K04733 interleukin-1 receptor-associated kinase 4 [EC:2.7.11.1] | (RefSeq) probable serine/threonine-protein kinase PBL26 isoform X1 (A)	uncharacterized protein LOC100279237 isoform X1 [Zea mays]	RecName: Full=Transcription factor bHLH130; AltName: Full=Basic helix-loop-helix protein 130; Short=AtbHLH130; Short=bHLH 130; AltName: Full=Transcription factor EN 69; AltName: Full=bHLH transcription factor bHLH130;	SubName: Full=Transcription factor bHLH130 {ECO:0000313|EMBL:ONM02869.1};	--	GO:0005634,nucleus; GO:0001046,core promoter sequence-specific DNA binding; GO:0003700,DNA-binding transcription factor activity; GO:0046983,protein dimerization activity; GO:0001228,DNA-binding transcription activator activity, RNA polymerase II-specific; GO:0048573,photoperiodism, flowering; GO:0006355,regulation of transcription, DNA-templated; GO:0006366,transcription by RNA polymerase II	Helix-loop-helix DNA-binding domain
gene-LOC100279519	GRAS	TF	GRAS	57	25	-1.216	down	NC_050099.1	1033729	1035870	-	LOC100279519	--	K14494 DELLA protein | (RefSeq) DELLA protein GAI (A)	uncharacterized protein LOC100279519 [Zea mays]	RecName: Full=Scarecrow-like protein 9; Short=AtSCL9; AltName: Full=GRAS family protein 13; Short=AtGRAS-13;	SubName: Full=GRAS transcription factor {ECO:0000313|EMBL:AIB04443.1}; Flags: Fragment;	--	GO:0005634,nucleus; GO:0003700,DNA-binding transcription factor activity; GO:0043565,sequence-specific DNA binding; GO:0006355,regulation of transcription, DNA-templated; GO:0006351,transcription, DNA-templated	GRAS domain family
gene-LOC100279550	GARP-G2-like	TF	GARP->GARP-G2-like	112	40	-1.48	down	NC_050099.1	83096096	83107794	+	LOC100279550	--	K08026 one cut domain, family member 1, hepatocyte nuclear factor 6 | (RefSeq) probable transcription factor KAN2 (A)	kanadi 3 [Zea mays]	RecName: Full=Probable transcription factor KAN2; AltName: Full=Protein KANADI 2;	SubName: Full=GLK46 G2-like transcription factor {ECO:0000313|EMBL:AFT82671.1}; Flags: Fragment;	--	GO:0005634,nucleus; GO:0003700,DNA-binding transcription factor activity; GO:0044212,transcription regulatory region DNA binding; GO:0048440,carpel development; GO:0030154,cell differentiation; GO:0048481,plant ovule development; GO:0009944,polarity specification of adaxial/abaxial axis; GO:0006355,regulation of transcription, DNA-templated; GO:0006351,transcription, DNA-templated	Myb-like DNA-binding domain
gene-LOC100279873	bZIP	TF	bZIP	112	290	1.366	up	NC_050104.1	106252388	106258202	+	LOC100279873	--	K14431 transcription factor TGA | (RefSeq) bZIP70; putative bZIP transcription factor superfamily protein (A)	putative bZIP transcription factor superfamily protein [Zea mays]	RecName: Full=Transcription factor TGAL8 {ECO:0000305}; AltName: Full=bZIP transcription factor 49 {ECO:0000303|PubMed:18065552}; Short=OsbZIP49 {ECO:0000303|PubMed:18065552};	SubName: Full=BZIP transcription factor {ECO:0000313|EMBL:AIB05095.1}; SubName: Full=BZIP transcription factor family protein {ECO:0000313|EMBL:AQL04973.1};	--	GO:0005634,nucleus; GO:0003700,DNA-binding transcription factor activity; GO:0043565,sequence-specific DNA binding; GO:0006952,defense response; GO:0006351,transcription, DNA-templated	Basic region leucine zipper
gene-LOC100280370	AP2/ERF-ERF	TF	AP2/ERF->AP2/ERF-ERF	1	10	3.925	up	NC_050101.1	121543366	121544513	+	LOC100280370	--	K09286 EREBP-like factor | (RefSeq) dehydration-responsive element-binding protein 3 (A)	Putative AP2/EREBP transcription factor superfamily protein [Zea mays]	RecName: Full=Ethylene-responsive transcription factor ERF012; AltName: Full=Dehydration response element-binding protein 26 {ECO:0000303|PubMed:21069430};	SubName: Full=Putative AP2/EREBP transcription factor superfamily protein {ECO:0000313|EMBL:AQK83195.1};	--	GO:0005634,nucleus; GO:0003700,DNA-binding transcription factor activity; GO:0043565,sequence-specific DNA binding; GO:0044212,transcription regulatory region DNA binding; GO:0071497,cellular response to freezing; GO:0034605,cellular response to heat; GO:0009873,ethylene-activated signaling pathway; GO:0045893,positive regulation of transcription, DNA-templated; GO:0009753,response to jasmonic ac…	AP2 domain
gene-LOC100280487	OFP	TF	OFP	11	27	1.339	up	NC_050096.1	5543060	5544064	-	LOC100280487	--	--	plant-specific domain TIGR01568 family protein [Zea mays]	RecName: Full=Transcription repressor OFP6; AltName: Full=Ovate family protein 6; Short=AtOFP6;	SubName: Full=Plant-specific domain TIGR01568 family protein {ECO:0000313|EMBL:ACG24138.1};	--	GO:0005634,nucleus; GO:0045892,negative regulation of transcription, DNA-templated; GO:0006351,transcription, DNA-templated	Domain of unknown function (DUF4872)
gene-LOC100280600	AUX/IAA	TR	AUX/IAA	202	75	-1.432	down	NC_050102.1	11125000	11126300	-	LOC100280600	--	K14484 auxin-responsive protein IAA | (RefSeq) IAA24 - auxin-responsive Aux/IAA family member (A)	IAA24 - auxin-responsive Aux/IAA family member [Zea mays]	RecName: Full=Auxin-responsive protein IAA24; AltName: Full=Indoleacetic acid-induced protein 24;	RecName: Full=Auxin-responsive protein {ECO:0000256|RuleBase:RU004549};	--	GO:0005634,nucleus; GO:0009734,auxin-activated signaling pathway; GO:0006355,regulation of transcription, DNA-templated; GO:0009733,response to auxin; GO:0006351,transcription, DNA-templated	AUX/IAA family
gene-LOC100280736	HSF	TF	HSF	751	314	-1.255	down	NC_050096.1	245254553	245258154	-	LOC100280736	--	K09419 heat shock transcription factor, other eukaryote | (RefSeq) heat shock factor protein HSF30 (A)	heat shock factor protein HSF30 isoform X1 [Zea mays]	RecName: Full=Heat stress transcription factor A-2c; AltName: Full=Heat stress transcription factor 25; Short=OsHsf-25; AltName: Full=Heat stress transcription factor 6; Short=OsHSF6; Short=rHsf6;	SubName: Full=HSF transcription factor {ECO:0000313|EMBL:AIB05350.1}; SubName: Full=Heat stress transcription factor A-6b {ECO:0000313|EMBL:ONM06342.1}; Flags: Fragment;	Heat shock transcription factor	GO:0005737,cytoplasm; GO:0005634,nucleus; GO:0003700,DNA-binding transcription factor activity; GO:0042802,identical protein binding; GO:0043565,sequence-specific DNA binding; GO:0006351,transcription, DNA-templated	HSF-type DNA-binding
gene-LOC100280765	HSF	TF	HSF	14	4	-1.922	down	NC_050105.1	139740942	139742097	-	LOC100280765	--	K09419 heat shock transcription factor, other eukaryote | (RefSeq) heat shock factor protein 4 (A)	HSF transcription factor, partial [Zea mays]	RecName: Full=Heat stress transcription factor B-2a; AltName: Full=Heat stress transcription factor 1; Short=rHsf1; AltName: Full=Heat stress transcription factor 14; Short=OsHsf-14;	SubName: Full=Heat stress transcription factor B-2b {ECO:0000313|EMBL:AQK45456.1};	Heat shock transcription factor	GO:0005737,cytoplasm; GO:0005634,nucleus; GO:0003700,DNA-binding transcription factor activity; GO:0043565,sequence-specific DNA binding; GO:0006351,transcription, DNA-templated	HSF-type DNA-binding
gene-LOC100280825	SWI/SNF-BAF60b	TR	SWI/SNF-BAF60b	0	5	4.786	up	NC_050097.1	56449915	56452253	-	LOC100280825	--	K15223 upstream activation factor subunit UAF30 | (RefSeq) upstream activation factor subunit UAF30-like (A)	SWIb domain-containing protein [Zea mays]	--	SubName: Full=SWIb domain-containing protein {ECO:0000313|EMBL:ACG26151.1};	RNA polymerase I transcription factor UAF	--	SWIB/MDM2 domain
gene-LOC100280998	MYB-related	TF	MYB->MYB-related	19	7	-1.412	down	NC_050103.1	72583416	72584791	+	LOC100280998	--	K15397 3-ketoacyl-CoA synthase [EC:2.3.1.199] | (RefSeq) 3-ketoacyl-CoA synthase 17-like (A)	SANT/MYB protein [Zea mays]	RecName: Full=Protein RADIALIS-like 3; Short=AtRL3; Short=Protein RAD-like 3;	SubName: Full=MYB-related transcription factor {ECO:0000313|EMBL:AIB05392.1}; SubName: Full=Putative homeodomain-like transcription factor superfamily protein {ECO:0000313|EMBL:AQK92234.1}; SubName: Full=SANT/MYB protein {ECO:0000313|EMBL:ACG27299.1};	Zuotin and related molecular chaperones (DnaJ superfamily), contains DNA-binding domains	GO:0005634,nucleus; GO:0003677,DNA binding; GO:0003700,DNA-binding transcription factor activity; GO:0006351,transcription, DNA-templated	Myb-like DNA-binding domain
gene-LOC100281227	NAC	TF	NAC	116	260	1.163	up	NC_050097.1	154371514	154372991	-	LOC100281227	--	K00521 ferric-chelate reductase [EC:1.16.1.7] | (RefSeq) ferric reduction oxidase 7, chloroplastic-like (A)	NAC domain-containing protein 77 [Zea mays]	RecName: Full=NAC domain-containing protein 77 {ECO:0000303|PubMed:15029955}; Short=ONAC077 {ECO:0000303|PubMed:15029955}; AltName: Full=NAC domain-containing protein 300 {ECO:0000303|PubMed:15654622}; Short=ONAC300 {ECO:0000303|PubMed:15654622};	SubName: Full=NAC domain-containing protein 77 {ECO:0000313|EMBL:ACG28126.1};	--	GO:0005634,nucleus; GO:0043565,sequence-specific DNA binding; GO:0006355,regulation of transcription, DNA-templated; GO:0006351,transcription, DNA-templated	No apical meristem (NAM) protein
gene-LOC100281244	WRKY	TF	WRKY	195	432	1.148	up	NC_050102.1	120285824	120287056	-	LOC100281244	--	K13424 WRKY transcription factor 33 | (RefSeq) WRKY transcription factor WRKY24 (A)	WRKY62 - superfamily of TFs having WRKY and zinc finger domains [Zea mays]	RecName: Full=WRKY transcription factor WRKY62 {ECO:0000303|PubMed:16528562}; Short=OsWRKY62 {ECO:0000303|PubMed:16528562}; AltName: Full=XA21-binding protein 10 {ECO:0000305};	SubName: Full=WRKY transcription factor {ECO:0000313|EMBL:AIB05690.1}; SubName: Full=WRKY62-superfamily of TFs having WRKY and zinc finger domains {ECO:0000313|EMBL:ACG28207.1};	--	GO:0005634,nucleus; GO:0005524,ATP binding; GO:0003700,DNA-binding transcription factor activity; GO:0043565,sequence-specific DNA binding; GO:0006952,defense response; GO:1900425,negative regulation of defense response to bacterium; GO:0009617,response to bacterium; GO:0010200,response to chitin; GO:0009620,response to fungus; GO:0009751,response to salicylic acid; GO:0006351,transcription, DNA-…	WRKY DNA -binding domain
gene-LOC100281267	bHLH	TF	bHLH	31	5	-2.53	down	NC_050102.1	130842130	130843399	+	LOC100281267	--	K10863 aprataxin [EC:3.1.11.7 3.1.11.8 3.1.12.2] | (RefSeq) basic helix-loop-helix family protein (A)	uncharacterized protein LOC100281267 [Zea mays]	RecName: Full=Transcription factor HEC1; AltName: Full=Basic helix-loop-helix protein 88; Short=AtbHLH88; Short=bHLH 88; AltName: Full=Protein HECATE 1; AltName: Full=Transcription factor EN 118; AltName: Full=bHLH transcription factor bHLH088;	SubName: Full=BHLH transcription factor {ECO:0000313|EMBL:AIB04465.1}; SubName: Full=DNA binding protein {ECO:0000313|EMBL:ACG28274.1};	--	GO:0005634,nucleus; GO:0003700,DNA-binding transcription factor activity; GO:0046983,protein dimerization activity; GO:0043565,sequence-specific DNA binding; GO:0048462,carpel formation; GO:0045893,positive regulation of transcription, DNA-templated; GO:0010468,regulation of gene expression; GO:0006355,regulation of transcription, DNA-templated; GO:0006351,transcription, DNA-templated; GO:0010500…	Helix-loop-helix DNA-binding domain
gene-LOC100281426	WRKY	TF	WRKY	101	228	1.162	up	NC_050103.1	176855808	176883741	-	LOC100281426	--	K13459 disease resistance protein RPS2 | (RefSeq) disease resistance protein RPS2 (A)	WRKY22 - superfamily of TFs having WRKY and zinc finger domains [Zea mays]	RecName: Full=Probable WRKY transcription factor 38; AltName: Full=WRKY DNA-binding protein 38;	SubName: Full=WRKY22-superfamily of TFs having WRKY and zinc finger domains {ECO:0000313|EMBL:ACG28788.1};	--	GO:0005634,nucleus; GO:0003700,DNA-binding transcription factor activity; GO:0043565,sequence-specific DNA binding; GO:0042742,defense response to bacterium; GO:0009863,salicylic acid mediated signaling pathway; GO:0006351,transcription, DNA-templated	WRKY DNA -binding domain
gene-LOC100281665	GARP-G2-like	TF	GARP->GARP-G2-like	131	375	1.518	up	NC_050105.1	149397260	149400767	-	LOC100281665	--	K12741 heterogeneous nuclear ribonucleoprotein A1/A3 | (RefSeq) RNA-binding protein Musashi homolog 2 (A)	transfactor [Zea mays]	RecName: Full=Myb family transcription factor PHL5 {ECO:0000305}; AltName: Full=Protein PHR1-LIKE 5 {ECO:0000305};	SubName: Full=G2-like transcription factor {ECO:0000313|EMBL:AIB04322.1}; SubName: Full=Myb family transcription factor PHL5 {ECO:0000313|EMBL:AQK46998.1}; SubName: Full=Transfactor {ECO:0000313|EMBL:ACG29604.1};	--	GO:0005634,nucleus; GO:0003677,DNA binding; GO:0003700,DNA-binding transcription factor activity; GO:0006355,regulation of transcription, DNA-templated; GO:0006351,transcription, DNA-templated	Myb-like DNA-binding domain
gene-LOC100281848	C2H2	TF	C2H2	47	7	-2.833	down	NC_050102.1	171211435	171212547	+	LOC100281848	--	K22534 PR domain zinc finger protein 5 | (RefSeq) zinc finger protein ZAT4-like (A)	zinc finger, C2H2 type family protein [Zea mays]	RecName: Full=Zinc finger protein AZF2; AltName: Full=Zinc-finger protein 2;	SubName: Full=Zinc finger protein AZF1 {ECO:0000313|EMBL:ONM59222.1};	FOG: Zn-finger	GO:0005634,nucleus; GO:0003677,DNA binding; GO:0003700,DNA-binding transcription factor activity; GO:0046872,metal ion binding; GO:0043565,sequence-specific DNA binding; GO:0044212,transcription regulatory region DNA binding; GO:0009738,abscisic acid-activated signaling pathway; GO:0009793,embryo development ending in seed dormancy; GO:0042538,hyperosmotic salinity response; GO:0045892,negative r…	Zinc finger, C2H2 type
gene-LOC100282192	AP2/ERF-ERF	TF	AP2/ERF->AP2/ERF-ERF	82	169	1.047	up	NW_023366934.1	34523	35701	+	LOC100282192	--	K13434 pathogenesis-related genes transcriptional activator PTI6 | (RefSeq) ethylene-responsive transcription factor ERF069-like (A)	DNA binding protein [Zea mays]	RecName: Full=Ethylene-responsive transcription factor 10; Short=AtERF10; AltName: Full=Ethylene-responsive element-binding factor 10; Short=EREBP-10;	SubName: Full=WRKY-type transcription factor {ECO:0000313|EMBL:AFU81580.1}; Flags: Fragment;	--	GO:0005634,nucleus; GO:0003677,DNA binding; GO:0003700,DNA-binding transcription factor activity; GO:0009873,ethylene-activated signaling pathway; GO:0006351,transcription, DNA-templated	AP2 domain
gene-LOC100282331	C2H2	TF	C2H2	12	0	-6.032	down	NC_050102.1	151852643	151853546	+	LOC100282331	--	--	zinc finger protein 2 [Zea mays]	RecName: Full=Zinc finger protein 2 {ECO:0000305}; Short=AtZFP2 {ECO:0000303|PubMed:18192438};	SubName: Full=Zinc finger protein 2 {ECO:0000313|EMBL:ACG32640.1};	--	GO:0005634,nucleus; GO:0003700,DNA-binding transcription factor activity; GO:0046872,metal ion binding; GO:0003676,nucleic acid binding; GO:0060862,negative regulation of floral organ abscission; GO:0006355,regulation of transcription, DNA-templated	C2H2-type zinc finger
gene-LOC100282608	MYB	TF	MYB->MYB	53	14	-1.893	down	NC_050098.1	210630723	210632276	+	LOC100282608	--	K09422 transcription factor MYB, plant | (RefSeq) myb-related protein Hv33 (A)	myb-related protein Hv33 [Zea mays]	RecName: Full=Myb-related protein Hv33;	SubName: Full=Myb-related protein Hv33 {ECO:0000313|EMBL:ACG33736.1};	Transcription factor, Myb superfamily	GO:0005634,nucleus; GO:0003677,DNA binding; GO:0006355,regulation of transcription, DNA-templated; GO:0006351,transcription, DNA-templated	Myb-like DNA-binding domain
gene-LOC100282724	GARP-G2-like	TF	GARP->GARP-G2-like	88	253	1.522	up	NC_050096.1	287022805	287024720	+	LOC100282724	--	K14491 two-component response regulator ARR-B family | (RefSeq) two-component response regulator ARR12-like (A)	DNA binding protein [Zea mays]	RecName: Full=Transcription factor HHO1 {ECO:0000305}; AltName: Full=MYB-domain transcription factor HHO1 {ECO:0000305}; AltName: Full=Protein HRS1 HOMOLOG 1 {ECO:0000303|PubMed:25723764};	SubName: Full=DNA binding protein {ECO:0000313|EMBL:ACG34204.1}; SubName: Full=G2-like transcription factor {ECO:0000313|EMBL:AIB05546.1};	--	GO:0005634,nucleus; GO:0003677,DNA binding; GO:0003700,DNA-binding transcription factor activity; GO:0016036,cellular response to phosphate starvation; GO:0006355,regulation of transcription, DNA-templated; GO:0090548,response to nitrate starvation; GO:0006351,transcription, DNA-templated	Myb-like DNA-binding domain
gene-LOC100282983	NAC	TF	NAC	5	18	1.874	up	NC_050097.1	9851711	9854242	-	LOC100282983	--	K00521 ferric-chelate reductase [EC:1.16.1.7] | (RefSeq) ferric reduction oxidase 7, chloroplastic-like (A)	NAC domain-containing protein 21/22 [Zea mays]	RecName: Full=NAC domain-containing protein 21/22; Short=ANAC021/ANAC022;	SubName: Full=NAC domain-containing protein 21/22 {ECO:0000313|EMBL:ACG35149.1};	--	GO:0005634,nucleus; GO:0003677,DNA binding; GO:0003700,DNA-binding transcription factor activity; GO:0009734,auxin-activated signaling pathway; GO:0048527,lateral root development; GO:0010072,primary shoot apical meristem specification; GO:0006351,transcription, DNA-templated	No apical meristem (NAM) protein
gene-LOC100283103	Others	TR	Others	4656	2309	-1.011	down	NC_050097.1	35324924	35326108	+	LOC100283103	--	K19720 collagen, type III, alpha | (RefSeq) predicted protein (A)	orphans transcription factor, partial [Zea mays]	RecName: Full=B-box zinc finger protein 24 {ECO:0000303|PubMed:19920209}; AltName: Full=Salt tolerance protein;	SubName: Full=Orphans transcription factor {ECO:0000313|EMBL:AIB05791.1}; Flags: Fragment;	--	GO:0005634,nucleus; GO:0003677,DNA binding; GO:0003700,DNA-binding transcription factor activity; GO:0003712,transcription coregulator activity; GO:0008270,zinc ion binding; GO:0048573,photoperiodism, flowering; GO:0006355,regulation of transcription, DNA-templated; GO:0080167,response to karrikin; GO:0009416,response to light stimulus; GO:0006351,transcription, DNA-templated; GO:0010228,vegetati…	Cytoplasmic polyadenylation element-binding protein ZZ domain
gene-LOC100283109	C2C2-Dof	TF	C2C2->C2C2-Dof	11	2	-2.724	down	NC_050096.1	261028233	261029474	+	LOC100283109	--	K20043 clathrin coat assembly protein AP180 | (RefSeq) putative clathrin assembly protein At5g35200 (A)	dof domain, zinc finger family protein [Zea mays]	RecName: Full=Dof zinc finger protein MNB1A;	SubName: Full=Dof zinc finger protein DOF1.6 {ECO:0000313|EMBL:ONM07243.1};	--	GO:0005634,nucleus; GO:0003677,DNA binding; GO:0003700,DNA-binding transcription factor activity; GO:0044212,transcription regulatory region DNA binding; GO:0008270,zinc ion binding; GO:0006355,regulation of transcription, DNA-templated; GO:0006351,transcription, DNA-templated	Dof domain, zinc finger
gene-LOC100283359	Others	TR	Others	12	3	-2.123	down	NC_050102.1	41822415	41824223	+	LOC100283359	--	K14492 two-component response regulator ARR-A family | (RefSeq) two-component response regulator ARR3 (A)	two-component response regulator ARR3 [Zea mays]	RecName: Full=Two-component response regulator ORR7 {ECO:0000305}; AltName: Full=OsRR7 {ECO:0000303|PubMed:16919402}; AltName: Full=OsRRA5 {ECO:0000303|PubMed:16891544};	SubName: Full=Two-component response regulator ARR3 {ECO:0000313|EMBL:ACG36588.1};	GATA-4/5/6 transcription factors	GO:0005622,intracellular; GO:0009736,cytokinin-activated signaling pathway; GO:0000160,phosphorelay signal transduction system; GO:0006355,regulation of transcription, DNA-templated; GO:0006351,transcription, DNA-templated	Response regulator receiver domain
gene-LOC100283401	MYB	TF	MYB->MYB	11	3	-1.885	down	NC_050099.1	171999158	172000476	-	LOC100283401	--	K09422 transcription factor MYB, plant | (RefSeq) odorant 1 protein (A)	MYB transcription factor, partial [Zea mays]	RecName: Full=Protein ODORANT1; AltName: Full=MYB-like protein ODO1;	SubName: Full=Putative MYB DNA-binding domain superfamily protein {ECO:0000313|EMBL:AQK55121.1};	Transcription factor, Myb superfamily	GO:0005634,nucleus; GO:0003677,DNA binding; GO:0006355,regulation of transcription, DNA-templated; GO:0006351,transcription, DNA-templated	Myb-like DNA-binding domain
gene-LOC100283860	HB-HD-ZIP	TF	HB->HB-HD-ZIP	8	81	3.245	up	NC_050098.1	220393568	220397598	+	LOC100283860	--	K09338 homeobox-leucine zipper protein | (RefSeq) homeobox-leucine zipper protein ATHB-4 (A)	homeobox-leucine zipper protein ATHB-4 [Zea mays]	RecName: Full=Homeobox-leucine zipper protein HOX3; AltName: Full=HD-ZIP protein HOX3; AltName: Full=Homeodomain transcription factor HOX3; AltName: Full=OsHox3;	SubName: Full=Homeobox-leucine zipper protein ATHB-4 {ECO:0000313|EMBL:ACG38308.1};	Transcription factor HEX, contains HOX and HALZ domains	GO:0005634,nucleus; GO:0003700,DNA-binding transcription factor activity; GO:0043565,sequence-specific DNA binding; GO:0006351,transcription, DNA-templated	Homeobox KN domain
gene-LOC100284069	bZIP	TF	bZIP	70	246	1.803	up	NC_050104.1	150017277	150025731	+	LOC100284069	--	K09060 plant G-box-binding factor | (RefSeq) transcription factor HBP-1a (A)	transcription factor HBP-1a isoform X1 [Zea mays]	RecName: Full=bZIP transcription factor 16 {ECO:0000305}; Short=AtbZIP16 {ECO:0000303|PubMed:11906833};	SubName: Full=Transcription factor HBP-1a {ECO:0000313|EMBL:ACG39103.1};	--	GO:0005634,nucleus; GO:0003700,DNA-binding transcription factor activity; GO:0042802,identical protein binding; GO:0043565,sequence-specific DNA binding; GO:0045893,positive regulation of transcription, DNA-templated; GO:0006351,transcription, DNA-templated	TPR/MLP1/MLP2-like protein
gene-LOC100284412	NAC	TF	NAC	22	9	-1.223	down	NC_050097.1	43679884	43681732	-	LOC100284412	--	K00521 ferric-chelate reductase [EC:1.16.1.7] | (RefSeq) ferric reduction oxidase 7, chloroplastic-like (A)	NAC domain protein NAC5 [Zea mays]	RecName: Full=NAC domain-containing protein 100 {ECO:0000303|PubMed:15029955}; Short=ANAC100 {ECO:0000303|PubMed:15029955}; Short=AtNAC5;	SubName: Full=NAC32 NAC type transcription factor {ECO:0000313|EMBL:AFT82711.1}; Flags: Fragment;	--	GO:0005634,nucleus; GO:0003677,DNA binding; GO:0003700,DNA-binding transcription factor activity; GO:0006351,transcription, DNA-templated	No apical meristem (NAM) protein
gene-LOC100284434	Rcd1-like	TR	Rcd1-like	53	124	1.226	up	NC_050100.1	5282278	5303074	+	LOC100284434	--	K12606 CCR4-NOT transcription complex subunit 9 | (RefSeq) Rcd1L1; cell differentiation protein rcd1 (A)	cell differentiation protein rcd1 [Zea mays]	--	SubName: Full=Cell differentiation Rcd1-like protein {ECO:0000313|EMBL:AQK62512.1}; SubName: Full=Cell differentiation protein rcd1 {ECO:0000313|EMBL:ACG40449.1}; SubName: Full=Rcd1-like transcription factor {ECO:0000313|EMBL:AIB05120.1};	Protein involved in cell differentiation/sexual development	--	Cell differentiation family, Rcd1-like
gene-LOC100284538	SRS	TF	SRS	20	7	-1.462	down	NC_050099.1	223000937	223002603	-	LOC100284538	--	--	SHI [Zea mays]	RecName: Full=Protein SHORT INTERNODES;	SubName: Full=SHI {ECO:0000313|EMBL:ACG40891.1};	--	GO:0005634,nucleus; GO:0003677,DNA binding; GO:0003700,DNA-binding transcription factor activity; GO:0046872,metal ion binding; GO:0046982,protein heterodimerization activity; GO:0009851,auxin biosynthetic process; GO:0009734,auxin-activated signaling pathway; GO:0009740,gibberellic acid mediated signaling pathway; GO:0007275,multicellular organism development; GO:0009938,negative regulation of g…	Domain of unknown function (DUF702)
gene-LOC100284600	MYB	TF	MYB->MYB	62	149	1.26	up	NC_050097.1	219520245	219521816	-	LOC100284600	--	K09422 transcription factor MYB, plant | (RefSeq) AW267377; uncharacterized protein LOC100281063 (A)	putative MYB DNA-binding domain superfamily protein [Zea mays]	RecName: Full=Transcription factor MYB96 {ECO:0000303|PubMed:11597504}; AltName: Full=Myb-related protein 96 {ECO:0000303|PubMed:11597504}; Short=AtMYB96 {ECO:0000303|PubMed:11597504};	SubName: Full=MYB94 {ECO:0000313|EMBL:ACG41096.1};	Transcription factor, Myb superfamily	GO:0005634,nucleus; GO:0003700,DNA-binding transcription factor activity; GO:0000981,DNA-binding transcription factor activity, RNA polymerase II-specific; GO:0043565,sequence-specific DNA binding; GO:0001135,RNA polymerase II transcription regulator recruiting activity; GO:0044212,transcription regulatory region DNA binding; GO:0009738,abscisic acid-activated signaling pathway; GO:0030154,cell d…	Myb-like DNA-binding domain
gene-LOC100284716	HB-HD-ZIP	TF	HB->HB-HD-ZIP	111	56	-1.004	down	NC_050097.1	190994403	190995889	+	LOC100284716	--	K09338 homeobox-leucine zipper protein | (RefSeq) homeobox-leucine zipper protein HAT14 (A)	Homeobox-leucine zipper protein HAT14 [Zea mays]	RecName: Full=Homeobox-leucine zipper protein HOX11; AltName: Full=HD-ZIP protein HOX11; AltName: Full=Homeodomain transcription factor HOX11; AltName: Full=OsHox11;	SubName: Full=Homeobox-leucine zipper protein HAT14 {ECO:0000313|EMBL:ONM22296.1};	Transcription factor HEX, contains HOX and HALZ domains	GO:0005634,nucleus; GO:0003700,DNA-binding transcription factor activity; GO:0043565,sequence-specific DNA binding; GO:0006351,transcription, DNA-templated	Nuclear receptor-binding factor 2, autophagy regulator
gene-LOC100284833	HB-KNOX	TF	HB->HB-KNOX	64	166	1.386	up	NC_050104.1	160130262	160134289	-	LOC100284833	--	K15613 homeobox protein Meis1 | (RefSeq) homeobox protein knotted-1-like 2 isoform X2 (A)	uncharacterized protein LOC100284833 isoform X1 [Zea mays]	RecName: Full=Homeobox protein knotted-1-like 3; AltName: Full=Homeobox protein HOS66;	SubName: Full=Putative knotted-like transcription factor family protein {ECO:0000313|EMBL:AQL09878.1};	Transcription factor MEIS1 and related HOX domain proteins	GO:0005634,nucleus; GO:0003677,DNA binding; GO:0010192,mucilage biosynthetic process; GO:0045892,negative regulation of transcription, DNA-templated; GO:2000652,regulation of secondary cell wall biogenesis; GO:0010089,xylem development	Homeodomain
gene-LOC100284841	bHLH	TF	bHLH	38	12	-1.705	down	NC_050104.1	157574877	157582997	-	LOC100284841	--	K17693 DNA-binding protein inhibitor ID2 | (RefSeq) transcription factor PRE6-like (A)	uncharacterized protein LOC100284841 [Zea mays]	RecName: Full=Transcription factor ILI3; Short=OsILI3; AltName: Full=Basic helix-loop-helix protein 153; Short=OsbHLH153; AltName: Full=Protein INCREASED LEAF INCLINATION 3; AltName: Full=bHLH transcription factor bHLH153;	SubName: Full=DNA binding protein {ECO:0000313|EMBL:ACG41977.1};	--	GO:0046983,protein dimerization activity; GO:0040008,regulation of growth; GO:0006355,regulation of transcription, DNA-templated; GO:0006351,transcription, DNA-templated	Helix-loop-helix DNA-binding domain
gene-LOC100284915	SET	TR	SET	46	140	1.61	up	NC_050097.1	205997390	206000244	-	LOC100284915	--	K11433 histone-lysine N-methyltransferase SETMAR [EC:2.1.1.43] | (RefSeq) histone-lysine N-methyltransferase SUVR3 (A)	histone-lysine N-methyltransferase SUVR3 [Zea mays]	RecName: Full=Histone-lysine N-methyltransferase SUVR3; EC=2.1.1.43; AltName: Full=Protein SET DOMAIN GROUP 20; AltName: Full=Suppressor of variegation 3-9-related protein 3; Short=Su(var)3-9-related protein 3;	SubName: Full=Histone-lysine N-methyltransferase SUVR3 {ECO:0000313|EMBL:ACG42228.1};	Histone H3 (Lys9) methyltransferase SUV39H1/Clr4, required for transcriptional silencing	GO:0005694,chromosome; GO:0005634,nucleus; GO:0018024,histone-lysine N-methyltransferase activity; GO:0046872,metal ion binding	Pre-SET motif
gene-LOC100285149	bZIP	TF	bZIP	13	1	-3.721	down	NC_050103.1	173334594	173339178	-	LOC100285149	--	K14432 ABA responsive element binding factor | (RefSeq) ABA response element binding factor (A)	ABA response element binding factor [Zea mays]	RecName: Full=ABSCISIC ACID-INSENSITIVE 5-like protein 4; AltName: Full=Abscisic acid responsive elements-binding factor 1; Short=ABRE-binding factor 1; AltName: Full=bZIP transcription factor 35; Short=AtbZIP35;	SubName: Full=ABA response element binding factor {ECO:0000313|EMBL:ACG48984.1};	--	GO:0005634,nucleus; GO:0003677,DNA binding; GO:0003700,DNA-binding transcription factor activity; GO:0009738,abscisic acid-activated signaling pathway; GO:0006351,transcription, DNA-templated	bZIP Maf transcription factor
gene-LOC100285278	bZIP	TF	bZIP	6	17	1.433	up	NC_050096.1	5770311	5772972	+	LOC100285278	--	K20557 transcription factor VIP1 | (RefSeq) LOW QUALITY PROTEIN: transcription factor VIP1-like (A)	DNA binding protein [Zea mays]	RecName: Full=bZIP transcription factor 18 {ECO:0000305}; Short=AtbZIP18 {ECO:0000303|PubMed:11906833}; Short=bZIP protein 18 {ECO:0000305};	SubName: Full=DNA binding protein {ECO:0000313|EMBL:ONL93205.1};	--	GO:0005737,cytoplasm; GO:0005654,nucleoplasm; GO:0048471,perinuclear region of cytoplasm; GO:0003677,DNA binding; GO:0003700,DNA-binding transcription factor activity; GO:0043621,protein self-association; GO:0006351,transcription, DNA-templated	Basic region leucine zipper
gene-LOC100285359	DBB	TF	DBB	65	27	-1.269	down	NC_050105.1	136089991	136091741	+	LOC100285359	--	K12135 zinc finger protein CONSTANS | (RefSeq) zinc finger protein CONSTANS-LIKE 2-like (A)	salt tolerance-like protein isoform X1 [Zea mays]	RecName: Full=B-box zinc finger protein 21 {ECO:0000303|PubMed:19920209}; Short=AtBBX21; AltName: Full=Protein LONG HYPOCOTYL UNDER SHADE {ECO:0000303|PubMed:21070414}; AltName: Full=Protein SALT TOLERANCE HOMOLOG 2;	SubName: Full=Salt tolerance-like protein {ECO:0000313|EMBL:AQK45157.1};	--	GO:0005634,nucleus; GO:0003700,DNA-binding transcription factor activity; GO:0043565,sequence-specific DNA binding; GO:0000989,NA; GO:0008270,zinc ion binding; GO:0009640,photomorphogenesis; GO:0006355,regulation of transcription, DNA-templated; GO:0009641,shade avoidance; GO:0006351,transcription, DNA-templated	Cytoplasmic polyadenylation element-binding protein ZZ domain
gene-LOC100285506	C2H2	TF	C2H2	60	1	-5.929	down	NC_050098.1	195126300	195129051	+	LOC100285506	--	--	MRP interacting 2 [Zea mays]	--	SubName: Full=C2H2 zinc finger protein {ECO:0000313|EMBL:CAR92509.1}; SubName: Full=MRP interacting2 {ECO:0000313|EMBL:ONM37273.1}; SubName: Full=Nucleic acid binding protein {ECO:0000313|EMBL:ACG44702.1};	--	GO:0003676,nucleic acid binding	Zinc finger, C2H2 type
gene-LOC100285904	BBR-BPC	TF	BBR-BPC	57	161	1.488	up	NC_050097.1	161755998	161757314	-	LOC100285904	--	K08835 serine/threonine-protein kinase OSR1/STK39 [EC:2.7.11.1] | (RefSeq) serine/threonine-protein kinase 24-like (A)	unknown [Zea mays]	RecName: Full=Barley B recombinant-like protein B; Short=BBR-like protein B; AltName: Full=GAGA-binding transcriptional activator BBR-B;	SubName: Full=BBR-BPC transcription factor {ECO:0000313|EMBL:AIB05535.1};	--	GO:0005634,nucleus; GO:0003700,DNA-binding transcription factor activity; GO:0043565,sequence-specific DNA binding; GO:0006355,regulation of transcription, DNA-templated; GO:0009723,response to ethylene; GO:0006351,transcription, DNA-templated	GAGA binding protein-like family
gene-LOC100286012	MADS-M-type	TF	MADS->MADS-M-type	10	25	1.332	up	NC_050104.1	6789772	6794504	-	LOC100286012	--	K09260 MADS-box transcription enhancer factor 2A | (RefSeq) agamous-like MADS-box protein AGL66 (A)	MADS-box protein AGL66 isoform X1 [Zea mays]	RecName: Full=Agamous-like MADS-box protein AGL66 {ECO:0000305};	SubName: Full=MADS-box protein AGL66 {ECO:0000313|EMBL:ACG47299.1};	MADS box transcription factor	GO:0005634,nucleus; GO:0003700,DNA-binding transcription factor activity; GO:0046983,protein dimerization activity; GO:0000977,RNA polymerase II regulatory region sequence-specific DNA binding; GO:0009555,pollen development; GO:0010152,pollen maturation; GO:0045944,positive regulation of transcription by RNA polymerase II; GO:0080092,regulation of pollen tube growth; GO:0006355,regulation of tran…	SRF-type transcription factor (DNA-binding and dimerisation domain)
gene-LOC100286038	B3	TF	B3->B3	27	62	1.186	up	NC_050097.1	1952411	1958505	+	LOC100286038	--	K01653 acetolactate synthase I/III small subunit [EC:2.2.1.6] | (RefSeq) RcABI3; B3 domain-containing transcription factor ABI3 (A)	B3 domain-containing transcription factor LEC2 [Zea mays]	RecName: Full=Putative B3 domain-containing protein Os04g0676650;	SubName: Full=B3 domain-containing transcription factor LEC2 {ECO:0000313|EMBL:ONM12153.1};	--	GO:0005634,nucleus; GO:0003677,DNA binding; GO:0006355,regulation of transcription, DNA-templated; GO:0006351,transcription, DNA-templated	B3 DNA binding domain
gene-LOC100286126	OFP	TF	OFP	89	289	1.699	up	NC_050101.1	160377271	160378379	-	LOC100286126	--	K14834 nucleolar complex protein 3 | (RefSeq) nucleolar complex protein 3 homolog isoform X1 (A)	plant-specific domain TIGR01568 family protein [Zea mays]	RecName: Full=Transcription repressor OFP13; AltName: Full=Ovate family protein 13; Short=AtOFP13;	SubName: Full=Plant-specific domain TIGR01568 family protein {ECO:0000313|EMBL:ACG47840.1};	--	GO:0005634,nucleus; GO:0045892,negative regulation of transcription, DNA-templated; GO:0006351,transcription, DNA-templated	Transcriptional repressor, ovate
gene-LOC100286179	OFP	TF	OFP	10	1	-2.875	down	NC_050098.1	181125619	181127205	+	LOC100286179	--	K01870 isoleucyl-tRNA synthetase [EC:6.1.1.5] | (RefSeq) hypothetical protein (A)	uncharacterized protein LOC107648853 [Zea mays]	RecName: Full=Transcription repressor OFP8 {ECO:0000305}; AltName: Full=OVATE family protein 8 {ECO:0000303|PubMed:27332964}; Short=OsOFP8 {ECO:0000303|PubMed:27332964};	SubName: Full=OFP transcription factor {ECO:0000313|EMBL:AIB05297.1}; SubName: Full=Plant-specific domain TIGR01568 family protein {ECO:0000313|EMBL:ONM36221.1}; Flags: Fragment;	--	GO:0005737,cytoplasm; GO:0005634,nucleus; GO:0009742,brassinosteroid mediated signaling pathway; GO:1900457,regulation of brassinosteroid mediated signaling pathway; GO:0006355,regulation of transcription, DNA-templated; GO:0006351,transcription, DNA-templated	Transcriptional repressor, ovate
gene-LOC100286181	zf-HD	TF	zf-HD	30	76	1.338	up	NC_050098.1	236143218	236144100	-	LOC100286181	--	K15777 4,5-DOPA dioxygenase extradiol [EC:1.13.11.-] | (RefSeq) uncharacterized protein LOC110630336 (A)	uncharacterized protein LOC107648865 [Zea mays]	RecName: Full=Mini zinc finger protein 2; Short=OsMIF2;	SubName: Full=ZHD9 ZF-HD type transcription factor {ECO:0000313|EMBL:AFT82678.1}; Flags: Fragment;	--	GO:0005737,cytoplasm; GO:0046872,metal ion binding	ZF-HD protein dimerisation region
gene-LOC100286298	HSF	TF	HSF	34	16	-1.085	down	NC_050100.1	153226530	153227958	-	LOC100286298	--	K09419 heat shock transcription factor, other eukaryote | (RefSeq) heat shock factor protein 1 (A)	unknown [Zea mays]	RecName: Full=Heat stress transcription factor C-2a; AltName: Full=Heat stress transcription factor 5; Short=OsHsf-05;	SubName: Full=Heat stress transcription factor C-1 {ECO:0000313|EMBL:AQK70377.1};	Heat shock transcription factor	GO:0005634,nucleus; GO:0003700,DNA-binding transcription factor activity; GO:0043565,sequence-specific DNA binding; GO:0006351,transcription, DNA-templated	HSF-type DNA-binding
gene-LOC100304316	PHD	TR	PHD	53	25	-1.087	down	NC_050099.1	11281206	11285890	-	LOC100304316	--	--	uncharacterized protein LOC100304316 isoform X1 [Zea mays]	RecName: Full=PHD finger protein At1g33420;	SubName: Full=PHD finger protein {ECO:0000313|EMBL:AQK49256.1};	PHD Zn-finger proteins	GO:0005634,nucleus; GO:0046872,metal ion binding; GO:0006355,regulation of transcription, DNA-templated; GO:0006351,transcription, DNA-templated	PHD-finger
gene-LOC100381893	NAC	TF	NAC	34	90	1.374	up	NC_050102.1	143327877	143329387	+	LOC100381893	--	K00521 ferric-chelate reductase [EC:1.16.1.7] | (RefSeq) ferric reduction oxidase 7, chloroplastic-like (A)	putative NAC domain transcription factor superfamily protein isoform X1 [Zea mays]	RecName: Full=NAC domain-containing protein 41 {ECO:0000303|PubMed:15029955}; Short=ANAC041 {ECO:0000303|PubMed:15029955};	SubName: Full=Uncharacterized protein {ECO:0000313|EMBL:ONM56242.1, ECO:0000313|EnsemblPlants:Zm00001d021069_P002};	--	GO:0005634,nucleus; GO:0003677,DNA binding; GO:0003700,DNA-binding transcription factor activity; GO:0006351,transcription, DNA-templated	No apical meristem (NAM) protein
gene-LOC100381947	AP2/ERF-AP2	TF	AP2/ERF->AP2/ERF-AP2	134	285	1.092	up	NC_050105.1	147514473	147517845	+	LOC100381947	--	K09284 AP2-like factor, euAP2 lineage | (RefSeq) AP2-like ethylene-responsive transcription factor TOE3 (A)	putative AP2/EREBP transcription factor superfamily protein isoform X1 [Zea mays]	RecName: Full=Floral homeotic protein APETALA 2 {ECO:0000303|PubMed:7919989};	SubName: Full=Floral homeotic protein APETALA 2 {ECO:0000313|EMBL:AQK46664.1};	--	GO:0005634,nucleus; GO:0003677,DNA binding; GO:0003700,DNA-binding transcription factor activity; GO:0030154,cell differentiation; GO:0009908,flower development; GO:0010073,meristem maintenance; GO:0048481,plant ovule development; GO:0048316,seed development; GO:0010093,specification of floral organ identity; GO:0006351,transcription, DNA-templated	AP2 domain
gene-LOC100381959	AUX/IAA	TR	AUX/IAA	21	7	-1.613	down	NC_050096.1	295342658	295344296	-	LOC100381959	--	K14484 auxin-responsive protein IAA | (RefSeq) IDP691; uncharacterized protein LOC100381959 (A)	uncharacterized protein LOC100381959 [Zea mays]	RecName: Full=Auxin-responsive protein IAA14; AltName: Full=Indoleacetic acid-induced protein 14;	RecName: Full=Auxin-responsive protein {ECO:0000256|RuleBase:RU004549}; Flags: Fragment;	--	GO:0005634,nucleus; GO:0009734,auxin-activated signaling pathway; GO:0006355,regulation of transcription, DNA-templated; GO:0009733,response to auxin; GO:0006351,transcription, DNA-templated	AUX/IAA family
gene-LOC100382234	MYB	TF	MYB->MYB	11	29	1.415	up	NC_050101.1	173615030	173616800	+	LOC100382234	--	K09422 transcription factor MYB, plant | (RefSeq) putative MYB DNA-binding domain superfamily protein (A)	MYB transcription factor, partial [Zea mays]	RecName: Full=Myb-related protein Hv33;	SubName: Full=MYB transcription factor {ECO:0000313|EMBL:AIB04985.1}; Flags: Fragment;	Transcription factor, Myb superfamily	GO:0005634,nucleus; GO:0003677,DNA binding; GO:0006355,regulation of transcription, DNA-templated; GO:0006351,transcription, DNA-templated	Myb-like DNA-binding domain
gene-LOC100382654	GARP-G2-like	TF	GARP->GARP-G2-like	44	9	-2.206	down	NC_050096.1	287551554	287559326	+	LOC100382654	--	K08026 one cut domain, family member 1, hepatocyte nuclear factor 6 | (RefSeq) probable transcription factor KAN2 (A)	uncharacterized protein LOC100382654 [Zea mays]	RecName: Full=Probable transcription factor KAN2; AltName: Full=Protein KANADI 2;	SubName: Full=Putative transcription factor KAN4 {ECO:0000313|EMBL:ONM09754.1};	--	GO:0005634,nucleus; GO:0003700,DNA-binding transcription factor activity; GO:0044212,transcription regulatory region DNA binding; GO:0048440,carpel development; GO:0030154,cell differentiation; GO:0048481,plant ovule development; GO:0009944,polarity specification of adaxial/abaxial axis; GO:0006355,regulation of transcription, DNA-templated; GO:0006351,transcription, DNA-templated	Myb-like DNA-binding domain
gene-LOC100382800	GeBP	TF	GeBP	100	279	1.484	up	NC_050098.1	34673269	34674663	-	LOC100382800	--	--	putative transcription factor [Zea mays]	RecName: Full=Probable transcription factor At5g28040 {ECO:0000305}; AltName: Full=Storekeeper-like protein At5g28040 {ECO:0000305};	SubName: Full=GBP21 GeBP type transcription factor {ECO:0000313|EMBL:AFT82638.1}; Flags: Fragment;	--	GO:0043565,sequence-specific DNA binding; GO:0006355,regulation of transcription, DNA-templated; GO:0006351,transcription, DNA-templated	Protein of unknown function, DUF573
gene-LOC100382812	LOB	TF	LOB	86	194	1.176	up	NC_050102.1	171251578	171253141	+	LOC100382812	--	K13945 LOB domain-containing protein 29 | (RefSeq) LOB domain-containing protein 33-like isoform X1 (A)	uncharacterized LOC100382812 isoform X1 [Zea mays]	RecName: Full=LOB domain-containing protein 37; AltName: Full=ASYMMETRIC LEAVES 2-like protein 39; Short=AS2-like protein 39;	SubName: Full=LOB domain-containing protein 38 {ECO:0000313|EMBL:ONM59232.1};	--	GO:0006807,nitrogen compound metabolic process; GO:0060776,simple leaf morphogenesis	--
gene-LOC100382954	GNAT	TR	GNAT	222	43	-2.352	down	NC_050096.1	232112062	232112948	+	LOC100382954	--	K00670 N-alpha-acetyltransferase 30 [EC:2.3.1.256] | (RefSeq) N-acetyltransferase MAK3 (A)	putative acyl-CoA N-acyltransferases (NAT) family protein [Zea mays]	--	SubName: Full=Acyl-CoA N-acyltransferase (NAT) superfamily protein {ECO:0000313|EMBL:ONM05344.1}; SubName: Full=GNAT transcription factor {ECO:0000313|EMBL:AIB04982.1};	N-acetyltransferase	GO:0008080,N-acetyltransferase activity	Acetyltransferase (GNAT) domain
gene-LOC100383076	MADS-M-type	TF	MADS->MADS-M-type	35	13	-1.406	down	NC_050098.1	173539656	173540429	+	LOC100383076	--	K12412 pheromone receptor transcription factor | (RefSeq) uncharacterized protein LOC100273746 (A)	uncharacterized protein LOC100383076 [Zea mays]	RecName: Full=Agamous-like MADS-box protein AGL62;	SubName: Full=MADS-box transcription factor family protein {ECO:0000313|EMBL:ONM35751.1};	MADS box transcription factor	GO:0005634,nucleus; GO:0003700,DNA-binding transcription factor activity; GO:0046983,protein dimerization activity; GO:0000977,RNA polymerase II regulatory region sequence-specific DNA binding; GO:0009960,endosperm development; GO:0045944,positive regulation of transcription by RNA polymerase II; GO:2000012,regulation of auxin polar transport; GO:0006351,transcription, DNA-templated	SRF-type transcription factor (DNA-binding and dimerisation domain)
gene-LOC100383226	B3-ARF	TF	B3->B3-ARF	12	2	-2.81	down	NC_050097.1	3629636	3636797	+	LOC100383226	--	K14486 auxin response factor | (RefSeq) ARF4; auxin response factor 4 (A)	auxin response factor 4 isoform X1 [Zea mays]	RecName: Full=Auxin response factor 11; AltName: Full=OsARF5; AltName: Full=OsMP; AltName: Full=Protein MONOPTEROS-like;	RecName: Full=Auxin response factor {ECO:0000256|RuleBase:RU004561};	--	GO:0016020,membrane; GO:0005634,nucleus; GO:0042802,identical protein binding; GO:0044212,transcription regulatory region DNA binding; GO:0009734,auxin-activated signaling pathway; GO:0009908,flower development; GO:0010305,leaf vascular tissue pattern formation; GO:0009942,longitudinal axis specification; GO:0048507,meristem development; GO:0006355,regulation of transcription, DNA-templated; GO:0…	AUX/IAA family
gene-LOC100383235	C2H2	TF	C2H2	19	92	2.26	up	NC_050098.1	156760630	156763476	+	LOC100383235	--	K22410 PR domain zinc finger protein 16 | (RefSeq) protein indeterminate-domain 2-like (A)	uncharacterized protein LOC100383235 [Zea mays]	RecName: Full=Zinc finger protein MAGPIE {ECO:0000303|PubMed:17785527}; AltName: Full=Protein indeterminate-domain 3 {ECO:0000303|PubMed:16784536};	SubName: Full=Protein indeterminate-domain 11 {ECO:0000313|EMBL:ONM34789.1};	FOG: Zn-finger	GO:0005634,nucleus; GO:0003700,DNA-binding transcription factor activity; GO:0046872,metal ion binding; GO:0044212,transcription regulatory region DNA binding; GO:0008356,asymmetric cell division; GO:0006355,regulation of transcription, DNA-templated; GO:0006351,transcription, DNA-templated	Zinc finger, C2H2 type
gene-LOC100383396	AP2/ERF-ERF	TF	AP2/ERF->AP2/ERF-ERF	60	135	1.174	up	NC_050096.1	166298535	166300027	+	LOC100383396	--	K09286 EREBP-like factor | (RefSeq) putative AP2/EREBP transcription factor superfamily protein (A)	putative AP2/EREBP transcription factor superfamily protein [Zea mays]	RecName: Full=Ethylene-responsive transcription factor RAP2-11; AltName: Full=Protein RELATED TO APETALA2 11;	SubName: Full=AP2-EREBP-type transcription factor {ECO:0000313|EMBL:AFU81583.1}; Flags: Fragment;	--	GO:0005634,nucleus; GO:0003700,DNA-binding transcription factor activity; GO:0043565,sequence-specific DNA binding; GO:0035865,cellular response to potassium ion; GO:0009873,ethylene-activated signaling pathway; GO:0048528,post-embryonic root development; GO:0009723,response to ethylene; GO:0000302,response to reactive oxygen species; GO:0006351,transcription, DNA-templated	AP2 domain
gene-LOC100383572	C3H	TF	C3H	64	23	-1.449	down	NC_050105.1	2313041	2317146	+	LOC100383572	--	--	uncharacterized protein LOC100383572 [Zea mays]	RecName: Full=Zinc finger CCCH domain-containing protein 22; Short=OsC3H22;	SubName: Full=Uncharacterized protein {ECO:0000313|EMBL:ACN34543.1};	--	GO:0003677,DNA binding; GO:0046872,metal ion binding; GO:0003723,RNA binding	CCCH-type zinc finger
gene-LOC100383828	bZIP	TF	bZIP	98	0	-8.103	down	NC_050105.1	124838858	124843744	-	LOC100383828	--	K16241 transcription factor HY5 | (RefSeq) putative bZIP transcription factor superfamily protein (A)	putative bZIP transcription factor superfamily protein [Zea mays]	RecName: Full=Transcription factor HY5; AltName: Full=LeHY5; AltName: Full=tHY5;	SubName: Full=BZIP-type transcription factor {ECO:0000313|EMBL:AFU81599.1}; Flags: Fragment;	Transcriptional activator FOSB/c-Fos and related bZIP transcription factors	GO:0005634,nucleus; GO:0003700,DNA-binding transcription factor activity; GO:0000977,RNA polymerase II regulatory region sequence-specific DNA binding; GO:0009585,red, far-red light phototransduction; GO:0006355,regulation of transcription, DNA-templated; GO:0006351,transcription, DNA-templated	Predicted coiled-coil domain-containing protein
gene-LOC100383937	NAC	TF	NAC	71	29	-1.322	down	NC_050098.1	191284857	191287315	+	LOC100383937	--	K00521 ferric-chelate reductase [EC:1.16.1.7] | (RefSeq) ferric reduction oxidase 7, chloroplastic-like (A)	NAC protein isoform 1 [Zea mays]	RecName: Full=NAC domain-containing protein 68 {ECO:0000303|PubMed:15029955}; Short=ONAC068 {ECO:0000303|PubMed:15029955}; AltName: Full=OsNAC4 {ECO:0000303|PubMed:10660065};	SubName: Full=NAC protein {ECO:0000313|EMBL:AKG56067.1};	--	GO:0005634,nucleus; GO:0003677,DNA binding; GO:0006355,regulation of transcription, DNA-templated; GO:0006351,transcription, DNA-templated	No apical meristem (NAM) protein
gene-LOC100383957	WRKY	TF	WRKY	37	78	1.085	up	NC_050105.1	3537674	3539722	+	LOC100383957	--	K13459 disease resistance protein RPS2 | (RefSeq) disease resistance protein At4g27190 (A)	putative WRKY DNA-binding domain superfamily protein [Zea mays]	RecName: Full=Probable WRKY transcription factor 54; AltName: Full=WRKY DNA-binding protein 54;	SubName: Full=WRKY-type transcription factor {ECO:0000313|EMBL:AFU81577.1}; Flags: Fragment;	--	GO:0005634,nucleus; GO:0003700,DNA-binding transcription factor activity; GO:0043565,sequence-specific DNA binding; GO:1900056,negative regulation of leaf senescence; GO:0031347,regulation of defense response; GO:0009751,response to salicylic acid; GO:0006351,transcription, DNA-templated	WRKY DNA -binding domain
gene-LOC100384222	Tify	TF	Tify	1003	468	-1.098	down	NC_050102.1	126580081	126582140	-	LOC100384222	--	K13464 jasmonate ZIM domain-containing protein | (RefSeq) umc1585; uncharacterized LOC100384222 (A)	uncharacterized LOC100384222 [Zea mays]	RecName: Full=Protein TIFY 10c {ECO:0000305};	SubName: Full=TIFY25 {ECO:0000313|EMBL:AND66109.1}; SubName: Full=ZIM transcription factor {ECO:0000313|EMBL:AIB05448.1}; SubName: Full=ZIM-transcription factor 28 {ECO:0000313|EMBL:ONM55267.1};	--	GO:0005829,cytosol; GO:0005634,nucleus; GO:0006952,defense response; GO:0006355,regulation of transcription, DNA-templated; GO:0006351,transcription, DNA-templated	tify domain
gene-LOC100384256	ARID	TR	ARID	141	56	-1.342	down	NC_050100.1	210666180	210672233	-	LOC100384256	--	--	uncharacterized protein LOC100384256 isoform X1 [Zea mays]	RecName: Full=AT-rich interactive domain-containing protein 3; Short=ARID domain-containing protein 3;	SubName: Full=AT-rich interactive domain-containing protein 3 {ECO:0000313|EMBL:AQK74200.1};	DNA-binding proteins Bright/BRCAA1/RBP1 and related proteins containing BRIGHT domain	GO:0005634,nucleus; GO:0003700,DNA-binding transcription factor activity; GO:0000977,RNA polymerase II regulatory region sequence-specific DNA binding; GO:0001228,DNA-binding transcription activator activity, RNA polymerase II-specific; GO:0006355,regulation of transcription, DNA-templated	Hsp20/alpha crystallin family
gene-LOC100384337	AP2/ERF-AP2	TF	AP2/ERF->AP2/ERF-AP2	191	467	1.288	up	NC_050096.1	216148010	216150429	-	LOC100384337	--	K09285 AP2-like factor, ANT lineage | (RefSeq) EREB60; AP2-EREBP transcription factor (A)	AP2-EREBP transcription factor [Zea mays]	RecName: Full=AP2-like ethylene-responsive transcription factor At1g16060;	SubName: Full=AP2-EREBP transcription factor {ECO:0000313|EMBL:AIB05702.1};	--	GO:0005634,nucleus; GO:0003677,DNA binding; GO:0003700,DNA-binding transcription factor activity; GO:0000981,DNA-binding transcription factor activity, RNA polymerase II-specific; GO:0009873,ethylene-activated signaling pathway; GO:0007275,multicellular organism development; GO:0010187,negative regulation of seed germination; GO:1901959,positive regulation of cutin biosynthetic process; GO:004572…	AP2 domain
gene-LOC100384360	LOB	TF	LOB	13	32	1.308	up	NC_050100.1	15896090	15898886	-	LOC100384360	--	K04733 interleukin-1 receptor-associated kinase 4 [EC:2.7.11.1] | (RefSeq) uncharacterized protein LOC100501207 isoform X1 (A)	LOB domain-containing protein 4 [Zea mays]	RecName: Full=LOB domain-containing protein 4; AltName: Full=ASYMMETRIC LEAVES 2-like protein 6; Short=AS2-like protein 6;	SubName: Full=LOB domain-containing protein 4 {ECO:0000313|EMBL:AQK64046.1};	--	--	Lateral organ boundaries (LOB) domain
gene-LOC100384583	SNF2	TR	SNF2	458	220	-1.054	down	NC_050097.1	28059639	28069032	+	LOC100384583	--	K20093 DNA excision repair protein ERCC-6-like [EC:3.6.4.12] | (RefSeq) uncharacterized protein LOC100384583 isoform 1 (A)	uncharacterized protein LOC100384583 isoform 1 [Zea mays]	RecName: Full=Protein CHROMATIN REMODELING 24 {ECO:0000303|PubMed:16547115}; Short=AtCHR24; EC=3.6.4.-; AltName: Full=DNA excision repair protein CHR24 {ECO:0000250|UniProtKB:Q2NKX8};	SubName: Full=Protein CHROMATIN REMODELING 24 {ECO:0000313|EMBL:ONM15771.1};	Transcription-coupled repair protein CSB/RAD26 (contains SNF2 family DNA-dependent ATPase domain)	GO:0005634,nucleus; GO:0005524,ATP binding; GO:0003677,DNA binding; GO:0004386,helicase activity; GO:0006310,DNA recombination; GO:0045951,positive regulation of mitotic recombination; GO:0046686,response to cadmium ion	P-loop containing NTP hydrolase pore-1
gene-LOC100384623	WRKY	TF	WRKY	60	14	-2.114	down	NC_050103.1	20447587	20448866	+	LOC100384623	--	K18834 WRKY transcription factor 1 | (RefSeq) probable WRKY transcription factor 58 (A)	uncharacterized protein LOC100384623 [Zea mays]	RecName: Full=Probable WRKY transcription factor 50; AltName: Full=WRKY DNA-binding protein 50;	SubName: Full=Putative WRKY transcription factor 50 {ECO:0000313|EMBL:AQK90716.1}; SubName: Full=WRKY transcription factor {ECO:0000313|EMBL:AIB05077.1};	--	GO:0005634,nucleus; GO:0003700,DNA-binding transcription factor activity; GO:0043565,sequence-specific DNA binding; GO:0050832,defense response to fungus; GO:0009867,jasmonic acid mediated signaling pathway; GO:0006351,transcription, DNA-templated	WRKY DNA -binding domain
gene-LOC100384757	MYB	TF	MYB->MYB	17	38	1.148	up	NC_050101.1	161849784	161850981	+	LOC100384757	--	K09422 transcription factor MYB, plant | (RefSeq) myb-related protein 308 (A)	putative MYB DNA-binding domain superfamily protein isoform 1 [Zea mays]	RecName: Full=Myb-related protein 308;	SubName: Full=Transcription repressor MYB6 {ECO:0000313|EMBL:AQK86369.1};	Transcription factor, Myb superfamily	GO:0005634,nucleus; GO:0003677,DNA binding; GO:0006355,regulation of transcription, DNA-templated; GO:0006351,transcription, DNA-templated	SLIDE
gene-LOC100415938	MADS-MIKC	TF	MADS->MADS-MIKC	17	5	-1.885	down	NC_050102.1	142963849	142974957	+	LOC100415938	--	K09264 MADS-box transcription factor, plant | (RefSeq) MADS-box, SEP3; MADS-box transcription factor 8 (A)	MADS-domain transcription factor 4 [Zea mays]	RecName: Full=MADS-box transcription factor 8; AltName: Full=MADS-box protein 24; AltName: Full=OsMADS24; AltName: Full=OsMADS8;	SubName: Full=Developmental protein SEPALLATA 2 {ECO:0000313|EMBL:ONM56227.1}; SubName: Full=MADS transcription factor {ECO:0000313|EMBL:AIB04424.1};	MADS box transcription factor	GO:0005634,nucleus; GO:0003700,DNA-binding transcription factor activity; GO:0046983,protein dimerization activity; GO:0000977,RNA polymerase II regulatory region sequence-specific DNA binding; GO:0030154,cell differentiation; GO:0009908,flower development; GO:0045944,positive regulation of transcription by RNA polymerase II; GO:0006351,transcription, DNA-templated	Protein of unknown function (DUF445)
gene-LOC100415939	MADS-MIKC	TF	MADS->MADS-MIKC	18	73	1.964	up	NC_050104.1	18636479	18642987	+	LOC100415939	--	K09264 MADS-box transcription factor, plant | (RefSeq) MADS-box transcription factor 5-like (A)	Developmental protein SEPALLATA 2 [Zea mays]	RecName: Full=MADS-box transcription factor 5; AltName: Full=FDRMADS2; AltName: Full=OsMADS5;	SubName: Full=Developmental protein SEPALLATA 2 {ECO:0000313|EMBL:AQL01876.1};	MADS box transcription factor	GO:0005634,nucleus; GO:0003700,DNA-binding transcription factor activity; GO:0046983,protein dimerization activity; GO:0000977,RNA polymerase II regulatory region sequence-specific DNA binding; GO:0030154,cell differentiation; GO:0009908,flower development; GO:0045944,positive regulation of transcription by RNA polymerase II; GO:0006351,transcription, DNA-templated	SRF-type transcription factor (DNA-binding and dimerisation domain)
gene-LOC100501702	WRKY	TF	WRKY	5	17	1.786	up	NC_050103.1	20464407	20466673	-	LOC100501702	--	K13424 WRKY transcription factor 33 | (Kazusa) Lj0g3v0288169.1; - (A)	uncharacterized protein LOC100501702 isoform X1 [Zea mays]	RecName: Full=Probable WRKY transcription factor 72; AltName: Full=WRKY DNA-binding protein 72;	SubName: Full=Putative WRKY DNA-binding domain superfamily protein {ECO:0000313|EMBL:AQK90717.1};	--	GO:0005634,nucleus; GO:0003700,DNA-binding transcription factor activity; GO:0043565,sequence-specific DNA binding; GO:0006952,defense response; GO:0006351,transcription, DNA-templated	WRKY DNA -binding domain
gene-LOC100502477	GARP-G2-like	TF	GARP->GARP-G2-like	30	2	-3.691	down	NC_050099.1	33270541	33274831	-	LOC100502477	--	K08026 one cut domain, family member 1, hepatocyte nuclear factor 6 | (RefSeq) probable transcription factor KAN2 (A)	uncharacterized protein LOC100502477 [Zea mays]	RecName: Full=Probable transcription factor KAN2; AltName: Full=Protein KANADI 2;	SubName: Full=Putative MYB DNA-binding domain superfamily protein {ECO:0000313|EMBL:AQK50690.1};	--	GO:0005634,nucleus; GO:0003700,DNA-binding transcription factor activity; GO:0044212,transcription regulatory region DNA binding; GO:0048440,carpel development; GO:0030154,cell differentiation; GO:0048481,plant ovule development; GO:0009944,polarity specification of adaxial/abaxial axis; GO:0006355,regulation of transcription, DNA-templated; GO:0006351,transcription, DNA-templated	Myb-like DNA-binding domain
gene-LOC100502540	bZIP	TF	bZIP	22	7	-1.576	down	NC_050098.1	181671964	181673801	-	LOC100502540	--	K14432 ABA responsive element binding factor | (RefSeq) ABRE binding protein (A)	Protein ABSCISIC ACID-INSENSITIVE 5 [Zea mays]	RecName: Full=ABSCISIC ACID-INSENSITIVE 5-like protein 4; AltName: Full=Abscisic acid responsive elements-binding factor 1; Short=ABRE-binding factor 1; AltName: Full=bZIP transcription factor 35; Short=AtbZIP35;	SubName: Full=Protein ABSCISIC ACID-INSENSITIVE 5 {ECO:0000313|EMBL:ONM36272.1};	--	GO:0005634,nucleus; GO:0003677,DNA binding; GO:0003700,DNA-binding transcription factor activity; GO:0009738,abscisic acid-activated signaling pathway; GO:0006351,transcription, DNA-templated	bZIP Maf transcription factor
gene-LOC100857067	NAC	TF	NAC	29	12	-1.188	down	NC_050104.1	118435003	118437903	-	LOC100857067	--	K00521 ferric-chelate reductase [EC:1.16.1.7] | (RefSeq) ferric reduction oxidase 7, chloroplastic-like (A)	NAC domain containing protein 71 [Zea mays]	RecName: Full=NAC domain-containing protein 71 {ECO:0000303|PubMed:15029955}; Short=ANAC071 {ECO:0000303|PubMed:15029955};	SubName: Full=NAC domain containing protein 71 {ECO:0000313|EMBL:AQL05481.1};	--	GO:0005634,nucleus; GO:0003700,DNA-binding transcription factor activity; GO:0043565,sequence-specific DNA binding; GO:0008283,cell proliferation; GO:0071365,cellular response to auxin stimulus; GO:0006351,transcription, DNA-templated	No apical meristem (NAM) protein
gene-LOC103625775	Others	TR	Others	5	17	1.762	up	NC_050100.1	3113340	3117030	+	LOC103625775	--	K14489 arabidopsis histidine kinase 2/3/4 (cytokinin receptor) [EC:2.7.13.3] | (RefSeq) CHK3a; histidine kinase 3-like (A)	probable histidine kinase 2 [Zea mays]	RecName: Full=Probable histidine kinase 2 {ECO:0000305}; Short=OsHK2 {ECO:0000303|PubMed:16891544}; EC=2.7.13.3 {ECO:0000305};	SubName: Full=Histidine kinase CKI1 {ECO:0000313|EMBL:AQK62065.1};	Sensory transduction histidine kinase	GO:0016021,integral component of membrane; GO:0005622,intracellular; GO:0005886,plasma membrane; GO:0000155,phosphorelay sensor kinase activity; GO:0009736,cytokinin-activated signaling pathway	His Kinase A (phospho-acceptor) domain
gene-LOC103625927	GRAS	TF	GRAS	4	28	2.819	up	NC_050100.1	10334881	10336967	-	LOC103625927	--	K14494 DELLA protein | (RefSeq) DELLA protein RGL2 (A)	scarecrow-like protein 4 [Zea mays]	RecName: Full=SCARECROW-LIKE protein 7 {ECO:0000303|PubMed:27081181}; AltName: Full=Os-SCL7 {ECO:0000303|PubMed:27081181};	SubName: Full=Scarecrow-like protein 7 {ECO:0000313|EMBL:AQK63289.1};	--	GO:0005634,nucleus; GO:0003700,DNA-binding transcription factor activity; GO:0043565,sequence-specific DNA binding; GO:0006355,regulation of transcription, DNA-templated; GO:0006351,transcription, DNA-templated	GRAS domain family
gene-LOC103625959	PHD	TR	PHD	51	18	-1.501	down	NC_050100.1	12253327	12255573	-	LOC103625959	--	K08343 ubiquitin-like-conjugating enzyme ATG3 | (RefSeq) autophagy-related protein 3-like (A)	autophagy-related protein 3 [Zea mays]	RecName: Full=Autophagy-related protein 3; AltName: Full=Autophagy-related E2-like conjugation enzyme ATG3; Short=AtAPG3; Short=Protein autophagy 3;	SubName: Full=Autophagy-related protein 3 {ECO:0000313|EMBL:ONL93610.1};	Protein involved in autophagocytosis during starvation	GO:0000153,cytoplasmic ubiquitin ligase complex; GO:0005829,cytosol; GO:0019776,Atg8 ligase activity; GO:0000045,autophagosome assembly; GO:0000422,autophagy of mitochondrion; GO:0044804,autophagy of nucleus; GO:0015031,protein transport	PHD-finger
gene-LOC103626227	HB-HD-ZIP	TF	HB->HB-HD-ZIP	8	22	1.52	up	NC_050100.1	36464432	36466501	-	LOC103626227	--	K09338 homeobox-leucine zipper protein | (RefSeq) homeobox-leucine zipper protein HOX23 (A)	homeobox-leucine zipper protein HOX23 [Zea mays]	RecName: Full=Homeobox-leucine zipper protein HOX23; AltName: Full=HD-ZIP protein HOX23; AltName: Full=Homeodomain transcription factor HOX23; AltName: Full=OsHox23;	SubName: Full=HB transcription factor {ECO:0000313|EMBL:AIB05903.1}; SubName: Full=Homeobox-leucine zipper protein ATHB-13 {ECO:0000313|EMBL:AQK65545.1}; Flags: Fragment;	Transcription factor HEX, contains HOX and HALZ domains	GO:0005634,nucleus; GO:0003700,DNA-binding transcription factor activity; GO:0043565,sequence-specific DNA binding; GO:0006351,transcription, DNA-templated	Homeobox KN domain
gene-LOC103626249	Tify	TF	Tify	128	53	-1.265	down	NC_050100.1	38261051	38262391	+	LOC103626249	--	K13464 jasmonate ZIM domain-containing protein | (RefSeq) protein TIFY 10B-like (A)	protein TIFY 10b [Zea mays]	RecName: Full=Protein TIFY 11d {ECO:0000305};	SubName: Full=ZIM transcription factor {ECO:0000313|EMBL:AIB05502.1}; Flags: Fragment;	--	GO:0006355,regulation of transcription, DNA-templated; GO:0006351,transcription, DNA-templated	tify domain
gene-LOC103626839	GRAS	TF	GRAS	0	3	4.192	up	NC_050100.1	122878654	122883959	+	LOC103626839	--	K14494 DELLA protein | (RefSeq) DELLA protein GAI1-like (A)	protein MONOCULM 1 [Zea mays]	RecName: Full=Protein MONOCULM 1 {ECO:0000303|PubMed:12687001};	SubName: Full=GRAS transcription factor {ECO:0000313|EMBL:AIB05183.1}; SubName: Full=Scarecrow-like protein 18 {ECO:0000313|EMBL:AQK69580.1}; Flags: Fragment;	--	GO:0005634,nucleus; GO:0003700,DNA-binding transcription factor activity; GO:0043565,sequence-specific DNA binding; GO:0010014,meristem initiation; GO:0006355,regulation of transcription, DNA-templated; GO:0010223,secondary shoot formation; GO:0006351,transcription, DNA-templated	GRAS domain family
gene-LOC103627102	C2C2-GATA	TF	C2C2->C2C2-GATA	20	42	1.091	up	NC_050100.1	158658950	158661077	+	LOC103627102	--	K21630 GATA-type zinc finger protein 1 | (RefSeq) hypothetical protein (A)	putative GATA transcription factor 22 isoform X1 [Zea mays]	RecName: Full=Putative GATA transcription factor 22;	SubName: Full=C2C2-GATA transcription factor {ECO:0000313|EMBL:AIB05541.1}; SubName: Full=Putative GATA transcription factor 22 {ECO:0000313|EMBL:AQK70547.1}; Flags: Fragment;	GATA-4/5/6 transcription factors	GO:0005634,nucleus; GO:0005667,transcription factor complex; GO:0003682,chromatin binding; GO:0003700,DNA-binding transcription factor activity; GO:0000977,RNA polymerase II regulatory region sequence-specific DNA binding; GO:0001085,RNA polymerase II transcription factor binding; GO:0044212,transcription regulatory region DNA binding; GO:0001228,DNA-binding transcription activator activity, RNA …	GATA zinc finger
gene-LOC103627615	bHLH	TF	bHLH	8	50	2.654	up	NC_050100.1	209022301	209024244	-	LOC103627615	--	K18878 BHLH transcription factor Upa20 | (RefSeq) Upa20; transcription factor bHLH137-like (A)	transcription factor bHLH49 [Zea mays]	RecName: Full=Transcription factor bHLH63; AltName: Full=Basic helix-loop-helix protein 63; Short=AtbHLH63; Short=bHLH 63; AltName: Full=Protein CRYPTOCHROME INTERACTING BASIC-HELIX-LOOP-HELIX 1; AltName: Full=Transcription factor EN 84; AltName: Full=bHLH transcription factor bHLH063;	SubName: Full=BHLH transcription factor {ECO:0000313|EMBL:AIB04352.1};	--	GO:0005634,nucleus; GO:0003677,DNA binding; GO:0003700,DNA-binding transcription factor activity; GO:0046983,protein dimerization activity; GO:0009908,flower development; GO:0009911,positive regulation of flower development; GO:0009637,response to blue light; GO:0006351,transcription, DNA-templated	Helix-loop-helix DNA-binding domain
gene-LOC103629431	FAR1	TF	FAR1	0	9	5.66	up	NC_050101.1	75371587	75374520	-	LOC103629431	--	K17604 zinc finger SWIM domain-containing protein 3 | (RefSeq) protein FAR1-RELATED SEQUENCE 5-like (A)	protein FAR1-RELATED SEQUENCE 5-like [Zea mays]	RecName: Full=Protein FAR1-RELATED SEQUENCE 5;	SubName: Full=Uncharacterized protein {ECO:0000313|EMBL:EEE51231.1};	--	GO:0005634,nucleus; GO:0008270,zinc ion binding; GO:0006355,regulation of transcription, DNA-templated	SWIM zinc finger
gene-LOC103630134	DBB	TF	DBB	79	185	1.222	up	NC_050101.1	142433200	142435194	-	LOC103630134	--	--	B-box zinc finger protein 22 [Zea mays]	RecName: Full=B-box zinc finger protein 22 {ECO:0000303|PubMed:19920209}; AltName: Full=Protein DOUBLE B-BOX 3 {ECO:0000303|PubMed:18540109}; AltName: Full=Protein LIGHT-REGULATED ZINC FINGER PROTEIN 1 {ECO:0000303|PubMed:18796637}; AltName: Full=Protein SALT TOLERANCE HOMOLOG 3;	SubName: Full=B-box zinc finger protein 22 {ECO:0000313|EMBL:AQK84706.1};	--	GO:0005634,nucleus; GO:0000989,NA; GO:0008270,zinc ion binding; GO:0006355,regulation of transcription, DNA-templated; GO:0006351,transcription, DNA-templated	Cytoplasmic polyadenylation element-binding protein ZZ domain
gene-LOC103630140	bHLH	TF	bHLH	31	69	1.145	up	NC_050101.1	143121896	143123406	-	LOC103630140	--	K13422 transcription factor MYC2 | (RefSeq) transcription factor MYC2-like (A)	putative transcription factor bHLH041 [Zea mays]	RecName: Full=Putative transcription factor bHLH041; AltName: Full=Basic helix-loop-helix protein 41; Short=AtbHLH41; Short=bHLH 41; AltName: Full=Transcription factor EN 51; AltName: Full=bHLH transcription factor bHLH041;	SubName: Full=Putative HLH DNA-binding domain superfamily protein {ECO:0000313|EMBL:AQK84725.1};	--	GO:0005634,nucleus; GO:0003677,DNA binding; GO:0003700,DNA-binding transcription factor activity; GO:0046983,protein dimerization activity; GO:0006355,regulation of transcription, DNA-templated; GO:0010200,response to chitin; GO:0006351,transcription, DNA-templated	Helix-loop-helix DNA-binding domain
gene-LOC103630259	MYB	TF	MYB->MYB	13	0	-6.095	down	NC_050101.1	151816349	151817646	-	LOC103630259	--	K09422 transcription factor MYB, plant | (RefSeq) transcription factor MYB44 (A)	transcription factor CSA [Zea mays]	RecName: Full=Transcription factor MYB77 {ECO:0000303|PubMed:11597504}; AltName: Full=Myb-related protein 77 {ECO:0000303|PubMed:11597504}; Short=AtMYB77 {ECO:0000303|PubMed:11597504}; AltName: Full=Myb-related protein R2 {ECO:0000303|PubMed:9678577}; Short=AtMYBR2 {ECO:0000303|PubMed:9678577};	SubName: Full=Putative MYB DNA-binding domain superfamily protein {ECO:0000313|EMBL:AQK85450.1};	Transcription factor, Myb superfamily	GO:0005634,nucleus; GO:0003700,DNA-binding transcription factor activity; GO:0000981,DNA-binding transcription factor activity, RNA polymerase II-specific; GO:0043565,sequence-specific DNA binding; GO:0001135,RNA polymerase II transcription regulator recruiting activity; GO:0044212,transcription regulatory region DNA binding; GO:0030154,cell differentiation; GO:0048527,lateral root development; G…	SLIDE
gene-LOC103631021	GRAS	TF	GRAS	7	24	1.722	up	NC_050101.1	46439675	46442464	+	LOC103631021	--	K14494 DELLA protein | (RefSeq) DELLA protein GAI (A)	scarecrow-like protein 9 [Zea mays]	RecName: Full=Scarecrow-like protein 9; Short=AtSCL9; AltName: Full=GRAS family protein 13; Short=AtGRAS-13;	SubName: Full=GRAS transcription factor {ECO:0000313|EMBL:AIB05184.1, ECO:0000313|EnsemblPlants:Zm00001d035670_P001}; Flags: Fragment;	--	GO:0005634,nucleus; GO:0003700,DNA-binding transcription factor activity; GO:0043565,sequence-specific DNA binding; GO:0006355,regulation of transcription, DNA-templated; GO:0006351,transcription, DNA-templated	GRAS domain family
gene-LOC103631267	C2H2	TF	C2H2	3	37	3.645	up	NC_050101.1	106966058	106969081	-	LOC103631267	--	K22534 PR domain zinc finger protein 5 | (RefSeq) zinc finger protein ZAT4-like (A)	zinc finger protein ZAT5, partial [Zea mays]	RecName: Full=Zinc finger protein ZAT5;	SubName: Full=ZFP16-2 {ECO:0000313|EMBL:ACG29520.1};	FOG: Zn-finger	GO:0005634,nucleus; GO:0003700,DNA-binding transcription factor activity; GO:0046872,metal ion binding; GO:0043565,sequence-specific DNA binding; GO:0006355,regulation of transcription, DNA-templated; GO:0006351,transcription, DNA-templated	Zinc-finger double-stranded RNA-binding
gene-LOC103631557	C2H2	TF	C2H2	14	0	-5.305	down	NC_050101.1	162952481	162953257	+	LOC103631557	--	K23480 zinc finger protein 362/384 | (RefSeq) zinc finger protein ZAT5 (A)	zinc finger protein ZAT12 [Zea mays]	RecName: Full=Zinc finger protein ZAT12; AltName: Full=Protein RESPONSIVE TO HIGH LIGHT 41;	SubName: Full=Zinc finger protein ZAT11 {ECO:0000313|EMBL:AQK86485.1};	FOG: Zn-finger	GO:0005634,nucleus; GO:0003700,DNA-binding transcription factor activity; GO:0046872,metal ion binding; GO:0043565,sequence-specific DNA binding; GO:0009631,cold acclimation; GO:0042538,hyperosmotic salinity response; GO:0009643,photosynthetic acclimation; GO:0010200,response to chitin; GO:0009409,response to cold; GO:0009408,response to heat; GO:0009416,response to light stimulus; GO:0006979,res…	Zinc finger, C2H2 type
gene-LOC103631862	CAMTA	TF	CAMTA	668	267	-1.322	down	NC_050096.1	19954653	19979978	-	LOC103631862	--	K21596 calmodulin-binding transcription activator | (RefSeq) calmodulin-binding transcription activator 1 isoform X1 (A)	calmodulin-binding transcription activator 1 isoform X1 [Zea mays]	RecName: Full=Calmodulin-binding transcription activator 3 {ECO:0000303|PubMed:11925432}; Short=AtCAMTA3 {ECO:0000303|PubMed:11925432}; AltName: Full=Ethylene-induced calmodulin-binding protein 1 {ECO:0000303|PubMed:11162426}; Short=EICBP1 {ECO:0000303|PubMed:11162426}; AltName: Full=Ethylene-induced calmodulin-binding protein a {ECO:0000303|PubMed:11782485}; Short=EICBP.a {ECO:0000303|PubMed:117…	SubName: Full=Calmodulin-binding transcription activator 2 {ECO:0000313|EMBL:ONL94465.1};	Uncharacterized conserved protein, contains IPT/TIG domain	GO:0005634,nucleus; GO:0005516,calmodulin binding; GO:0003700,DNA-binding transcription factor activity; GO:0043565,sequence-specific DNA binding; GO:0001077,proximal promoter DNA-binding transcription activator activity, RNA polymerase II-specific; GO:0070417,cellular response to cold; GO:0042742,defense response to bacterium; GO:0050832,defense response to fungus; GO:0010150,leaf senescence; GO…	Ankyrin repeat
gene-LOC103633023	bHLH	TF	bHLH	92	33	-1.509	down	NC_050102.1	145753071	145754486	+	LOC103633023	--	K13422 transcription factor MYC2 | (RefSeq) transcription factor MYC2-like (A)	transcription factor MYC2 [Zea mays]	RecName: Full=Transcription factor MYC2; Short=AtMYC2; AltName: Full=Basic helix-loop-helix protein 6; Short=AtbHLH6; Short=bHLH 6; AltName: Full=Protein JASMONATE INSENSITIVE 1; AltName: Full=R-homologous Arabidopsis protein 1; Short=RAP-1; AltName: Full=Transcription factor EN 38; AltName: Full=Z-box binding factor 1 protein; AltName: Full=bHLH transcription factor bHLH006; AltName: Full=rd22BP…	SubName: Full=BHLH transcription factor {ECO:0000313|EMBL:AIB04503.1}; SubName: Full=Transcription factor bHLH28 {ECO:0000313|EMBL:ONM56401.1}; Flags: Fragment;	--	GO:0005634,nucleus; GO:0003677,DNA binding; GO:0003700,DNA-binding transcription factor activity; GO:0046983,protein dimerization activity; GO:0043565,sequence-specific DNA binding; GO:0009738,abscisic acid-activated signaling pathway; GO:0009963,positive regulation of flavonoid biosynthetic process; GO:0045893,positive regulation of transcription, DNA-templated; GO:2000068,regulation of defense …	Helix-loop-helix DNA-binding domain
gene-LOC103633049	AP2/ERF-ERF	TF	AP2/ERF->AP2/ERF-ERF	64	283	2.137	up	NC_050102.1	147261644	147262688	-	LOC103633049	--	K09286 EREBP-like factor | (RefSeq) dehydration-responsive element-binding protein 1B-like (A)	dehydration-responsive element-binding protein 1A [Zea mays]	RecName: Full=Dehydration-responsive element-binding protein 1A; Short=Protein DREB1A; AltName: Full=Protein C-repeat-binding factor 3; Short=rCBF3;	SubName: Full=AP2-EREBP transcription factor {ECO:0000313|EMBL:AIB05196.1}; SubName: Full=Dehydration-responsive element-binding protein 1B {ECO:0000313|EMBL:ONM56546.1}; Flags: Fragment;	--	GO:0005634,nucleus; GO:0003677,DNA binding; GO:0003700,DNA-binding transcription factor activity; GO:0006351,transcription, DNA-templated	AP2 domain
gene-LOC103633075	HSF	TF	HSF	192	89	-1.105	down	NC_050102.1	148373511	148375305	+	LOC103633075	--	K09419 heat shock transcription factor, other eukaryote | (RefSeq) heat stress transcription factor B-2c (A)	heat stress transcription factor B-2c [Zea mays]	RecName: Full=Heat stress transcription factor B-2c; AltName: Full=Heat stress transcription factor 24; Short=OsHsf-24;	SubName: Full=Heat stress transcription factor B-2b {ECO:0000313|EMBL:ONM56651.1};	Heat shock transcription factor	GO:0005634,nucleus; GO:0003700,DNA-binding transcription factor activity; GO:0043565,sequence-specific DNA binding; GO:0006351,transcription, DNA-templated	HSF-type DNA-binding
gene-LOC103633219	SNF2	TR	SNF2	130	356	1.455	up	NC_050102.1	161584583	161591445	+	LOC103633219	--	K15083 DNA repair protein RAD16 | (RefSeq) DNA repair protein RAD16 isoform X1 (A)	DNA repair protein RAD16 isoform X2 [Zea mays]	RecName: Full=Helicase-like transcription factor CHR28 {ECO:0000305}; EC=3.6.4.- {ECO:0000305}; AltName: Full=Protein CHROMATIN REMODELING 28 {ECO:0000305}; AltName: Full=Protein SNF2-RING-HELICASE-LIKE 2 {ECO:0000303|PubMed:25425661};	SubName: Full=Helicase protein with RING/U-box domain {ECO:0000313|EMBL:ONM57633.1};	Nucleotide excision repair protein RAD16	GO:0005737,cytoplasm; GO:0005634,nucleus; GO:0005524,ATP binding; GO:0003677,DNA binding; GO:0004386,helicase activity; GO:0046872,metal ion binding; GO:0016569,covalent chromatin modification; GO:0006355,regulation of transcription, DNA-templated; GO:0080188,RNA-directed DNA methylation; GO:0006351,transcription, DNA-templated	zinc finger of C3HC4-type, RING
gene-LOC103634472	C2H2	TF	C2H2	30	124	2.034	up	NC_050096.1	41967661	41968733	-	LOC103634472	--	K23480 zinc finger protein 362/384 | (RefSeq) zinc finger protein ZAT5 (A)	zinc finger protein ZAT12 [Zea mays]	RecName: Full=Zinc finger protein ZAT12; AltName: Full=Protein RESPONSIVE TO HIGH LIGHT 41;	SubName: Full=Zinc finger protein ZAT11 {ECO:0000313|EMBL:ONL96683.1};	FOG: Zn-finger	GO:0005634,nucleus; GO:0003700,DNA-binding transcription factor activity; GO:0046872,metal ion binding; GO:0043565,sequence-specific DNA binding; GO:0009631,cold acclimation; GO:0042538,hyperosmotic salinity response; GO:0009643,photosynthetic acclimation; GO:0010200,response to chitin; GO:0009409,response to cold; GO:0009408,response to heat; GO:0009416,response to light stimulus; GO:0006979,res…	Zinc finger, C2H2 type
gene-LOC103634904	MYB-related	TF	MYB->MYB-related	1222	566	-1.109	down	NC_050103.1	21157574	21159807	+	LOC103634904	--	K08869 aarF domain-containing kinase | (RefSeq) predicted protein (A)	probable transcription factor At5g61620 isoform X1 [Zea mays]	RecName: Full=Transcription factor MYBS3 {ECO:0000303|PubMed:12172034}; AltName: Full=Myb-related protein S3 {ECO:0000303|PubMed:12172034}; Short=OsMYBS3 {ECO:0000303|PubMed:12172034};	SubName: Full=Putative MYB DNA-binding domain superfamily protein {ECO:0000313|EMBL:AQK90744.1};	--	GO:0005634,nucleus; GO:0003677,DNA binding; GO:0003700,DNA-binding transcription factor activity; GO:0046872,metal ion binding; GO:0045892,negative regulation of transcription, DNA-templated; GO:0009723,response to ethylene; GO:0009739,response to gibberellin; GO:0009744,response to sucrose; GO:0006351,transcription, DNA-templated	Myb-like DNA-binding domain
gene-LOC103634926	C2H2	TF	C2H2	359	148	-1.284	down	NC_050103.1	22297010	22314440	-	LOC103634926	--	K12309 beta-galactosidase [EC:3.2.1.23] | (Kazusa) Lj3g3v0323160.1; - (A)	protein indeterminate-domain 7 [Zea mays]	RecName: Full=Protein indeterminate-domain 7 {ECO:0000303|PubMed:16784536};	SubName: Full=Protein indeterminate-domain 11 {ECO:0000313|EMBL:AQK90870.1};	FOG: Zn-finger	GO:0003677,DNA binding; GO:0003700,DNA-binding transcription factor activity; GO:0046872,metal ion binding; GO:0006355,regulation of transcription, DNA-templated; GO:0006351,transcription, DNA-templated	Zinc-finger double domain
gene-LOC103634944	AP2/ERF-ERF	TF	AP2/ERF->AP2/ERF-ERF	15	37	1.333	up	NC_050103.1	23283563	23284785	-	LOC103634944	--	K09286 EREBP-like factor | (RefSeq) ethylene-responsive transcription factor TINY-like (A)	ethylene-responsive transcription factor TINY [Zea mays]	RecName: Full=Ethylene-responsive transcription factor ERF043;	SubName: Full=Putative AP2/EREBP transcription factor superfamily protein {ECO:0000313|EMBL:AQK90945.1};	--	GO:0005634,nucleus; GO:0003700,DNA-binding transcription factor activity; GO:0043565,sequence-specific DNA binding; GO:0044212,transcription regulatory region DNA binding; GO:0009873,ethylene-activated signaling pathway; GO:0006351,transcription, DNA-templated	AP2 domain
gene-LOC103635357	MADS-M-type	TF	MADS->MADS-M-type	5	0	-4.662	down	NC_050103.1	73997216	73998164	-	LOC103635357	--	K09260 MADS-box transcription enhancer factor 2A | (RefSeq) agamous-like MADS-box protein AGL62 (A)	agamous-like MADS-box protein AGL61 [Zea mays]	RecName: Full=Agamous-like MADS-box protein AGL62;	SubName: Full=DNA binding protein {ECO:0000313|EMBL:ACG34772.1};	MADS box transcription factor	GO:0005634,nucleus; GO:0003700,DNA-binding transcription factor activity; GO:0046983,protein dimerization activity; GO:0000977,RNA polymerase II regulatory region sequence-specific DNA binding; GO:0009960,endosperm development; GO:0045944,positive regulation of transcription by RNA polymerase II; GO:2000012,regulation of auxin polar transport; GO:0006351,transcription, DNA-templated	SRF-type transcription factor (DNA-binding and dimerisation domain)
gene-LOC103635802	GARP-G2-like	TF	GARP->GARP-G2-like	18	53	1.558	up	NC_050103.1	122368806	122372279	-	LOC103635802	--	K12741 heterogeneous nuclear ribonucleoprotein A1/A3 | (RefSeq) RNA-binding protein Musashi homolog 2 (A)	myb-related protein 2 [Zea mays]	RecName: Full=Myb-related protein 1 {ECO:0000303|PubMed:12008900}; AltName: Full=Myb family transcription factor PHL10 {ECO:0000305}; AltName: Full=Protein PHR1-LIKE 10 {ECO:0000305};	SubName: Full=Putative MYB DNA-binding domain superfamily protein {ECO:0000313|EMBL:AQK94534.1};	--	GO:0005634,nucleus; GO:0003677,DNA binding; GO:0003700,DNA-binding transcription factor activity; GO:0006351,transcription, DNA-templated	Myb-like DNA-binding domain
gene-LOC103635866	C2C2-GATA	TF	C2C2->C2C2-GATA	11	28	1.361	up	NC_050103.1	127534690	127536920	+	LOC103635866	--	K17895 GATA-binding protein 3 | (RefSeq) GATA transcription factor 9 (A)	GATA transcription factor 12 [Zea mays]	RecName: Full=GATA transcription factor 12 {ECO:0000303|PubMed:15084732};	SubName: Full=Putative GATA transcription factor family protein {ECO:0000313|EMBL:AQK94886.1};	GATA-4/5/6 transcription factors	GO:0005634,nucleus; GO:0005667,transcription factor complex; GO:0003682,chromatin binding; GO:0003700,DNA-binding transcription factor activity; GO:0000977,RNA polymerase II regulatory region sequence-specific DNA binding; GO:0001085,RNA polymerase II transcription factor binding; GO:0001228,DNA-binding transcription activator activity, RNA polymerase II-specific; GO:0008270,zinc ion binding; GO:…	GATA zinc finger
gene-LOC103635944	AP2/ERF-AP2	TF	AP2/ERF->AP2/ERF-AP2	300	624	1.06	up	NC_050103.1	135653765	135657689	+	LOC103635944	--	K09284 AP2-like factor, euAP2 lineage | (RefSeq) floral homeotic protein APETALA 2 isoform X1 (A)	floral homeotic protein APETALA 2 isoform X1 [Zea mays]	RecName: Full=Floral homeotic protein APETALA 2 {ECO:0000303|PubMed:7919989};	SubName: Full=AP2 domain transcription factor {ECO:0000313|EMBL:ABR19871.1};	--	GO:0005634,nucleus; GO:0003677,DNA binding; GO:0003700,DNA-binding transcription factor activity; GO:0030154,cell differentiation; GO:0009908,flower development; GO:0010073,meristem maintenance; GO:0048481,plant ovule development; GO:0048316,seed development; GO:0010093,specification of floral organ identity; GO:0006351,transcription, DNA-templated	AP2 domain
gene-LOC103636297	GRAS	TF	GRAS	60	125	1.072	up	NC_050103.1	165221295	165223472	-	LOC103636297	--	K14494 DELLA protein | (RefSeq) Sm_DELLA1; GRAS-family protein (A)	scarecrow-like protein 3 [Zea mays]	RecName: Full=Scarecrow-like protein 3; Short=AtSCL3; AltName: Full=GRAS family protein 5; Short=AtGRAS-5;	SubName: Full=Scarecrow-like protein 3 {ECO:0000313|EMBL:AQK98241.1};	--	GO:0005634,nucleus; GO:0003700,DNA-binding transcription factor activity; GO:0043565,sequence-specific DNA binding; GO:0000989,NA; GO:0006355,regulation of transcription, DNA-templated; GO:0009739,response to gibberellin; GO:0006351,transcription, DNA-templated	GRAS domain family
gene-LOC103636510	WRKY	TF	WRKY	32	9	-1.807	down	NC_050103.1	175314862	175325054	-	LOC103636510	--	K08956 AFG3 family protein [EC:3.4.24.-] | (RefSeq) ATP-dependent zinc metalloprotease FTSH 10, mitochondrial (A)	WRKY transcription factor WRKY62 [Zea mays]	RecName: Full=Probable WRKY transcription factor 49; AltName: Full=WRKY DNA-binding protein 49;	SubName: Full=Uncharacterized protein {ECO:0000313|EMBL:OQU87842.1};	--	GO:0005634,nucleus; GO:0003700,DNA-binding transcription factor activity; GO:0043565,sequence-specific DNA binding; GO:0006351,transcription, DNA-templated	WRKY DNA -binding domain
gene-LOC103636634	C2C2-Dof	TF	C2C2->C2C2-Dof	7	1	-3.334	down	NC_050103.1	180205500	180206847	+	LOC103636634	--	K16222 Dof zinc finger protein DOF5.5 | (RefSeq) cyclic dof factor 1-like (A)	dof zinc finger protein 5 [Zea mays]	RecName: Full=Dof zinc finger protein 5 {ECO:0000305}; Short=OsDof5 {ECO:0000303|Ref.1};	SubName: Full=C2C2-DOF transcription factor {ECO:0000313|EMBL:AIB05530.1}; SubName: Full=Dof zinc finger protein DOF1.5 {ECO:0000313|EMBL:AQL00366.1};	--	GO:0005634,nucleus; GO:0003677,DNA binding; GO:0046872,metal ion binding; GO:0006355,regulation of transcription, DNA-templated; GO:0006351,transcription, DNA-templated	Dof domain, zinc finger
gene-LOC103637652	C2C2-GATA	TF	C2C2->C2C2-GATA	0	6	4.947	up	NC_050096.1	92055989	92057877	+	LOC103637652	--	K17895 GATA-binding protein 3 | (RefSeq) GATA transcription factor 9 (A)	GATA transcription factor 2 [Zea mays]	RecName: Full=GATA transcription factor 2; Short=AtGATA-2;	RecName: Full=GATA transcription factor {ECO:0000256|PIRNR:PIRNR016992};	GATA-4/5/6 transcription factors	GO:0005634,nucleus; GO:0005667,transcription factor complex; GO:0003682,chromatin binding; GO:0003700,DNA-binding transcription factor activity; GO:0000977,RNA polymerase II regulatory region sequence-specific DNA binding; GO:0001085,RNA polymerase II transcription factor binding; GO:0001228,DNA-binding transcription activator activity, RNA polymerase II-specific; GO:0008270,zinc ion binding; GO:…	GATA zinc finger
gene-LOC103637942	B3-ARF	TF	B3->B3-ARF	253	47	-2.44	down	NC_050104.1	12448231	12460266	-	LOC103637942	--	K14486 auxin response factor | (RefSeq) auxin response factor 19-like (A)	auxin response factor 16 isoform X1 [Zea mays]	RecName: Full=Auxin response factor 16;	RecName: Full=Auxin response factor {ECO:0000256|RuleBase:RU004561};	--	GO:0005634,nucleus; GO:0003677,DNA binding; GO:0009734,auxin-activated signaling pathway; GO:0006355,regulation of transcription, DNA-templated; GO:0006351,transcription, DNA-templated	AUX/IAA family
gene-LOC103637976	bHLH	TF	bHLH	2	17	3.08	up	NC_050104.1	14781239	14783944	+	LOC103637976	--	K12126 phytochrome-interacting factor 3 | (RefSeq) PIF3; hypothetical protein (A)	transcription factor bHLH82 [Zea mays]	RecName: Full=Transcription factor bHLH69; AltName: Full=Basic helix-loop-helix protein 69; Short=AtbHLH69; Short=bHLH 69; AltName: Full=Transcription factor EN 94; AltName: Full=bHLH transcription factor bHLH069;	SubName: Full=Uncharacterized protein {ECO:0000313|EMBL:EER89334.1};	--	GO:0005634,nucleus; GO:0001046,core promoter sequence-specific DNA binding; GO:0003700,DNA-binding transcription factor activity; GO:0046983,protein dimerization activity; GO:0001228,DNA-binding transcription activator activity, RNA polymerase II-specific; GO:0055046,microgametogenesis; GO:0048235,pollen sperm cell differentiation; GO:0006355,regulation of transcription, DNA-templated; GO:0080147…	Helix-loop-helix DNA-binding domain
gene-LOC103640421	B3	TF	B3->B3	113	1	-6.825	down	NC_050104.1	156440083	156442330	+	LOC103640421	--	K14016 ubiquitin fusion degradation protein 1 | (RefSeq) B3 domain-containing protein At3g19184-like (A)	B3 domain-containing protein Os03g0184500 [Zea mays]	RecName: Full=B3 domain-containing protein Os03g0184500;	SubName: Full=B3 domain-containing protein {ECO:0000313|EMBL:AQL09189.1};	--	GO:0005634,nucleus; GO:0003677,DNA binding; GO:0006355,regulation of transcription, DNA-templated; GO:0006351,transcription, DNA-templated	B3 DNA binding domain
gene-LOC103640526	WRKY	TF	WRKY	1	79	6.902	up	NC_050096.1	170396333	170398762	-	LOC103640526	--	--	uncharacterized protein LOC103640526 [Zea mays]	--	SubName: Full=Uncharacterized protein {ECO:0000313|EMBL:ONM01755.1, ECO:0000313|EnsemblPlants:Zm00001d030936_P001};	--	GO:0005622,intracellular; GO:0008270,zinc ion binding	--
gene-LOC103641705	HB-other	TF	HB->HB-other	6	0	-4.193	down	NC_050105.1	123554018	123570454	-	LOC103641705	--	K21951 homeobox protein Hox-A11 | (RefSeq) homeobox-DDT domain protein RLT1-like (A)	homeobox-DDT domain protein RLT2 [Zea mays]	RecName: Full=Homeobox-DDT domain protein RLT2 {ECO:0000305}; AltName: Full=Protein RINGLET 2 {ECO:0000303|PubMed:22694359};	SubName: Full=Putative homeodomain-like transcription factor superfamily protein {ECO:0000313|EMBL:AQK92098.1};	--	GO:0005634,nucleus; GO:0003700,DNA-binding transcription factor activity; GO:0043565,sequence-specific DNA binding; GO:0009908,flower development; GO:0045892,negative regulation of transcription, DNA-templated; GO:0006351,transcription, DNA-templated; GO:0010228,vegetative to reproductive phase transition of meristem	Homeodomain
gene-LOC103641851	B3-ARF	TF	B3->B3-ARF	14	55	2.025	up	NC_050105.1	133561729	133564154	+	LOC103641851	--	K14486 auxin response factor | (RefSeq) auxin response factor 3-like (A)	auxin response factor 10 [Zea mays]	RecName: Full=Auxin response factor 10;	RecName: Full=Auxin response factor {ECO:0000256|RuleBase:RU004561};	--	GO:0005634,nucleus; GO:0003677,DNA binding; GO:0009734,auxin-activated signaling pathway; GO:0006355,regulation of transcription, DNA-templated; GO:0006351,transcription, DNA-templated	B3 DNA binding domain
gene-LOC103642011	MYB	TF	MYB->MYB	11	3	-2.026	down	NC_050105.1	142328843	142330576	-	LOC103642011	--	K09422 transcription factor MYB, plant | (RefSeq) myb-related protein Zm1-like (A)	myb-related protein Zm1-like [Zea mays]	RecName: Full=Myb-related protein Zm1;	SubName: Full=Putative MYB DNA-binding domain superfamily protein {ECO:0000313|EMBL:AQK45838.1};	Transcription factor, Myb superfamily	GO:0005634,nucleus; GO:0003677,DNA binding; GO:0006355,regulation of transcription, DNA-templated; GO:0006351,transcription, DNA-templated	SLIDE
gene-LOC103642019	WRKY	TF	WRKY	0	5	3.801	up	NC_050105.1	142822184	142826364	+	LOC103642019	--	K13425 WRKY transcription factor 22 | (RefSeq) WRKY transcription factor 22-like (A)	probable WRKY transcription factor 35 [Zea mays]	RecName: Full=Probable WRKY transcription factor 35; AltName: Full=WRKY DNA-binding protein 35;	SubName: Full=Putative WRKY DNA-binding domain superfamily protein {ECO:0000313|EMBL:AQK45864.1};	--	GO:0005634,nucleus; GO:0003700,DNA-binding transcription factor activity; GO:0043565,sequence-specific DNA binding; GO:0009793,embryo development ending in seed dormancy; GO:0009555,pollen development; GO:0006351,transcription, DNA-templated	WRKY DNA -binding domain
gene-LOC103642145	SBP	TF	SBP	2	9	2.212	up	NC_050105.1	148507629	148511269	+	LOC103642145	--	K13415 protein brassinosteroid insensitive 1 [EC:2.7.10.1 2.7.11.1] | (RefSeq) uncharacterized protein LOC103413440 isoform X1 (A)	protein LIGULELESS 1-like [Zea mays]	RecName: Full=Protein LIGULELESS 1;	SubName: Full=Squamosa promoter-binding protein-like (SBP domain) transcription factor family protein {ECO:0000313|EMBL:AQK46787.1};	--	GO:0005634,nucleus; GO:0003677,DNA binding; GO:0046872,metal ion binding; GO:0007275,multicellular organism development	SBP domain
gene-LOC103642210	OFP	TF	OFP	6	17	1.479	up	NC_050105.1	151041212	151042324	+	LOC103642210	--	K14834 nucleolar complex protein 3 | (RefSeq) nucleolar complex protein 3 homolog isoform X1 (A)	transcription repressor OFP18 [Zea mays]	RecName: Full=Transcription repressor OFP13; AltName: Full=Ovate family protein 13; Short=AtOFP13;	SubName: Full=OFP transcription factor {ECO:0000313|EMBL:AIB05266.1}; SubName: Full=Transcription repressor OFP13 {ECO:0000313|EMBL:AQK47412.1};	--	GO:0005634,nucleus; GO:0045892,negative regulation of transcription, DNA-templated; GO:0006351,transcription, DNA-templated	Transcriptional repressor, ovate
gene-LOC103643278	MYB	TF	MYB->MYB	14	0	-6.298	down	NC_050096.1	218782752	218784741	-	LOC103643278	--	K09422 transcription factor MYB, plant | (RefSeq) myb-related protein 306 isoform X1 (A)	transcription factor MYB16 isoform X1 [Zea mays]	RecName: Full=Transcription factor MYB16 {ECO:0000305}; AltName: Full=Myb-related protein 16 {ECO:0000303|PubMed:11597504}; Short=AtMYB16 {ECO:0000303|PubMed:11597504}; AltName: Full=Protein MIXTA homolog {ECO:0000303|PubMed:17376813}; Short=AtMIXTA {ECO:0000303|PubMed:17376813};	SubName: Full=Myb domain protein 106 {ECO:0000313|EMBL:ONM04588.1};	Transcription factor, Myb superfamily	GO:0005634,nucleus; GO:0003700,DNA-binding transcription factor activity; GO:0000981,DNA-binding transcription factor activity, RNA polymerase II-specific; GO:0043565,sequence-specific DNA binding; GO:0001135,RNA polymerase II transcription regulator recruiting activity; GO:0044212,transcription regulatory region DNA binding; GO:0030154,cell differentiation; GO:0000902,cell morphogenesis; GO:0035…	Myb-like DNA-binding domain
gene-LOC103643621	MYB	TF	MYB->MYB	9	48	2.365	up	NC_050096.1	251678195	251681300	+	LOC103643621	--	K09422 transcription factor MYB, plant | (RefSeq) protein rough sheath 2-like (A)	transcription factor MYB120 [Zea mays]	RecName: Full=Transcription factor MYB101 {ECO:0000303|PubMed:11597504}; AltName: Full=Myb-related protein 101 {ECO:0000303|PubMed:11597504}; Short=AtM1 {ECO:0000303|PubMed:11597504}; Short=AtMYB101 {ECO:0000303|PubMed:11597504}; AltName: Full=Protein ABNORMAL SHOOT 7 {ECO:0000303|PubMed:25268707};	SubName: Full=Myb domain protein 101 {ECO:0000313|EMBL:ONM06715.1};	Transcription factor, Myb superfamily	GO:0005634,nucleus; GO:0090406,pollen tube; GO:0003700,DNA-binding transcription factor activity; GO:0000981,DNA-binding transcription factor activity, RNA polymerase II-specific; GO:0043565,sequence-specific DNA binding; GO:0001135,RNA polymerase II transcription regulator recruiting activity; GO:0044212,transcription regulatory region DNA binding; GO:0009740,gibberellic acid mediated signaling …	Myb-like DNA-binding domain
gene-LOC103643664	Jumonji	TR	Jumonji	87	42	-1.06	down	NC_050096.1	254500729	254507958	+	LOC103643664	--	K15601 lysine-specific demethylase 3 [EC:1.14.11.-] | (RefSeq) lysine-specific demethylase JMJ25 isoform X1 (A)	lysine-specific demethylase JMJ25 isoform X1 [Zea mays]	RecName: Full=Lysine-specific demethylase JMJ25; EC=1.14.11.-; AltName: Full=Jumonji domain-containing protein 25; AltName: Full=Lysine-specific histone demethylase JMJ25; AltName: Full=Protein INCREASE IN BONSAI METHYLATION 1; AltName: Full=Protein JUMONJI 25;	SubName: Full=Transcription factor jumonji (JmjC) domain-containing protein {ECO:0000313|EMBL:ONM06873.1};	Putative transcription factor 5qNCA, contains JmjC domain	GO:0000785,chromatin; GO:0005634,nucleus; GO:0051213,dioxygenase activity; GO:0032454,histone demethylase activity (H3-K9 specific); GO:0046872,metal ion binding; GO:0000976,transcription regulatory region sequence-specific DNA binding; GO:0060969,negative regulation of gene silencing; GO:0006355,regulation of transcription, DNA-templated; GO:0006351,transcription, DNA-templated	Cupin-like domain
gene-LOC103643668	GRAS	TF	GRAS	49	19	-1.36	down	NC_050096.1	254680655	254683088	+	LOC103643668	--	K14494 DELLA protein | (RefSeq) DELLA protein RGL1-like (A)	scarecrow-like protein 34 [Zea mays]	RecName: Full=Scarecrow-like protein 9; Short=AtSCL9; AltName: Full=GRAS family protein 13; Short=AtGRAS-13;	SubName: Full=GRAS transcription factor {ECO:0000313|EMBL:AIB05508.1, ECO:0000313|EnsemblPlants:Zm00001d033166_P001}; Flags: Fragment;	--	GO:0005634,nucleus; GO:0003700,DNA-binding transcription factor activity; GO:0043565,sequence-specific DNA binding; GO:0006355,regulation of transcription, DNA-templated; GO:0006351,transcription, DNA-templated	GRAS domain family
gene-LOC103643729	B3	TF	B3->B3	37	12	-1.67	down	NC_050096.1	260844199	260846172	-	LOC103643729	--	--	putative B3 domain-containing protein Os03g0621600 [Zea mays]	RecName: Full=Putative B3 domain-containing protein Os03g0621600;	SubName: Full=B3 domain-containing protein {ECO:0000313|EMBL:ONM07215.1};	--	GO:0005634,nucleus; GO:0003677,DNA binding; GO:0006355,regulation of transcription, DNA-templated; GO:0006351,transcription, DNA-templated	B3 DNA binding domain
gene-LOC103643731	B3	TF	B3->B3	38	12	-1.689	down	NC_050096.1	260876136	260878531	-	LOC103643731	--	K21554 CREB3 regulatory factor | (RefSeq) B3 domain-containing transcription factor VRN1-like (A)	putative B3 domain-containing protein Os03g0621600 [Zea mays]	RecName: Full=Putative B3 domain-containing protein Os03g0621600;	SubName: Full=B3 domain-containing protein {ECO:0000313|EMBL:ONM07216.1};	--	GO:0005634,nucleus; GO:0003677,DNA binding; GO:0006355,regulation of transcription, DNA-templated; GO:0006351,transcription, DNA-templated	B3 DNA binding domain
gene-LOC103643942	GRAS	TF	GRAS	66	140	1.097	up	NC_050096.1	277028241	277030327	+	LOC103643942	--	K14494 DELLA protein | (RefSeq) DELLA protein RGL2 (A)	scarecrow-like protein 4 [Zea mays]	RecName: Full=SCARECROW-LIKE protein 7 {ECO:0000303|PubMed:27081181}; AltName: Full=Os-SCL7 {ECO:0000303|PubMed:27081181};	SubName: Full=GRAS transcription factor {ECO:0000313|EMBL:AIB04513.1}; SubName: Full=Scarecrow-like protein 7 {ECO:0000313|EMBL:ONM08741.1}; Flags: Fragment;	--	GO:0005634,nucleus; GO:0003700,DNA-binding transcription factor activity; GO:0043565,sequence-specific DNA binding; GO:0006355,regulation of transcription, DNA-templated; GO:0006351,transcription, DNA-templated	GRAS domain family
gene-LOC103644073	bZIP	TF	bZIP	19	3	-2.642	down	NC_050096.1	288109371	288113741	+	LOC103644073	--	--	ocs element-binding factor 1-like [Zea mays]	--	SubName: Full=Ocs element-binding factor 1 {ECO:0000313|EMBL:ONM09791.1};	--	GO:0003677,DNA binding; GO:0003700,DNA-binding transcription factor activity	bZIP Maf transcription factor
gene-LOC103644167	GNAT	TR	GNAT	21	1	-4.372	down	NC_050096.1	294014396	294015611	+	LOC103644167	--	--	uncharacterized protein LOC103644167 [Zea mays]	--	SubName: Full=Acyl-CoA N-acyltransferase (NAT) superfamily protein {ECO:0000313|EMBL:ONM10200.1}; SubName: Full=GNAT transcription factor {ECO:0000313|EMBL:AIB05274.1}; Flags: Fragment;	--	GO:0008080,N-acetyltransferase activity	Acetyltransferase (GNAT) domain
gene-LOC103644180	bZIP	TF	bZIP	50	217	2.117	up	NC_050096.1	294909236	294933180	-	LOC103644180	--	K12447 UDP-sugar pyrophosphorylase [EC:2.7.7.64] | (RefSeq) uncharacterized protein LOC104808371 (A)	copia-type pol polyprotein [Zea mays]	RecName: Full=bZIP transcription factor RISBZ2 {ECO:0000305}; AltName: Full=Rice endosperm bZIP {ECO:0000303|PubMed:9049271}; AltName: Full=Rice seed bZIP2 {ECO:0000305}; AltName: Full=bZIP transcription factor 33 {ECO:0000303|PubMed:18065552}; Short=OsbZIP33 {ECO:0000303|PubMed:18065552};	SubName: Full=Copia-type pol polyprotein {ECO:0000313|EMBL:AAD20307.1};	FOG: Transposon-encoded proteins with TYA, reverse transcriptase, integrase domains in various combinations	GO:0005634,nucleus; GO:0003677,DNA binding; GO:0003700,DNA-binding transcription factor activity; GO:0006351,transcription, DNA-templated	Uncharacterized coiled-coil protein (DUF2353)
gene-LOC103644185	MYB	TF	MYB->MYB	134	545	2.021	up	NC_050096.1	295423235	295426202	-	LOC103644185	--	K09422 transcription factor MYB, plant | (RefSeq) transcription factor MYB3R-4 (A)	Transcription factor MYB98 [Zea mays]	RecName: Full=Transcription factor MYB98 {ECO:0000303|PubMed:11597504}; AltName: Full=Myb-related protein 98 {ECO:0000303|PubMed:11597504}; Short=AtMYB98 {ECO:0000303|PubMed:11597504};	SubName: Full=Transcription factor MYB98 {ECO:0000313|EMBL:ONM10343.1};	Transcription factor, Myb superfamily	GO:0005634,nucleus; GO:0003700,DNA-binding transcription factor activity; GO:0000981,DNA-binding transcription factor activity, RNA polymerase II-specific; GO:0043565,sequence-specific DNA binding; GO:0001135,RNA polymerase II transcription regulator recruiting activity; GO:0044212,transcription regulatory region DNA binding; GO:0009553,embryo sac development; GO:0010183,pollen tube guidance; GO:…	SANT/Myb-like domain of DAMP1
gene-LOC103645710	C2H2	TF	C2H2	3	15	2.519	up	NC_050096.1	300170659	300171497	-	LOC103645710	--	K22534 PR domain zinc finger protein 5 | (RefSeq) zinc finger protein ZAT4-like (A)	zinc finger protein ZAT12 [Zea mays]	RecName: Full=Zinc finger protein ZAT12; AltName: Full=Protein RESPONSIVE TO HIGH LIGHT 41;	SubName: Full=Zinc finger protein ZAT11 {ECO:0000313|EMBL:ONM10883.1};	FOG: Zn-finger	GO:0005634,nucleus; GO:0003700,DNA-binding transcription factor activity; GO:0046872,metal ion binding; GO:0043565,sequence-specific DNA binding; GO:0009631,cold acclimation; GO:0042538,hyperosmotic salinity response; GO:0009643,photosynthetic acclimation; GO:0010200,response to chitin; GO:0009409,response to cold; GO:0009408,response to heat; GO:0009416,response to light stimulus; GO:0006979,res…	Zinc finger, C2H2 type
gene-LOC103646132	HB-HD-ZIP	TF	HB->HB-HD-ZIP	549	225	-1.287	down	NC_050097.1	23120071	23121530	-	LOC103646132	--	K09338 homeobox-leucine zipper protein | (RefSeq) homeobox-leucine zipper protein ATHB-12-like (A)	homeobox-leucine zipper protein HOX22 [Zea mays]	RecName: Full=Homeobox-leucine zipper protein HOX22; AltName: Full=HD-ZIP protein HOX22; AltName: Full=Homeodomain transcription factor HOX22; AltName: Full=OsHox22;	SubName: Full=HB transcription factor {ECO:0000313|EMBL:AIB05741.1}; SubName: Full=Homeobox-leucine zipper protein ATHB-12 {ECO:0000313|EMBL:ONM15386.1}; Flags: Fragment;	Transcription factor HEX, contains HOX and HALZ domains	GO:0005634,nucleus; GO:0003700,DNA-binding transcription factor activity; GO:0043565,sequence-specific DNA binding; GO:0006351,transcription, DNA-templated	Homeobox KN domain
gene-LOC103646729	FAR1	TF	FAR1	10	3	-1.973	down	NC_050097.1	98518294	98522623	+	LOC103646729	--	K17604 zinc finger SWIM domain-containing protein 3 | (RefSeq) protein FAR1-RELATED SEQUENCE 5-like (A)	protein FAR1-RELATED SEQUENCE 5-like [Zea mays]	RecName: Full=Protein FAR1-RELATED SEQUENCE 5;	SubName: Full=Uncharacterized protein 9C20.4a {ECO:0000313|EMBL:AAQ06286.1};	--	GO:0005634,nucleus; GO:0008270,zinc ion binding; GO:0006355,regulation of transcription, DNA-templated	SWIM zinc finger
gene-LOC103646915	GNAT	TR	GNAT	101	46	-1.14	down	NC_050097.1	121664418	121665501	-	LOC103646915	--	--	uncharacterized protein LOC103646915 [Zea mays]	--	SubName: Full=Acyl-CoA N-acyltransferase (NAT) superfamily protein {ECO:0000313|EMBL:ONM19277.1}; SubName: Full=GNAT transcription factor {ECO:0000313|EMBL:AIB05897.1}; Flags: Fragment;	--	GO:0008080,N-acetyltransferase activity	Acetyltransferase (GNAT) family
gene-LOC103647446	MYB	TF	MYB->MYB	6	29	2.312	up	NC_050097.1	187758433	187760985	-	LOC103647446	--	K09422 transcription factor MYB, plant | (RefSeq) transcription factor MYB36 (A)	transcription factor MYB36 [Zea mays]	RecName: Full=Transcription factor MYB36 {ECO:0000303|PubMed:9839469}; AltName: Full=Myb-related protein 36 {ECO:0000303|PubMed:9839469}; Short=AtMYB36 {ECO:0000303|PubMed:9839469};	SubName: Full=Transcription factor MYB36 {ECO:0000313|EMBL:ONM22088.1};	Transcription factor, Myb superfamily	GO:0048226,Casparian strip; GO:0005634,nucleus; GO:0003700,DNA-binding transcription factor activity; GO:0000981,DNA-binding transcription factor activity, RNA polymerase II-specific; GO:0043565,sequence-specific DNA binding; GO:0001135,RNA polymerase II transcription regulator recruiting activity; GO:0044212,transcription regulatory region DNA binding; GO:0030154,cell differentiation; GO:0035987…	Myb-like DNA-binding domain
gene-LOC103647555	NAC	TF	NAC	39	81	1.057	up	NC_050097.1	196795306	196797711	-	LOC103647555	--	K00521 ferric-chelate reductase [EC:1.16.1.7] | (RefSeq) ferric reduction oxidase 7, chloroplastic-like (A)	protein CUP-SHAPED COTYLEDON 1 [Zea mays]	RecName: Full=NAC domain-containing protein 100 {ECO:0000303|PubMed:15029955}; Short=ANAC100 {ECO:0000303|PubMed:15029955}; Short=AtNAC5;	SubName: Full=NAC domain containing protein 38 {ECO:0000313|EMBL:ONM22681.1};	--	GO:0005634,nucleus; GO:0003677,DNA binding; GO:0003700,DNA-binding transcription factor activity; GO:0006351,transcription, DNA-templated	No apical meristem (NAM) protein
gene-LOC103647745	FAR1	TF	FAR1	4	0	-4.533	down	NC_050097.1	211269210	211272704	-	LOC103647745	--	K17604 zinc finger SWIM domain-containing protein 3 | (RAP-DB) Os01g0852650; FAR1 DNA binding domain domain containing protein. (A)	protein FAR1-RELATED SEQUENCE 5-like [Zea mays]	RecName: Full=Protein FAR1-RELATED SEQUENCE 11;	SubName: Full=Uncharacterized protein {ECO:0000313|EMBL:EEE68352.1};	--	GO:0005634,nucleus; GO:0008270,zinc ion binding; GO:0006355,regulation of transcription, DNA-templated	FAR1 DNA-binding domain
gene-LOC103647946	EIL	TF	EIL	3	15	2.195	up	NC_050097.1	224100200	224102366	-	LOC103647946	--	K14514 ethylene-insensitive protein 3 | (RefSeq) ETHYLENE INSENSITIVE 3-like 1 protein (A)	ETHYLENE INSENSITIVE 3-like 1 protein [Zea mays]	RecName: Full=ETHYLENE INSENSITIVE 3-like 1 protein;	SubName: Full=ETHYLENE INSENSITIVE 3-like 2 protein {ECO:0000313|EMBL:ONM26253.1};	--	GO:0005634,nucleus; GO:0051537,2 iron, 2 sulfur cluster binding; GO:0003700,DNA-binding transcription factor activity; GO:0016491,oxidoreductase activity; GO:0043565,sequence-specific DNA binding; GO:0071281,cellular response to iron ion; GO:0042742,defense response to bacterium; GO:0009873,ethylene-activated signaling pathway; GO:0009723,response to ethylene; GO:0006351,transcription, DNA-templa…	Protein of unknown function (DUF2841)
gene-LOC103648024	bHLH	TF	bHLH	23	55	1.271	up	NC_050097.1	229823345	229826027	+	LOC103648024	--	K16190 glucuronokinase [EC:2.7.1.43] | (RefSeq) transcription factor ABORTED MICROSPORES-like (A)	transcription factor SCREAM2 [Zea mays]	RecName: Full=Transcription factor ICE1; AltName: Full=Basic helix-loop-helix protein 116; Short=AtbHLH116; Short=bHLH 116; AltName: Full=Inducer of CBF expression 1; AltName: Full=Transcription factor EN 45; AltName: Full=Transcription factor SCREAM; AltName: Full=bHLH transcription factor bHLH116;	SubName: Full=Transcription factor ICE1 {ECO:0000313|EMBL:ONM26642.1};	--	GO:0005634,nucleus; GO:0003677,DNA binding; GO:0003700,DNA-binding transcription factor activity; GO:0046983,protein dimerization activity; GO:0045893,positive regulation of transcription, DNA-templated; GO:0009409,response to cold; GO:0050826,response to freezing; GO:0010440,stomatal lineage progression; GO:0006351,transcription, DNA-templated	Helix-loop-helix DNA-binding domain
gene-LOC103649349	FAR1	TF	FAR1	0	5	3.79	up	NC_050096.1	92293	107876	-	LOC103649349	--	K17604 zinc finger SWIM domain-containing protein 3 | (RefSeq) protein FAR1-RELATED SEQUENCE 5-like (A)	protein FAR1-RELATED SEQUENCE 5-like [Zea mays]	RecName: Full=Protein FAR1-RELATED SEQUENCE 5;	SubName: Full=Uncharacterized protein {ECO:0000313|EnsemblPlants:TRIAE_CS42_U_TGACv1_640909_AA2078760.1};	--	GO:0005634,nucleus; GO:0008270,zinc ion binding; GO:0006355,regulation of transcription, DNA-templated	Transposase, Mutator family
gene-LOC103649650	WRKY	TF	WRKY	18	6	-1.488	down	NC_050098.1	8156387	8157967	+	LOC103649650	--	K13424 WRKY transcription factor 33 | (RefSeq) WRKY_22; hypothetical protein (A)	probable WRKY transcription factor 48 [Zea mays]	RecName: Full=Probable WRKY transcription factor 50; AltName: Full=WRKY DNA-binding protein 50;	SubName: Full=Putative WRKY transcription factor 50 {ECO:0000313|EMBL:ONM29067.1};	--	GO:0005634,nucleus; GO:0003700,DNA-binding transcription factor activity; GO:0043565,sequence-specific DNA binding; GO:0050832,defense response to fungus; GO:0009867,jasmonic acid mediated signaling pathway; GO:0006351,transcription, DNA-templated	WRKY DNA -binding domain
gene-LOC103649797	MADS-M-type	TF	MADS->MADS-M-type	55	6	-3.282	down	NC_050098.1	19816241	19832558	+	LOC103649797	--	K09260 MADS-box transcription enhancer factor 2A | (RefSeq) MADS-box transcription factor 51 (A)	MADS-box transcription factor 51 [Zea mays]	RecName: Full=MADS-box transcription factor 51 {ECO:0000305}; Short=OsMADS51 {ECO:0000303|PubMed:17951465}; AltName: Full=OsMADS65 {ECO:0000305};	SubName: Full=MADS-box transcription factor 56 {ECO:0000313|EMBL:ONM30154.1};	MADS box transcription factor	GO:0005634,nucleus; GO:0046983,protein dimerization activity; GO:0000977,RNA polymerase II regulatory region sequence-specific DNA binding; GO:0009908,flower development; GO:0048576,positive regulation of short-day photoperiodism, flowering; GO:0045944,positive regulation of transcription by RNA polymerase II; GO:0006351,transcription, DNA-templated	K-box region
gene-LOC103650873	B3	TF	B3->B3	7	1	-3.355	down	NC_050098.1	170522365	170525345	+	LOC103650873	--	--	B3 domain-containing protein Os01g0905400 isoform X1 [Zea mays]	RecName: Full=B3 domain-containing protein Os01g0905400;	SubName: Full=B3 domain-containing protein {ECO:0000313|EMBL:ONM35421.1};	--	GO:0005634,nucleus; GO:0003677,DNA binding; GO:0006355,regulation of transcription, DNA-templated; GO:0006351,transcription, DNA-templated	B3 DNA binding domain
gene-LOC103651189	C2C2-Dof	TF	C2C2->C2C2-Dof	2	29	3.88	up	NC_050098.1	201026081	201027607	+	LOC103651189	--	K16222 Dof zinc finger protein DOF5.5 | (RefSeq) cyclic dof factor 1-like (A)	dof zinc finger protein 5 [Zea mays]	RecName: Full=Dof zinc finger protein 5 {ECO:0000305}; Short=OsDof5 {ECO:0000303|Ref.1};	SubName: Full=C2C2-DOF transcription factor {ECO:0000313|EMBL:AIB04489.1}; SubName: Full=Dof zinc finger protein DOF1.5 {ECO:0000313|EMBL:ONM37762.1}; Flags: Fragment;	--	GO:0005634,nucleus; GO:0003677,DNA binding; GO:0046872,metal ion binding; GO:0006355,regulation of transcription, DNA-templated; GO:0006351,transcription, DNA-templated	Dof domain, zinc finger
gene-LOC103651266	WRKY	TF	WRKY	22	4	-2.604	down	NC_050098.1	208413259	208414486	+	LOC103651266	--	K13424 WRKY transcription factor 33 | (RefSeq) probable WRKY transcription factor 33 (A)	probable WRKY transcription factor 51 [Zea mays]	RecName: Full=Probable WRKY transcription factor 51; AltName: Full=WRKY DNA-binding protein 51;	SubName: Full=Putative WRKY transcription factor 50 {ECO:0000313|EMBL:ONM38747.1};	--	GO:0005634,nucleus; GO:0003700,DNA-binding transcription factor activity; GO:0043565,sequence-specific DNA binding; GO:0042742,defense response to bacterium; GO:0050832,defense response to fungus; GO:0009867,jasmonic acid mediated signaling pathway; GO:0006351,transcription, DNA-templated	WRKY DNA -binding domain
gene-LOC103651394	MYB-related	TF	MYB->MYB-related	35	17	-1.013	down	NC_050098.1	217232249	217234751	+	LOC103651394	--	K15397 3-ketoacyl-CoA synthase [EC:2.3.1.199] | (RefSeq) 3-ketoacyl-CoA synthase 17-like (A)	MYB-related transcription factor, partial [Zea mays]	RecName: Full=Protein RADIALIS-like 3; Short=AtRL3; Short=Protein RAD-like 3;	SubName: Full=MYB-related transcription factor {ECO:0000313|EMBL:AIB05687.1}; SubName: Full=RAD-like 3 {ECO:0000313|EMBL:ONM39539.1}; Flags: Fragment;	Zuotin and related molecular chaperones (DnaJ superfamily), contains DNA-binding domains	GO:0005634,nucleus; GO:0003677,DNA binding; GO:0003700,DNA-binding transcription factor activity; GO:0006351,transcription, DNA-templated	Myb-like DNA-binding domain
gene-LOC103651472	WRKY	TF	WRKY	8	45	2.407	up	NC_050098.1	222986327	222988792	+	LOC103651472	--	K13425 WRKY transcription factor 22 | (RefSeq) WRKY transcription factor 22 (A)	WRKY transcription factor 22 [Zea mays]	RecName: Full=WRKY transcription factor 22; AltName: Full=WRKY DNA-binding protein 22;	SubName: Full=Putative WRKY transcription factor 14 {ECO:0000313|EMBL:ONM40084.1};	--	GO:0005634,nucleus; GO:0003700,DNA-binding transcription factor activity; GO:0043565,sequence-specific DNA binding; GO:0006952,defense response; GO:0010150,leaf senescence; GO:0010200,response to chitin; GO:0006351,transcription, DNA-templated	WRKY DNA -binding domain
gene-LOC103651689	Tify	TF	Tify	1	8	2.978	up	NC_050098.1	237368664	237370165	-	LOC103651689	--	K13464 jasmonate ZIM domain-containing protein | (RefSeq) protein TIFY 3-like isoform X1 (A)	protein TIFY 3 isoform X1 [Zea mays]	RecName: Full=Protein TIFY 3 {ECO:0000305}; Short=OsTIFY3 {ECO:0000303|PubMed:19618278}; AltName: Full=Jasmonate ZIM domain-containing protein 1 {ECO:0000305}; Short=OsJAZ1 {ECO:0000303|PubMed:19618278}; AltName: Full=OsJAZ10 {ECO:0000303|PubMed:23320078}; AltName: Full=Protein EXTRA GLUME 2 {ECO:0000303|PubMed:24647160};	SubName: Full=Protein TIFY 3B {ECO:0000313|EMBL:ONM09062.1};	--	GO:0005634,nucleus; GO:0003714,transcription corepressor activity; GO:0010582,floral meristem determinacy; GO:0048449,floral organ formation; GO:1903507,negative regulation of nucleic acid-templated transcription; GO:0031347,regulation of defense response; GO:2000022,regulation of jasmonic acid mediated signaling pathway; GO:0006355,regulation of transcription, DNA-templated; GO:0009611,response …	Divergent CCT motif
gene-LOC103652157	GRAS	TF	GRAS	14	31	1.184	up	NC_050098.1	125446601	125451481	-	LOC103652157	--	K14494 DELLA protein | (RefSeq) DELLA protein SLR1-like (A)	LOW QUALITY PROTEIN: protein DWARF AND LOW-TILLERING [Zea mays]	RecName: Full=Protein DWARF AND LOW-TILLERING {ECO:0000303|PubMed:19220793}; AltName: Full=GRAS family protein 32 {ECO:0000303|PubMed:15316287}; Short=OsGRAS-32 {ECO:0000303|PubMed:15316287};	SubName: Full=Scarecrow-like protein 28 {ECO:0000313|EMBL:AQL02432.1};	--	GO:0005634,nucleus; GO:0003700,DNA-binding transcription factor activity; GO:0043565,sequence-specific DNA binding; GO:0009742,brassinosteroid mediated signaling pathway; GO:1900459,positive regulation of brassinosteroid mediated signaling pathway; GO:0006355,regulation of transcription, DNA-templated; GO:0006351,transcription, DNA-templated	GRAS domain family
gene-LOC103652347	GRAS	TF	GRAS	188	36	-2.406	down	NC_050098.1	170815388	170817537	-	LOC103652347	--	K14494 DELLA protein | (RefSeq) DELLA protein GAI (A)	DELLA protein RGL3 [Zea mays]	RecName: Full=DELLA protein GAI1; AltName: Full=Gibberellic acid-insensitive mutant protein 1; AltName: Full=VvGAI1;	SubName: Full=Protein SCARECROW {ECO:0000313|EMBL:ONM35475.1};	--	GO:0005634,nucleus; GO:0000989,NA; GO:0009740,gibberellic acid mediated signaling pathway; GO:0006355,regulation of transcription, DNA-templated; GO:0006351,transcription, DNA-templated	GRAS domain family
gene-LOC103652715	GRAS	TF	GRAS	264	531	1.011	up	NC_050099.1	3498795	3505204	-	LOC103652715	--	K14494 DELLA protein | (RefSeq) DELLA protein GAIP-B-like (A)	scarecrow-like protein 34 isoform X1 [Zea mays]	RecName: Full=Scarecrow-like protein 33; Short=AtSCL33; AltName: Full=GRAS family protein 12; Short=AtGRAS-12;	SubName: Full=GRAS transcription factor {ECO:0000313|EMBL:AIB05495.1, ECO:0000313|EnsemblPlants:Zm00001d048682_P001};	--	GO:0005634,nucleus; GO:0003700,DNA-binding transcription factor activity; GO:0043565,sequence-specific DNA binding; GO:0006355,regulation of transcription, DNA-templated; GO:0006351,transcription, DNA-templated	GRAS domain family
gene-LOC103652837	zf-HD	TF	zf-HD	3	15	2.234	up	NC_050099.1	12317550	12341272	-	LOC103652837	--	K15777 4,5-DOPA dioxygenase extradiol [EC:1.13.11.-] | (RefSeq) uncharacterized protein LOC110630336 (A)	zinc-finger homeodomain protein 4 isoform X1 [Zea mays]	RecName: Full=Zinc-finger homeodomain protein 4; Short=OsZHD4;	SubName: Full=Putative homeobox DNA-binding domain superfamily protein {ECO:0000313|EMBL:AQK49348.1}; SubName: Full=ZF-HD transcription factor {ECO:0000313|EMBL:AIB05536.1};	--	GO:0005634,nucleus; GO:0003677,DNA binding; GO:0046872,metal ion binding; GO:0006355,regulation of transcription, DNA-templated; GO:0006351,transcription, DNA-templated	ZF-HD protein dimerisation region
gene-LOC103653048	NF-YB	TF	NF-Y->NF-YB	15	33	1.133	up	NC_050099.1	32364355	32365587	+	LOC103653048	--	K08065 nuclear transcription Y subunit beta | (RefSeq) nuclear transcription factor Y subunit B-11 (A)	nuclear transcription factor Y subunit B-11 [Zea mays]	RecName: Full=Nuclear transcription factor Y subunit B-11 {ECO:0000305}; Short=OsNF-YB11 {ECO:0000303|PubMed:26542958}; AltName: Full=Protein DAYS TO HEADING 8 {ECO:0000303|PubMed:20566706}; AltName: Full=Protein HEADING DATE 5 {ECO:0000303|Ref.1}; AltName: Full=Transcriptional activator HAP3H {ECO:0000305}; Short=OsHAP3H {ECO:0000303|PubMed:18193457};	SubName: Full=Nuclear transcription factor Y subunit B-3 {ECO:0000313|EMBL:AQK50653.1};	CCAAT-binding factor, subunit A (HAP3)	GO:0005737,cytoplasm; GO:0005634,nucleus; GO:0046982,protein heterodimerization activity; GO:0043565,sequence-specific DNA binding; GO:0009908,flower development; GO:0048579,negative regulation of long-day photoperiodism, flowering; GO:0051512,positive regulation of unidimensional cell growth; GO:0006355,regulation of transcription, DNA-templated; GO:0006351,transcription, DNA-templated	Centromere kinetochore component CENP-T histone fold
gene-LOC103653910	AP2/ERF-ERF	TF	AP2/ERF->AP2/ERF-ERF	2	29	3.636	up	NC_050099.1	160915919	160918192	+	LOC103653910	--	K09286 EREBP-like factor | (RefSeq) dehydration-responsive element-binding protein 3-like (A)	ethylene-responsive transcription factor ERF027 [Zea mays]	RecName: Full=Ethylene-responsive transcription factor ERF025;	SubName: Full=AP2-EREBP transcription factor {ECO:0000313|EMBL:AIB05194.1}; SubName: Full=Putative AP2/EREBP transcription factor superfamily protein {ECO:0000313|EMBL:AQK54261.1};	--	GO:0005634,nucleus; GO:0003700,DNA-binding transcription factor activity; GO:0043565,sequence-specific DNA binding; GO:0044212,transcription regulatory region DNA binding; GO:0050832,defense response to fungus; GO:0009873,ethylene-activated signaling pathway; GO:0019760,glucosinolate metabolic process; GO:0006351,transcription, DNA-templated	AP2 domain
gene-LOC103653936	bHLH	TF	bHLH	2	14	2.839	up	NC_050099.1	162734109	162736829	+	LOC103653936	--	K18485 myogenic factor 6 | (RefSeq) transcription factor bHLH96 (A)	transcription factor bHLH94 [Zea mays]	RecName: Full=Transcription factor bHLH94; AltName: Full=Basic helix-loop-helix protein 94; Short=AtbHLH94; Short=bHLH 94; AltName: Full=Transcription factor EN 16; AltName: Full=bHLH transcription factor bHLH094;	SubName: Full=Putative HLH DNA-binding domain superfamily protein {ECO:0000313|EMBL:AQK54415.1};	--	GO:0005634,nucleus; GO:0003677,DNA binding; GO:0003700,DNA-binding transcription factor activity; GO:0046983,protein dimerization activity; GO:0006355,regulation of transcription, DNA-templated; GO:0006351,transcription, DNA-templated	Helix-loop-helix DNA-binding domain
gene-LOC103654272	LOB	TF	LOB	39	137	1.822	up	NC_050099.1	188957295	188961237	-	LOC103654272	--	K04733 interleukin-1 receptor-associated kinase 4 [EC:2.7.11.1] | (RefSeq) uncharacterized protein LOC100501207 isoform X1 (A)	LOB domain-containing protein 12 [Zea mays]	RecName: Full=LOB domain-containing protein 12; AltName: Full=ASYMMETRIC LEAVES 2-like protein 5; Short=AS2-like protein 5;	SubName: Full=F10K1.23 {ECO:0000313|EMBL:AQK56932.1};	--	GO:0003677,DNA binding; GO:0009965,leaf morphogenesis; GO:0010016,shoot system morphogenesis	Lateral organ boundaries (LOB) domain
gene-LOC103655506	MADS-MIKC	TF	MADS->MADS-MIKC	137	47	-1.553	down	NC_050099.1	130897746	130913398	+	LOC103655506	--	K09264 MADS-box transcription factor, plant | (RefSeq) MADS-box transcription factor 27 isoform X1 (A)	MADS-box transcription factor 27 isoform X1 [Zea mays]	RecName: Full=MADS-box transcription factor 27; AltName: Full=OsMADS27; AltName: Full=RMADS218;	SubName: Full=Agamous-like MADS-box protein AGL16 {ECO:0000313|EMBL:AQK53212.1};	MADS box transcription factor	GO:0005634,nucleus; GO:0003700,DNA-binding transcription factor activity; GO:0046983,protein dimerization activity; GO:0000977,RNA polymerase II regulatory region sequence-specific DNA binding; GO:0045944,positive regulation of transcription by RNA polymerase II; GO:0006351,transcription, DNA-templated	SRF-type transcription factor (DNA-binding and dimerisation domain)
gene-LOC107522023	AUX/IAA	TR	AUX/IAA	48	7	-2.775	down	NC_050104.1	17875552	17876688	+	LOC107522023	--	K14484 auxin-responsive protein IAA | (RefSeq) uncharacterized protein LOC107522023 (A)	uncharacterized protein LOC107522023 [Zea mays]	RecName: Full=Auxin-responsive protein IAA9; AltName: Full=Indoleacetic acid-induced protein 9;	RecName: Full=Auxin-responsive protein {ECO:0000256|RuleBase:RU004549};	--	GO:0005634,nucleus; GO:0009734,auxin-activated signaling pathway; GO:0006355,regulation of transcription, DNA-templated; GO:0009733,response to auxin; GO:0006351,transcription, DNA-templated	AUX/IAA family
gene-LOC109617030	WRKY	TF	WRKY	89	26	-1.775	down	NC_050104.1	139637473	139639015	+	LOC109617030	--	K13459 disease resistance protein RPS2 | (RefSeq) disease resistance protein RPS2 (A)	uncharacterized protein LOC109617030 [Zea mays]	RecName: Full=Probable WRKY transcription factor 46; AltName: Full=WRKY DNA-binding protein 46;	SubName: Full=Uncharacterized protein {ECO:0000313|EMBL:AQL07033.1, ECO:0000313|EnsemblPlants:Zm00001d047574_P004};	--	GO:0005730,nucleolus; GO:0003700,DNA-binding transcription factor activity; GO:0000987,proximal promoter sequence-specific DNA binding; GO:0043565,sequence-specific DNA binding; GO:0044212,transcription regulatory region DNA binding; GO:0048527,lateral root development; GO:0006355,regulation of transcription, DNA-templated; GO:0010200,response to chitin; GO:0006351,transcription, DNA-templated	WRKY DNA -binding domain
gene-LOC109939901	MYB	TF	MYB->MYB	27	58	1.072	up	NC_050100.1	29693525	29695590	+	LOC109939901	--	K09422 transcription factor MYB, plant | (RefSeq) myb-related protein Myb4-like (A)	transcription factor MYB30 [Zea mays]	RecName: Full=Transcription factor MYB15 {ECO:0000305}; AltName: Full=Myb-related protein 15 {ECO:0000305}; Short=AtMYB15 {ECO:0000312|EMBL:CAA74603.1}; AltName: Full=Myb-related protein Y19 {ECO:0000305}; Short=AtY19 {ECO:0000303|PubMed:8980549};	SubName: Full=Myb domain protein 15 {ECO:0000313|EMBL:AQK65068.1};	Transcription factor, Myb superfamily	GO:0005634,nucleus; GO:0003700,DNA-binding transcription factor activity; GO:0000981,DNA-binding transcription factor activity, RNA polymerase II-specific; GO:0043565,sequence-specific DNA binding; GO:0001135,RNA polymerase II transcription regulator recruiting activity; GO:0044212,transcription regulatory region DNA binding; GO:0030154,cell differentiation; GO:0006357,regulation of transcription…	BAT2 N-terminus
gene-LOC109941795	NF-YB	TF	NF-Y->NF-YB	55	7	-2.966	down	NC_050103.1	74141794	74142773	+	LOC109941795	--	K08065 nuclear transcription Y subunit beta | (RefSeq) nuclear transcription factor Y subunit B-4-like (A)	nuclear transcription factor Y subunit B-4 [Zea mays]	RecName: Full=Nuclear transcription factor Y subunit B-4; AltName: Full=OsNF-YB-4; AltName: Full=Transcriptional activator HAP3C;	SubName: Full=Nuclear transcription factor Y subunit B-8 {ECO:0000313|EMBL:AQK92329.1};	CCAAT-binding factor, subunit A (HAP3)	GO:0005634,nucleus; GO:0046982,protein heterodimerization activity; GO:0043565,sequence-specific DNA binding; GO:0006355,regulation of transcription, DNA-templated; GO:0006351,transcription, DNA-templated	Core histone H2A/H2B/H3/H4
gene-LOC109941997	SRS	TF	SRS	37	138	1.888	up	NC_050103.1	92999662	93001805	+	LOC109941997	--	K14491 two-component response regulator ARR-B family | (RefSeq) uncharacterized protein LOC111290300 (A)	protein LATERAL ROOT PRIMORDIUM 1 [Zea mays]	RecName: Full=Protein LATERAL ROOT PRIMORDIUM 1;	SubName: Full=LRP1 {ECO:0000313|EMBL:ACG31530.1}; SubName: Full=Protein SHI RELATED SEQUENCE 6 {ECO:0000313|EMBL:AQK93176.1};	--	GO:0005634,nucleus; GO:0003677,DNA binding; GO:0046872,metal ion binding; GO:0042803,protein homodimerization activity; GO:0009851,auxin biosynthetic process; GO:0009734,auxin-activated signaling pathway; GO:0009733,response to auxin; GO:0048364,root development	Domain of unknown function (DUF702)
gene-LOC109943104	TAZ	TR	TAZ	28	76	1.444	up	NC_050105.1	128414559	128416836	+	LOC109943104	--	K10523 speckle-type POZ protein | (RefSeq) BTB/POZ and TAZ domain-containing protein 1-like (A)	BTB/POZ and TAZ domain-containing protein 2 [Zea mays]	RecName: Full=BTB/POZ and TAZ domain-containing protein 2; AltName: Full=BTB and TAZ domain protein 2;	SubName: Full=BTB/POZ and TAZ domain-containing protein 2 {ECO:0000313|EMBL:AQK44322.1};	CREB binding protein/P300 and related TAZ Zn-finger proteins	GO:0005737,cytoplasm; GO:0005634,nucleus; GO:0019005,SCF ubiquitin ligase complex; GO:0005516,calmodulin binding; GO:0004402,histone acetyltransferase activity; GO:0003712,transcription coregulator activity; GO:0031625,ubiquitin protein ligase binding; GO:0008270,zinc ion binding; GO:0009738,abscisic acid-activated signaling pathway; GO:0009734,auxin-activated signaling pathway; GO:0007623,circad…	TAZ zinc finger
gene-LOC109943544	AUX/IAA	TR	AUX/IAA	24	2	-3.586	down	NC_050096.1	281348859	281355151	+	LOC109943544	--	K14484 auxin-responsive protein IAA | (RefSeq) auxin-responsive protein IAA1 (A)	uncharacterized protein LOC109943544 [Zea mays]	--	RecName: Full=Auxin-responsive protein {ECO:0000256|RuleBase:RU004549};	--	GO:0005634,nucleus; GO:0009734,auxin-activated signaling pathway; GO:0006355,regulation of transcription, DNA-templated; GO:0006351,transcription, DNA-templated	AUX/IAA family
gene-LOC109943557	bZIP	TF	bZIP	34	8	-2.12	down	NC_050096.1	295037715	295042430	-	LOC109943557	--	K04450 cyclic AMP-dependent transcription factor ATF-2 | (RefSeq) light-inducible protein CPRF2-like (A)	bZIP transcription factor, partial [Zea mays]	RecName: Full=bZIP transcription factor RISBZ2 {ECO:0000305}; AltName: Full=Rice endosperm bZIP {ECO:0000303|PubMed:9049271}; AltName: Full=Rice seed bZIP2 {ECO:0000305}; AltName: Full=bZIP transcription factor 33 {ECO:0000303|PubMed:18065552}; Short=OsbZIP33 {ECO:0000303|PubMed:18065552};	SubName: Full=BZIP transcription factor {ECO:0000313|EMBL:AIB05846.1}; SubName: Full=Opaque2 heterodimerizing protein 1 {ECO:0000313|EMBL:ONM10312.1}; Flags: Fragment;	--	GO:0005634,nucleus; GO:0003677,DNA binding; GO:0003700,DNA-binding transcription factor activity; GO:0006351,transcription, DNA-templated	HAUS augmin-like complex subunit 3
gene-LOC109943790	IWS1	TR	IWS1	7	1	-3.441	down	NC_050096.1	273229835	273231129	-	LOC109943790	--	--	uncharacterized protein LOC109943790 [Zea mays]	--	SubName: Full=Uncharacterized protein {ECO:0000313|EMBL:ONM08434.1, ECO:0000313|EnsemblPlants:Zm00001d033694_P001};	--	GO:0005634,nucleus	TFIIS helical bundle-like domain
gene-LOC109943943	C2C2-Dof	TF	C2C2->C2C2-Dof	397	927	1.224	up	NC_050097.1	1803865	1805395	+	LOC109943943	--	K20043 clathrin coat assembly protein AP180 | (RefSeq) putative clathrin assembly protein At5g35200 (A)	dof zinc finger protein DOF5.8 [Zea mays]	RecName: Full=Dof zinc finger protein DOF5.8; Short=AtDOF5.8;	SubName: Full=Dof zinc finger protein DOF1.6 {ECO:0000313|EMBL:ONM12077.1};	--	GO:0005634,nucleus; GO:0003700,DNA-binding transcription factor activity; GO:0046872,metal ion binding; GO:0000976,transcription regulatory region sequence-specific DNA binding; GO:0006355,regulation of transcription, DNA-templated; GO:0006351,transcription, DNA-templated	Dof domain, zinc finger
gene-LOC111589793	AP2/ERF-ERF	TF	AP2/ERF->AP2/ERF-ERF	22	1	-4.047	down	NC_050102.1	174888662	174918475	-	LOC111589793	--	K09286 EREBP-like factor | (RefSeq) uncharacterized protein LOC111589793 (A)	uncharacterized protein LOC111589793 [Zea mays]	RecName: Full=Ethylene-responsive transcription factor LEP; AltName: Full=Protein LEAFY PETIOLE;	SubName: Full=AP2-EREBP transcription factor {ECO:0000313|EMBL:AIB05011.1};	--	GO:0005634,nucleus; GO:0003677,DNA binding; GO:0003700,DNA-binding transcription factor activity; GO:0009873,ethylene-activated signaling pathway; GO:0009740,gibberellic acid mediated signaling pathway; GO:0010030,positive regulation of seed germination; GO:0009739,response to gibberellin; GO:0006351,transcription, DNA-templated	AP2 domain
gene-LOC111591136	Trihelix	TF	Trihelix	5	38	3.046	up	NC_050098.1	186067873	186068977	+	LOC111591136	--	--	LOW QUALITY PROTEIN: trihelix transcription factor ASIL2-like, partial [Zea mays]	RecName: Full=Trihelix transcription factor ASIL2 {ECO:0000305}; AltName: Full=6B-interacting protein 1-like 2 {ECO:0000303|PubMed:21330492}; AltName: Full=Trihelix DNA-binding protein ASIL2 {ECO:0000305};	SubName: Full=Trihelix transcription factor ASIL2 {ECO:0000313|EMBL:AQK94788.1};	Transcription factor GT-2 and related proteins, contains trihelix DNA-binding/SANT domain	GO:0005634,nucleus; GO:0003700,DNA-binding transcription factor activity; GO:0043565,sequence-specific DNA binding; GO:0009793,embryo development ending in seed dormancy; GO:0006355,regulation of transcription, DNA-templated; GO:0010431,seed maturation; GO:0006351,transcription, DNA-templated	Myb/SANT-like DNA-binding domain
gene-LOC114108589	DBB	TF	DBB	10	29	1.471	up	NC_050099.1	154779999	154782144	+	LOC114108589	--	--	ORPHAN transcription factor, partial [Zea mays]	RecName: Full=B-box zinc finger protein 21 {ECO:0000303|PubMed:19920209}; Short=AtBBX21; AltName: Full=Protein LONG HYPOCOTYL UNDER SHADE {ECO:0000303|PubMed:21070414}; AltName: Full=Protein SALT TOLERANCE HOMOLOG 2;	SubName: Full=ORPHAN transcription factor {ECO:0000313|EMBL:ADX60213.1}; Flags: Fragment;	--	GO:0005634,nucleus; GO:0003700,DNA-binding transcription factor activity; GO:0043565,sequence-specific DNA binding; GO:0000989,NA; GO:0008270,zinc ion binding; GO:0009640,photomorphogenesis; GO:0006355,regulation of transcription, DNA-templated; GO:0009641,shade avoidance; GO:0006351,transcription, DNA-templated	Cytoplasmic polyadenylation element-binding protein ZZ domain
gene-LOC118473184	Others	TR	Others	17	4	-2.191	down	NC_050103.1	175887835	175890475	+	LOC118473184	--	K03539 ribonuclease P/MRP protein subunit RPP1 [EC:3.1.26.5] | (RefSeq) uncharacterized LOC105046161 (A)	Nuclear transcription factor Y subunit B-8 [Zea mays]	RecName: Full=Zinc finger protein CO3 {ECO:0000305}; AltName: Full=Protein CONSTANS-like CO3; Short=OsCO3 {ECO:0000303|PubMed:18449564};	SubName: Full=Nuclear transcription factor Y subunit B-8 {ECO:0000313|EMBL:AQK99543.1};	--	GO:0005634,nucleus; GO:0003677,DNA binding; GO:0008270,zinc ion binding; GO:0009908,flower development; GO:0048577,negative regulation of short-day photoperiodism, flowering; GO:0009909,regulation of flower development; GO:0006355,regulation of transcription, DNA-templated; GO:0006351,transcription, DNA-templated	CCT motif
gene-LOC118473403	NAC	TF	NAC	65	21	-1.673	down	NC_050104.1	138178683	138180591	+	LOC118473403	--	K00521 ferric-chelate reductase [EC:1.16.1.7] | (RefSeq) ferric reduction oxidase 7, chloroplastic-like (A)	NAC transcription factor NAM-B1 [Dichanthelium oligosanthes]	RecName: Full=NAC transcription factor 29; Short=AtNAC029; AltName: Full=Protein NAC-LIKE, ACTIVATED BY AP3/PI; Short=AtNAP;	SubName: Full=NAC transcription factor NAM-B1 {ECO:0000313|EMBL:OEL14424.1};	--	GO:0005634,nucleus; GO:0003677,DNA binding; GO:0003700,DNA-binding transcription factor activity; GO:0009793,embryo development ending in seed dormancy; GO:0009908,flower development; GO:0009835,fruit ripening; GO:0010150,leaf senescence; GO:0009825,multidimensional cell growth; GO:0006351,transcription, DNA-templated	No apical meristem (NAM) protein
gene-LOC541634	Others	TR	Others	865	424	-1.029	down	NC_050100.1	213763599	213773498	+	LOC541634	--	K14489 arabidopsis histidine kinase 2/3/4 (cytokinin receptor) [EC:2.7.13.3] | (RefSeq) probable histidine kinase 4 (A)	histidine kinase 1 isoform X1 [Zea mays]	RecName: Full=Probable histidine kinase 6 {ECO:0000305}; Short=OsHK6 {ECO:0000303|PubMed:22642989}; EC=2.7.13.3 {ECO:0000305}; AltName: Full=OsCRL1a {ECO:0000305};	SubName: Full=Histidine kinase1 {ECO:0000313|EMBL:AQK74679.1};	Sensory transduction histidine kinase	GO:0016021,integral component of membrane; GO:0005622,intracellular; GO:0005886,plasma membrane; GO:0019955,cytokine binding; GO:0000155,phosphorelay sensor kinase activity; GO:0004673,protein histidine kinase activity; GO:0009736,cytokinin-activated signaling pathway; GO:0006468,protein phosphorylation	Histidine kinase-, DNA gyrase B-, and HSP90-like ATPase
gene-LOC541693	C2H2	TF	C2H2	27	8	-1.774	down	NC_050096.1	245247955	245251252	-	LOC541693	--	K22410 PR domain zinc finger protein 16 | (RefSeq) protein indeterminate-domain 2-like (A)	indeterminate growth 1 [Zea mays]	RecName: Full=Protein indeterminate-domain 7 {ECO:0000303|PubMed:16784536};	SubName: Full=Zinc finger protein ID1 {ECO:0000313|EMBL:AAC18941.1};	FOG: Zn-finger	GO:0003677,DNA binding; GO:0003700,DNA-binding transcription factor activity; GO:0046872,metal ion binding; GO:0006355,regulation of transcription, DNA-templated; GO:0006351,transcription, DNA-templated	Zinc finger, C2H2 type
gene-LOC541726	MYB	TF	MYB->MYB	8	0	-5.516	down	NC_050100.1	189181848	189183643	-	LOC541726	--	K09422 transcription factor MYB, plant | (RefSeq) myb-related protein 308 (A)	myb-related protein 308 [Zea mays]	RecName: Full=Transcription factor MYB62 {ECO:0000303|PubMed:9839469}; AltName: Full=Myb-related protein 62 {ECO:0000303|PubMed:9839469}; Short=AtMYB62 {ECO:0000303|PubMed:9839469};	SubName: Full=R2R3MYB-domain protein {ECO:0000313|EMBL:AQK72661.1};	Transcription factor, Myb superfamily	GO:0005634,nucleus; GO:0003700,DNA-binding transcription factor activity; GO:0000981,DNA-binding transcription factor activity, RNA polymerase II-specific; GO:0043565,sequence-specific DNA binding; GO:0001135,RNA polymerase II transcription regulator recruiting activity; GO:0044212,transcription regulatory region DNA binding; GO:0030154,cell differentiation; GO:0016036,cellular response to phosph…	Myb-like DNA-binding domain
gene-LOC541744	MYB	TF	MYB->MYB	37	124	1.774	up	NC_050102.1	185147529	185155363	+	LOC541744	--	K09422 transcription factor MYB, plant | (RefSeq) myb-related protein Hv1 (A)	myb-related protein Hv1 [Zea mays]	RecName: Full=Myb-related protein Hv1;	SubName: Full=MYB transcription factor {ECO:0000313|EMBL:AIB05021.1}; SubName: Full=R2R3MYB-domain protein {ECO:0000313|EMBL:ONM61296.1}; Flags: Fragment;	Transcription factor, Myb superfamily	GO:0005634,nucleus; GO:0003677,DNA binding; GO:0006355,regulation of transcription, DNA-templated; GO:0006351,transcription, DNA-templated	SLIDE
gene-LOC541757	MYB	TF	MYB->MYB	34	162	2.264	up	NC_050104.1	11117170	11118364	-	LOC541757	--	K09422 transcription factor MYB, plant | (RefSeq) anthocyanin regulatory C1 protein-like (A)	anthocyanin regulatory C1 protein-like [Zea mays]	RecName: Full=Anthocyanin regulatory C1 protein;	SubName: Full=Anthocyanin regulatory C1 protein {ECO:0000313|EMBL:AQL01220.1}; SubName: Full=MYB transcription factor {ECO:0000313|EMBL:AIB05884.1};	Transcription factor, Myb superfamily	GO:0005634,nucleus; GO:0003677,DNA binding; GO:0006355,regulation of transcription, DNA-templated; GO:0006351,transcription, DNA-templated	Myb-like DNA-binding domain
gene-LOC541765	MADS-MIKC	TF	MADS->MADS-MIKC	317	28	-3.471	down	NC_050102.1	2156864	2167929	+	LOC541765	--	K09264 MADS-box transcription factor, plant | (RefSeq) mads3; MADS3 (A)	MADS-box transcription factor 15 [Zea mays]	RecName: Full=MADS-box transcription factor 15; AltName: Full=FDRMADS3; AltName: Full=OsMADS15; AltName: Full=Protein APETALA1-like A; AltName: Full=RMADS215;	SubName: Full=MADS-box transcription factor 15 {ECO:0000313|EMBL:ACG33953.1};	MADS box transcription factor	GO:0005634,nucleus; GO:0003700,DNA-binding transcription factor activity; GO:0046983,protein dimerization activity; GO:0000977,RNA polymerase II regulatory region sequence-specific DNA binding; GO:0045944,positive regulation of transcription by RNA polymerase II; GO:0006351,transcription, DNA-templated	SRF-type transcription factor (DNA-binding and dimerisation domain)
gene-LOC542020	MADS-MIKC	TF	MADS->MADS-MIKC	1	7	3.388	up	NC_050103.1	105082197	105085770	+	LOC542020	--	K09264 MADS-box transcription factor, plant | (RefSeq) zmm29; MADS29 (A)	MADS transcription factor, partial [Zea mays]	RecName: Full=MADS-box transcription factor 4; AltName: Full=OsMADS4;	SubName: Full=MADS transcription factor {ECO:0000313|EMBL:AIB04421.1}; SubName: Full=MADS29 {ECO:0000313|EMBL:AQK93678.1};	MADS box transcription factor	GO:0005634,nucleus; GO:0003700,DNA-binding transcription factor activity; GO:0046983,protein dimerization activity; GO:0000977,RNA polymerase II regulatory region sequence-specific DNA binding; GO:0030154,cell differentiation; GO:0045944,positive regulation of transcription by RNA polymerase II; GO:0010097,specification of stamen identity; GO:0006351,transcription, DNA-templated	Homeobox associated leucine zipper
gene-LOC542032	MADS-MIKC	TF	MADS->MADS-MIKC	1046	442	-1.243	down	NC_050100.1	7421957	7439086	+	LOC542032	--	K09264 MADS-box transcription factor, plant | (RefSeq) m15; m15 protein (A)	m15 protein isoform X1 [Zea mays]	RecName: Full=MADS-box transcription factor 14; AltName: Full=FDRMADS6; AltName: Full=OsMADS14; AltName: Full=Protein AGAMOUS-like 10; AltName: Full=Protein APETALA1-like B; AltName: Full=RMADS211;	SubName: Full=MADS transcription factor {ECO:0000313|EMBL:AIB04418.1}; SubName: Full=MADS-box 15 {ECO:0000313|EMBL:AQK62790.1}; SubName: Full=Putative MADS-domain transcription factor {ECO:0000313|EMBL:CAD23408.1};	MADS box transcription factor	GO:0005634,nucleus; GO:0003700,DNA-binding transcription factor activity; GO:0046983,protein dimerization activity; GO:0000977,RNA polymerase II regulatory region sequence-specific DNA binding; GO:0030154,cell differentiation; GO:0009908,flower development; GO:0045944,positive regulation of transcription by RNA polymerase II; GO:0006351,transcription, DNA-templated	SRF-type transcription factor (DNA-binding and dimerisation domain)
gene-LOC542040	MADS-MIKC	TF	MADS->MADS-MIKC	25	1	-4.648	down	NC_050100.1	7374736	7380836	+	LOC542040	--	K09264 MADS-box transcription factor, plant | (RefSeq) SEP1; developmental protein SEPALLATA 1 (A)	MADS31 [Zea mays]	RecName: Full=MADS-box transcription factor 34; AltName: Full=OsMADS34; AltName: Full=RMADS212/RMADS217/RMADS221;	SubName: Full=M31 protein {ECO:0000313|EMBL:CAD23416.1}; SubName: Full=MADS transcription factor {ECO:0000313|EMBL:AIB04413.1}; SubName: Full=MADS-box transcription factor 34 {ECO:0000313|EMBL:ACG36185.1};	MADS box transcription factor	GO:0005634,nucleus; GO:0003700,DNA-binding transcription factor activity; GO:0046983,protein dimerization activity; GO:0000977,RNA polymerase II regulatory region sequence-specific DNA binding; GO:0045944,positive regulation of transcription by RNA polymerase II; GO:0006351,transcription, DNA-templated	SRF-type transcription factor (DNA-binding and dimerisation domain)
gene-LOC542042	MADS-MIKC	TF	MADS->MADS-MIKC	137	278	1.024	up	NC_050104.1	160200959	160220243	+	LOC542042	--	K09260 MADS-box transcription enhancer factor 2A | (RefSeq) MADS-box protein SOC1 (A)	MADS1 [Zea mays]	RecName: Full=MADS-box transcription factor 50; Short=OsMADS50; AltName: Full=Protein AGAMOUS-like 20; AltName: Full=Protein SUPPRESSOR OF CONSTANS OVEREXPRESSION 1-like; Short=OsSOC1; AltName: Full=RMADS208;	SubName: Full=M5 protein {ECO:0000313|EMBL:CAD23418.1}; SubName: Full=MADS box protein 1 {ECO:0000313|EMBL:AAG43199.1}; SubName: Full=MADS transcription factor {ECO:0000313|EMBL:ADX60187.1}; SubName: Full=MADS1 {ECO:0000313|EMBL:AQL09886.1}; SubName: Full=SOC1 {ECO:0000313|EMBL:AIR75259.1};	MADS box transcription factor	GO:0005634,nucleus; GO:0003700,DNA-binding transcription factor activity; GO:0046983,protein dimerization activity; GO:0000977,RNA polymerase II regulatory region sequence-specific DNA binding; GO:0030154,cell differentiation; GO:0009908,flower development; GO:0045944,positive regulation of transcription by RNA polymerase II; GO:0006351,transcription, DNA-templated	K-box region
gene-LOC542085	SET	TR	SET	1066	529	-1.009	down	NC_050103.1	122590464	122598519	-	LOC542085	--	K11420 euchromatic histone-lysine N-methyltransferase [EC:2.1.1.43] | (RefSeq) cl3507_2a; uncharacterized protein LOC542085 (A)	uncharacterized protein LOC542085 [Zea mays]	RecName: Full=Histone-lysine N-methyltransferase, H3 lysine-9 specific SUVH1; EC=2.1.1.43; AltName: Full=Histone H3-K9 methyltransferase 1; Short=H3-K9-HMTase 1; AltName: Full=NtSet1; AltName: Full=Suppressor of variegation 3-9 homolog protein 1; Short=Su(var)3-9 homolog protein 1;	SubName: Full=SET domain protein 105 {ECO:0000313|EMBL:AAM28230.1};	Histone H3 (Lys9) methyltransferase SUV39H1/Clr4, required for transcriptional silencing	GO:0005694,chromosome; GO:0005634,nucleus; GO:0018024,histone-lysine N-methyltransferase activity; GO:0008270,zinc ion binding	Pre-SET motif
gene-LOC542096	SET	TR	SET	108	222	1.037	up	NC_050096.1	247894202	247902989	-	LOC542096	--	K11426 SET and MYND domain-containing protein | (RefSeq) SDG123; SET domain protein 123 (A)	SET domain protein 123 [Zea mays]	RecName: Full=Histone-lysine N-methyltransferase ATXR4; EC=2.1.1.43; AltName: Full=Protein SET DOMAIN GROUP 38; AltName: Full=Trithorax-related protein 4; Short=TRX-related protein 4; Flags: Precursor;	SubName: Full=SET domain protein 123 {ECO:0000313|EMBL:AAO12860.1};	Predicted histone tail methylase containing SET domain	GO:0005634,nucleus; GO:0018024,histone-lysine N-methyltransferase activity	SET domain
gene-LOC542130	C2C2-YABBY	TF	C2C2->C2C2-YABBY	1	25	5.24	up	NC_050100.1	24519883	24524064	+	LOC542130	--	--	C2C2-YABBY transcription factor, partial [Zea mays]	RecName: Full=Protein YABBY 3; AltName: Full=OsYAB4; AltName: Full=OsYABBY3;	SubName: Full=C2C2-YABBY transcription factor {ECO:0000313|EMBL:AIB05482.1}; SubName: Full=Yabby9 protein {ECO:0000313|EMBL:AQK64763.1}; Flags: Fragment;	--	GO:0005634,nucleus; GO:0046872,metal ion binding; GO:0007275,multicellular organism development	Coiled-coil domain-containing protein 124 /Oxs1
gene-LOC542255	HB-KNOX	TF	HB->HB-KNOX	3	15	2.15	up	NC_050102.1	3781686	3787739	+	LOC542255	--	K16670 homeobox protein Meis2 | (RefSeq) homeobox protein rough sheath 1 isoform X2 (A)	homeobox protein rough sheath 1 [Zea mays]	RecName: Full=Homeobox protein rough sheath 1;	SubName: Full=HB transcription factor {ECO:0000313|EMBL:AIB05060.1}; SubName: Full=Rough sheath1 {ECO:0000313|EMBL:ONM51212.1};	Transcription factor MEIS1 and related HOX domain proteins	GO:0005634,nucleus; GO:0043565,sequence-specific DNA binding; GO:0007275,multicellular organism development; GO:0006355,regulation of transcription, DNA-templated	Homeodomain
gene-LOC542257	MADS-MIKC	TF	MADS->MADS-MIKC	645	199	-1.695	down	NC_050097.1	242277432	242286715	-	LOC542257	--	K09264 MADS-box transcription factor, plant | (RefSeq) zap1; zea apetala homolog 1 (A)	zea apetala homolog 1 [Zea mays]	RecName: Full=MADS-box transcription factor 15; AltName: Full=FDRMADS3; AltName: Full=OsMADS15; AltName: Full=Protein APETALA1-like A; AltName: Full=RMADS215;	SubName: Full=Agamous-like MADS-box protein AGL8 {ECO:0000313|EMBL:ONM28046.1};	MADS box transcription factor	GO:0005634,nucleus; GO:0003700,DNA-binding transcription factor activity; GO:0046983,protein dimerization activity; GO:0000977,RNA polymerase II regulatory region sequence-specific DNA binding; GO:0045944,positive regulation of transcription by RNA polymerase II; GO:0006351,transcription, DNA-templated	Borrelia burgdorferi virulent strain associated lipoprotein
gene-LOC542658	HMG	TR	HMG	7	48	2.655	up	NC_050102.1	153283887	153285701	-	LOC542658	--	K11296 high mobility group protein B3 | (RefSeq) nfd101; HMG-like nucleosome/chromatin assembly factor D (A)	High mobility group B protein 2 [Zea mays]	RecName: Full=HMG1/2-like protein;	SubName: Full=High mobility group B protein 2 {ECO:0000313|EMBL:ONM57117.1};	HMG box-containing protein	GO:0005634,nucleus; GO:0003677,DNA binding	Protamine and protamine like
gene-LOC606458	HB-KNOX	TF	HB->HB-KNOX	2	20	3.341	up	NC_050096.1	288574185	288584045	+	LOC606458	--	K16670 homeobox protein Meis2 | (RefSeq) homeotic protein knotted-1-like (A)	Homeobox-transcription factor 8 [Zea mays]	RecName: Full=Homeobox protein knotted-1-like 12; AltName: Full=Homeobox protein HOS3; AltName: Full=Homeobox protein OSH15; AltName: Full=Homeobox protein knotted-1-like 3; Short=Oskn3;	SubName: Full=Homeobox-transcription factor 8 {ECO:0000313|EMBL:ONM09805.1};	Transcription factor MEIS1 and related HOX domain proteins	GO:0005634,nucleus; GO:0043565,sequence-specific DNA binding; GO:0006355,regulation of transcription, DNA-templated	Homeodomain
gene-LOC732739	LOB	TF	LOB	14	31	1.114	up	NC_050098.1	173839459	173843019	-	LOC732739	--	K13944 LOB domain-containing protein 16 | (RefSeq) LOB domain-containing protein 16-like (A)	LOB domain-containing protein 6 [Zea mays]	RecName: Full=LOB domain-containing protein 6; AltName: Full=Protein ASYMMETRIC LEAVES 2; AltName: Full=Protein indeterminate gametophyte 1; AltName: Full=ZmIG1;	SubName: Full=LOB domain-containing protein 6 {ECO:0000313|EMBL:ONM35777.1};	--	GO:0005634,nucleus; GO:0007275,multicellular organism development	Lateral organ boundaries (LOB) domain
gene-LOC732805	AP2/ERF-AP2	TF	AP2/ERF->AP2/ERF-AP2	33	3	-3.655	down	NC_050104.1	101044147	101047635	+	LOC732805	--	K09284 AP2-like factor, euAP2 lineage | (RefSeq) gl15; glossy15 isoform 2 (A)	glossy15 isoform X1 [Zea mays]	RecName: Full=Floral homeotic protein APETALA 2 {ECO:0000303|PubMed:7919989};	SubName: Full=Glossy15 {ECO:0000313|EMBL:AAC49567.1};	--	GO:0005634,nucleus; GO:0003677,DNA binding; GO:0003700,DNA-binding transcription factor activity; GO:0030154,cell differentiation; GO:0009908,flower development; GO:0010073,meristem maintenance; GO:0048481,plant ovule development; GO:0048316,seed development; GO:0010093,specification of floral organ identity; GO:0006351,transcription, DNA-templated	AP2 domain
gene-sbp20	SBP	TF	SBP	15	39	1.379	up	NC_050099.1	246387554	246391362	-	sbp20	--	K13415 protein brassinosteroid insensitive 1 [EC:2.7.10.1 2.7.11.1] | (RefSeq) uncharacterized protein LOC103413440 isoform X1 (A)	squamosa promoter-binding protein-like (SBP domain) transcription factor family protein isoform X1 [Zea mays]	RecName: Full=Squamosa promoter-binding-like protein 12;	SubName: Full=SBP transcription factor {ECO:0000313|EMBL:AIB05434.1}; SubName: Full=Squamosa promoter-binding-like protein 2 {ECO:0000313|EMBL:AQK60654.1};	--	GO:0005634,nucleus; GO:0003677,DNA binding; GO:0046872,metal ion binding; GO:0006355,regulation of transcription, DNA-templated; GO:0006351,transcription, DNA-templated	SBP domain
gene-sbp29	SBP	TF	SBP	419	86	-2.289	down	NC_050102.1	160247028	160248661	-	sbp29	--	K13415 protein brassinosteroid insensitive 1 [EC:2.7.10.1 2.7.11.1] | (RefSeq) uncharacterized protein LOC103413440 isoform X1 (A)	SBP domain containing protein [Zea mays]	RecName: Full=Squamosa promoter-binding-like protein 13;	SubName: Full=SBP domain containing protein {ECO:0000313|EMBL:ONM57546.1};	--	GO:0005634,nucleus; GO:0003677,DNA binding; GO:0046872,metal ion binding; GO:0006355,regulation of transcription, DNA-templated; GO:0006351,transcription, DNA-templated	SBP domain
