# Supplementary material for: Alpha-Linolenic Acid Mediates Diverse Drought Responses in Maize (Zea mays L.) at Seedling and Flowering Stages
Source: Molecules. 2022 Jan 25;27(3):771. doi: 10.3390/molecules27030771 (PMC8839722; doi:10.3390/molecules27030771)
Supplement: Supplementary file 1 [file molecules-27-00771-s001.zip › Table S8xls.xlsx]

## Sheet: Sheet1
Table-S8 Correlatioin between genes and metabolites in T1 and T2
#Kegg_pathway	ko_id	P-value_gene	P-value_meta	gene ID	gene Count	gene Annotation	meta ID	meta Count	meta Annotation
Pentose and glucuronate interconversions	ko00040	0.144907	0.558885	gene-LOC100279403;gene-LOC100286061;gene-LOC100384243;gene-LOC103640441;gene-LOC103650113;gene-LOC542462;gene-LOC100274130;gene-LOC100277001;gene-LOC100281178;gene-LOC100285139;gene-LOC100383028;gene-LOC103638390;gene-LOC103644217;gene-LOC100284066;gene-LOC100285007;gene-LOC103653359;gene-LOC100194407;gene-LOC100284055;gene-LOC107275230;gene-LOC103644180;gene-LOC109939773;gene-LOC103648024;gene-L…	23	K00002 alcohol dehydrogenase (NADP+) [EC:1.1.1.2] | (RefSeq) cl25115_1; uncharacterized protein LOC100279403 (A)+ K01051 pectinesterase [EC:3.1.1.11] | (RefSeq) pectinesterase 3 isoform X1 (A)+ K01051 pectinesterase [EC:3.1.1.11] | (RefSeq) pectinesterase-like (A)+ K01051 pectinesterase [EC:3.1.1.11] | (RefSeq) pectinesterase 31 (A)+ K01051 pectinesterase [EC:3.1.1.11] | (RefSeq) pectinesterase-l…	pme3705;mws1189	2	C6H10O7+ C6H10O7
Ascorbate and aldarate metabolism	ko00053	0.113959	0.70879	gene-LOC103639663;gene-LOC103653136;gene-LOC100284774;gene-LOC100280692;gene-LOC109943946;gene-LOC103639985;gene-LOC100273421;gene-LOC103644180;gene-LOC109939773;gene-LOC103634912;gene-LOC103646581;gene-LOC103653517;gene-LOC103648024	13	K00103 L-gulonolactone oxidase [EC:1.1.3.8] | (RefSeq) probable truncated L-gulonolactone oxidase 7, mitochondrial (A)+ K00103 L-gulonolactone oxidase [EC:1.1.3.8] | (RefSeq) L-gulonolactone oxidase 2 (A)+ K00128 aldehyde dehydrogenase (NAD+) [EC:1.2.1.3] | (RefSeq) aldehyde dehydrogenase 3B1 (A)+ K00128 aldehyde dehydrogenase (NAD+) [EC:1.2.1.3] | (RefSeq) pco083188b; uncharacterized protein LOC…	mws1189;pme3705	2	C6H10O7+ C6H10O7
Fatty acid biosynthesis	ko00061	0.0296365	0.750995	gene-LOC100284513;gene-LOC100285342;gene-LOC100285462;gene-LOC103629782;gene-LOC100274506;gene-LOC109939510;gene-LOC100281785;gene-LOC100382139;gene-LOC103638337;gene-LOC100283590;gene-LOC103655673;gene-LOC100193636	12	K00059 3-oxoacyl-[acyl-carrier protein] reductase [EC:1.1.1.100] | (RefSeq) estradiol 17-beta-dehydrogenase 8 (A)+ K00059 3-oxoacyl-[acyl-carrier protein] reductase [EC:1.1.1.100] | (RefSeq) umc2759; uncharacterized protein LOC100285342 (A)+ K00059 3-oxoacyl-[acyl-carrier protein] reductase [EC:1.1.1.100] | (RefSeq) versicolorin reductase (A)+ K00059 3-oxoacyl-[acyl-carrier protein] reductase [EC…	pmb2640	1	C12H24O2
Photosynthesis	ko00195	0.999588	0.325527	gene-LOC100382495;gene-LOC541612;gene-LOC103646199;gene-LOC103636309	4	K02639 ferredoxin | (RefSeq) uncharacterized protein LOC100382495 (A)+ K02639 ferredoxin | (RefSeq) pco072676(750); ferredoxin-6, chloroplastic precursor (A)+ K08901 photosystem II oxygen-evolving enhancer protein 3 | (RefSeq) oxygen-evolving enhancer protein 3, chloroplastic-like (A)+ K08903 photosystem II 13kDa protein | (RefSeq) photosystem II reaction center PSB28 protein, chloroplastic-like …	pme2651	1	C21H28N7O17P3
Purine metabolism	ko00230	0.257979	0.973876	gene-LOC100281060;gene-LOC100283896;gene-LOC103645778;gene-LOC103644626;gene-LOC103637805;gene-LOC100276273;gene-LOC100282477;gene-LOC103642814;gene-LOC103647554;gene-LOC103653537;gene-LOC118476241;gene-LOC103631243;gene-LOC103631244;gene-LOC103646208;gene-LOC100194047;gene-LOC100272861;gene-LOC100275503;gene-LOC103630165;gene-LOC109939526;gene-LOC109946020;gene-LOC103625889;gene-LOC103643994;gen…	28	K00764 amidophosphoribosyltransferase [EC:2.4.2.14] | (RefSeq) amidophosphoribosyltransferase (A)+ K00939 adenylate kinase [EC:2.7.4.3] | (RefSeq) uncharacterized LOC101766841 (A)+ K00939 adenylate kinase [EC:2.7.4.3] | (RefSeq) probable adenylate kinase 6, chloroplastic (A)+ K00951 GTP pyrophosphokinase [EC:2.7.6.5] | (RefSeq) putative GTP diphosphokinase RSH1, chloroplastic (A)+ K01510 apyrase …	pme0256	1	C5H4N4O2
Pyrimidine metabolism	ko00240	0.290904	0.814469	gene-LOC103627156;gene-LOC103649924;gene-LOC103637805;gene-LOC100276273;gene-LOC100282477;gene-LOC100382896;gene-LOC100194241;gene-LOC103646208;gene-LOC100194047;gene-LOC100272861;gene-LOC100275503;gene-LOC100381419;gene-LOC103633278;gene-LOC103654305;gene-LOC118471960;gene-LOC118476657	16	K00761 uracil phosphoribosyltransferase [EC:2.4.2.9] | (RefSeq) uridine kinase-like protein 3 (A)+ K00943 dTMP kinase [EC:2.7.4.9] | (RefSeq) glutathione S-transferase T3-like (A)+ K01510 apyrase [EC:3.6.1.5] | (RefSeq) probable apyrase 6 isoform X1 (A)+ K01510 apyrase [EC:3.6.1.5] | (RefSeq) probable apyrase 6 isoform X1 (A)+ K01513 ectonucleotide pyrophosphatase/phosphodiesterase family member …	mws0255;pme0257	2	C4H5N3O+ C4H4N2O2
Alanine, aspartate and glutamate metabolism	ko00250	0.338105	0.951259	gene-LOC100281060;gene-LOC103634667;gene-LOC100216685;gene-LOC100284394;gene-LOC100191549;gene-LOC542400;gene-LOC100192349;gene-LOC100283503;gene-LOC100286148;gene-LOC103631410	10	K00764 amidophosphoribosyltransferase [EC:2.4.2.14] | (RefSeq) amidophosphoribosyltransferase (A)+ K00814 alanine transaminase [EC:2.6.1.2] | (RefSeq) alanine aminotransferase 2-like (A)+ K00814 alanine transaminase [EC:2.6.1.2] | (RefSeq) uncharacterized protein LOC100216685 (A)+ K01580 glutamate decarboxylase [EC:4.1.1.15] | (RefSeq) glutamate decarboxylase (A)+ K01580 glutamate decarboxylase […	pme3011	1	C4H9NO2
Glycine, serine and threonine metabolism	ko00260	0.262611	0.889197	gene-LOC100274552;gene-LOC100280688;gene-LOC100283366;gene-LOC111274019;gene-LOC100280078;gene-LOC100282861;gene-LOC100272842;gene-LOC541855;gene-LOC103653902;gene-LOC103634912;gene-LOC103646581;gene-LOC103653517;gene-LOC103651775;gene-LOC103646852;gene-LOC100280775	15	K00058 D-3-phosphoglycerate dehydrogenase / 2-oxoglutarate reductase [EC:1.1.1.95 1.1.1.399] | (RefSeq) D-3-phosphoglycerate dehydrogenase 1, chloroplastic-like (A)+ K00058 D-3-phosphoglycerate dehydrogenase / 2-oxoglutarate reductase [EC:1.1.1.95 1.1.1.399] | (RefSeq) umc2594; uncharacterized protein LOC100280688 (A)+ K00108 choline dehydrogenase [EC:1.1.99.1] | (RefSeq) protein HOTHEAD (A)+ K00…	mws0282	1	C11H12N2O2
Cysteine and methionine metabolism	ko00270	0.292164	0.909664	gene-LOC100193279;gene-LOC107305678;gene-LOC100274552;gene-LOC100280688;gene-LOC103642209;gene-LOC541714;gene-LOC100216665;gene-met2;gene-LOC100282324;gene-LOC103643138;gene-LOC100279205;gene-LOC100279999;gene-LOC103638397;gene-LOC100286299;gene-LOC100272829;gene-LOC103648725;gene-LOC100283053;gene-LOC100384012;gene-LOC542137;gene-LOC103643555;gene-LOC103653902;gene-LOC100276442;gene-LOC103648180	23	K00016 L-lactate dehydrogenase [EC:1.1.1.27] | (RefSeq) uncharacterized protein LOC100193279 (A)+ K00026 malate dehydrogenase [EC:1.1.1.37] | (RefSeq) uncharacterized protein LOC107305678 (A)+ K00058 D-3-phosphoglycerate dehydrogenase / 2-oxoglutarate reductase [EC:1.1.1.95 1.1.1.399] | (RefSeq) D-3-phosphoglycerate dehydrogenase 1, chloroplastic-like (A)+ K00058 D-3-phosphoglycerate dehydrogenas…	pme1086	1	C10H17N3O6S
Lysine degradation	ko00310	0.258339	0.889197	gene-LOC100284774;gene-LOC100280692;gene-LOC111274019;gene-LOC100280078;gene-LOC542085;gene-LOC103640485;gene-LOC542096;gene-LOC103633051;gene-LOC100284915;gene-LOC103634912;gene-LOC103646581;gene-LOC103653517	12	K00128 aldehyde dehydrogenase (NAD+) [EC:1.2.1.3] | (RefSeq) aldehyde dehydrogenase 3B1 (A)+ K00128 aldehyde dehydrogenase (NAD+) [EC:1.2.1.3] | (RefSeq) pco083188b; uncharacterized protein LOC100280692 (A)+ K00306 sarcosine oxidase / L-pipecolate oxidase [EC:1.5.3.1 1.5.3.7] | (RefSeq) uncharacterized protein LOC100273204 (A)+ K00306 sarcosine oxidase / L-pipecolate oxidase [EC:1.5.3.1 1.5.3.7] …	pme1841	1	C5H14N2
Arginine and proline metabolism	ko00330	0.00180063	0.0618693	gene-LOC100284774;gene-LOC100280692;gene-LOC103644382;gene-LOC118473462;gene-LOC100281269;gene-LOC100274058;gene-LOC103643138;gene-LOC100283222;gene-LOC100284336;gene-LOC100280893;gene-LOC100282003;gene-LOC103633099;gene-LOC103648076;gene-LOC541983;gene-LOC103643768;gene-LOC103634912;gene-LOC103646581;gene-LOC103653517	18	K00128 aldehyde dehydrogenase (NAD+) [EC:1.2.1.3] | (RefSeq) aldehyde dehydrogenase 3B1 (A)+ K00128 aldehyde dehydrogenase (NAD+) [EC:1.2.1.3] | (RefSeq) pco083188b; uncharacterized protein LOC100280692 (A)+ K00147 glutamate-5-semialdehyde dehydrogenase [EC:1.2.1.41] | (RefSeq) uncharacterized protein LOC103649060 (A)+ K00147 glutamate-5-semialdehyde dehydrogenase [EC:1.2.1.41] | (RefSeq) unchara…	pme0006;pmb0496;pme0295;Lmlp003161;pme3011;pmb0490	6	C5H9NO2+ C15H22N4O3+ C6H11NO3+ C14H20N2O3+ C4H9NO2+ C13H18N2O2
Carbapenem biosynthesis	ko00332	0.0714376	0.0833015	gene-LOC103644382;gene-LOC118473462	2	K00147 glutamate-5-semialdehyde dehydrogenase [EC:1.2.1.41] | (RefSeq) uncharacterized protein LOC103649060 (A)+ K00147 glutamate-5-semialdehyde dehydrogenase [EC:1.2.1.41] | (RefSeq) uncharacterized protein LOC103649060 (A)	mws1038;pme0006	2	C11H22N2O4S+ C5H9NO2
Tyrosine metabolism	ko00350	0.0439886	0.940085	gene-LOC103631145;gene-LOC100283178;gene-LOC103641120;gene-LOC100279205;gene-LOC100279999;gene-LOC100285936;gene-LOC103641885;gene-LOC103649748;gene-LOC109939224;gene-LOC100284546	10	K00121 S-(hydroxymethyl)glutathione dehydrogenase / alcohol dehydrogenase [EC:1.1.1.284 1.1.1.1] | (RefSeq) alcohol dehydrogenase-like (A)+ K00422 polyphenol oxidase [EC:1.10.3.1] | (RefSeq) polyphenol oxidase II (A)+ K00422 polyphenol oxidase [EC:1.10.3.1] | (RefSeq) polyphenol oxidase I, chloroplastic (A)+ K00815 tyrosine aminotransferase [EC:2.6.1.5] | (RefSeq) uncharacterized LOC100279205 (A)…	pmb2497	1	C9H10O5
Phenylalanine metabolism	ko00360	0.00097614	0.864783	gene-LOC100279205;gene-LOC100279999;gene-LOC100283222;gene-LOC100284336;gene-LOC100280893;gene-LOC100282003;gene-LOC100285936;gene-LOC103641885;gene-LOC103649748;gene-LOC100284546;gene-LOC103627433;gene-LOC103655990;gene-LOC100281042;gene-LOC100281532	14	K00815 tyrosine aminotransferase [EC:2.6.1.5] | (RefSeq) uncharacterized LOC100279205 (A)+ K00815 tyrosine aminotransferase [EC:2.6.1.5] | (RefSeq) uncharacterized protein LOC100279999 (A)+ K01426 amidase [EC:3.5.1.4] | (RefSeq) LOW QUALITY PROTEIN: uncharacterized protein LOC105643773 (A)+ K01426 amidase [EC:3.5.1.4] | (RefSeq) LOW QUALITY PROTEIN: uncharacterized protein LOC105643773 (A)+ K0142…	mws0491;ML10179289	2	C8H11N+ C8H10O
Tryptophan metabolism	ko00380	0.263645	0.567924	gene-LOC100284774;gene-LOC100280692;gene-LOC100283222;gene-LOC100284336;gene-LOC100280893;gene-LOC100282003;gene-LOC100285936;gene-LOC103641885;gene-LOC103649748;gene-LOC103631751;gene-LOC100281459;gene-LOC100281864;gene-LOC103644157;gene-LOC118473532;gene-LOC103634912;gene-LOC103646581;gene-LOC103653517;gene-LOC103635831;gene-LOC100281319	19	K00128 aldehyde dehydrogenase (NAD+) [EC:1.2.1.3] | (RefSeq) aldehyde dehydrogenase 3B1 (A)+ K00128 aldehyde dehydrogenase (NAD+) [EC:1.2.1.3] | (RefSeq) pco083188b; uncharacterized protein LOC100280692 (A)+ K01426 amidase [EC:3.5.1.4] | (RefSeq) LOW QUALITY PROTEIN: uncharacterized protein LOC105643773 (A)+ K01426 amidase [EC:3.5.1.4] | (RefSeq) LOW QUALITY PROTEIN: uncharacterized protein LOC10…	mws0005;Zmtn001624;mws0282	3	C10H12N2+ C10H7NO3+ C11H12N2O2
Phenylalanine, tyrosine and tryptophan biosynthesis	ko00400	0.352272	0.909664	gene-LOC100279205;gene-LOC100279999;gene-LOC100286258;gene-LOC103634002;gene-LOC100217106;gene-LOC103644282;gene-LOC109943022;gene-LOC541855;gene-LOC100272984	9	K00815 tyrosine aminotransferase [EC:2.6.1.5] | (RefSeq) uncharacterized LOC100279205 (A)+ K00815 tyrosine aminotransferase [EC:2.6.1.5] | (RefSeq) uncharacterized protein LOC100279999 (A)+ K01609 indole-3-glycerol phosphate synthase [EC:4.1.1.48] | (RefSeq) indole-3-glycerol phosphate synthase (A)+ K01626 3-deoxy-7-phosphoheptulonate synthase [EC:2.5.1.54] | (RefSeq) phospho-2-dehydro-3-deoxyhep…	mws0282	1	C11H12N2O2
Benzoxazinoid biosynthesis	ko00402	0.283233	0.546313	gene-LOC542117;gene-LOC100147731;gene-LOC100216728	3	K13222 indole-3-glycerol-phosphate lyase [EC:4.1.2.8] | (RefSeq) bx1; indole-3-glycerol phosphate lyase, chloroplastic precursor (A)+ K13230 2,4,7-trihydroxy-1,4-benzoxazin-3-one-glucoside 7-O-methyltransferase [EC:2.1.1.241] | (RefSeq) Bx7; TRIBOA-glucoside O-methyltransferase BX7 (A)+ K13230 2,4,7-trihydroxy-1,4-benzoxazin-3-one-glucoside 7-O-methyltransferase [EC:2.1.1.241] | (RefSeq) Bx7; TRI…	pmb0064	1	C15H19NO10
beta-Alanine metabolism	ko00410	0.28583	0.433083	gene-LOC100284774;gene-LOC100280692;gene-LOC103625887;gene-LOC100284394;gene-LOC100191549;gene-LOC541983;gene-LOC103634912;gene-LOC103646581;gene-LOC103653517	9	K00128 aldehyde dehydrogenase (NAD+) [EC:1.2.1.3] | (RefSeq) aldehyde dehydrogenase 3B1 (A)+ K00128 aldehyde dehydrogenase (NAD+) [EC:1.2.1.3] | (RefSeq) pco083188b; uncharacterized protein LOC100280692 (A)+ K00232 acyl-CoA oxidase [EC:1.3.3.6] | (RefSeq) uncharacterized protein LOC107952742 isoform X1 (A)+ K01580 glutamate decarboxylase [EC:4.1.1.15] | (RefSeq) glutamate decarboxylase (A)+ K0158…	pme3011;pme0257	2	C4H9NO2+ C4H4N2O2
Glutathione metabolism	ko00480	0.0598556	0.0441402	gene-LOC103634626;gene-LOC103639985;gene-LOC103643138;gene-LOC100502255;gene-LOC103633158;gene-LOC100192043;gene-LOC103637303;gene-LOC541836;gene-LOC541842;gene-LOC541843;gene-LOC542388;gene-LOC542587;gene-LOC542633;gene-LOC100280815;gene-LOC100284747;gene-LOC103627183;gene-LOC100280111;gene-LOC103633099;gene-LOC103648076;gene-LOC103648180;gene-LOC103632484	21	K00432 glutathione peroxidase [EC:1.11.1.9] | (RefSeq) probable phospholipid hydroperoxide glutathione peroxidase 6, mitochondrial (A)+ K00434 L-ascorbate peroxidase [EC:1.11.1.11] | (RefSeq) TIDP3433; uncharacterized protein LOC100193740 (A)+ K00797 spermidine synthase [EC:2.5.1.16] | (RefSeq) uncharacterized protein LOC100272866 (A)+ K00799 glutathione S-transferase [EC:2.5.1.18] | (RefSeq) bro…	pme1841;pme2651;pme1086;pme2563;mws0875	5	C5H14N2+ C21H28N7O17P3+ C10H17N3O6S+ C8H14N2O5S+ C5H10N2O3S
Amino sugar and nucleotide sugar metabolism	ko00520	0.677247	0.558885	gene-LOC103626012;gene-LOC103651281;gene-LOC103655653;gene-LOC542072;gene-LOC100283098;gene-LOC100284575;gene-LOC100281817;gene-LOC103631243;gene-LOC103631244;gene-LOC100280936;gene-LOC103654302;gene-LOC103644180;gene-LOC109939773;gene-LOC100382056;gene-LOC109939248;gene-LOC118476818;gene-LOC100191781;gene-LOC103651769;gene-LOC100279186;gene-LOC100502339;gene-LOC103648024;gene-LOC100275812	22	K00326 cytochrome-b5 reductase [EC:1.6.2.2] | (RefSeq) NADH--cytochrome b5 reductase 1-like (A)+ K00326 cytochrome-b5 reductase [EC:1.6.2.2] | (RefSeq) NADH-cytochrome b5 reductase-like protein (A)+ K00972 UDP-N-acetylglucosamine/UDP-N-acetylgalactosamine diphosphorylase [EC:2.7.7.23 2.7.7.83] | (RefSeq) UDP-N-acetylglucosamine diphosphorylase 1-like (A)+ K00975 glucose-1-phosphate adenylyltransf…	mws1189;pme3705	2	C6H10O7+ C6H10O7
Inositol phosphate metabolism	ko00562	0.0535329	0.546313	gene-LOC100273421;gene-LOC100381628;gene-LOC103627151;gene-LOC103629934;gene-LOC103643294;gene-LOC103644339;gene-LOC100286365;gene-LOC103632989;gene-LOC103653189;gene-LOC100280721;gene-LOC103644330;gene-LOC100280012;gene-LOC100280823;gene-LOC100037797;gene-LOC100191939;gene-LOC103650003;gene-LOC103648830;gene-LOC103644913;gene-LOC100285261;gene-LOC103630656;gene-LOC100193277;gene-LOC100383869	22	K00469 inositol oxygenase [EC:1.13.99.1] | (RefSeq) umc2653; uncharacterized protein LOC100273421 (A)+ K00889 1-phosphatidylinositol-4-phosphate 5-kinase [EC:2.7.1.68] | (RefSeq) uncharacterized LOC100381628 (A)+ K00913 inositol-1,3,4-trisphosphate 5/6-kinase / inositol-tetrakisphosphate 1-kinase [EC:2.7.1.159 2.7.1.134] | (RefSeq) inositol-tetrakisphosphate 1-kinase 4 (A)+ K00921 1-phosphatidyli…	pme3705	1	C6H10O7
Linoleic acid metabolism	ko00591	0.716223	0.0800497	gene-lox11;gene-LOC100286850;gene-LOC103635475	3	K00454 lipoxygenase [EC:1.13.11.12] | (RefSeq) lox11; lipoxygenase11 (A)+ K07424 cytochrome P450 family 3 subfamily A [EC:1.14.14.1] | (RefSeq) cytochrome P450 3A29 (A)+ K15718 linoleate 9S-lipoxygenase [EC:1.13.11.58] | (RefSeq) probable linoleate 9S-lipoxygenase 4 (A)	Zmjn004133;Rfmb091;Lmbn005369;Lmbn005923;Lmbn004685;mws0366	6	C18H32O4+ C18H32O3+ C18H32O3+ C18H30O2+ C18H32O4+ C18H30O2
alpha-Linolenic acid metabolism	ko00592	0.948163	0.00561512	gene-LOC103625887;gene-lox11;gene-aos3;gene-aos4;gene-LOC103628476	5	K00232 acyl-CoA oxidase [EC:1.3.3.6] | (RefSeq) uncharacterized protein LOC107952742 isoform X1 (A)+ K00454 lipoxygenase [EC:1.13.11.12] | (RefSeq) lox11; lipoxygenase11 (A)+ K01723 hydroperoxide dehydratase [EC:4.2.1.92] | (RefSeq) allene oxide synthase 1, chloroplastic (A)+ K01723 hydroperoxide dehydratase [EC:4.2.1.92] | (RefSeq) allene oxide synthase 1, chloroplastic-like (A)+ K10527 enoyl-Co…	Zmgn003633;pmn001689;pmb2791;Zmpn003368;mws0367	5	C12H20O3+ C18H32O4+ C18H30O4+ C18H30O3+ C18H30O2
Butanoate metabolism	ko00650	0.465336	0.864191	gene-LOC100284394;gene-LOC100191549;gene-LOC100286038;gene-LOC100286148;gene-LOC103631410	5	K01580 glutamate decarboxylase [EC:4.1.1.15] | (RefSeq) glutamate decarboxylase (A)+ K01580 glutamate decarboxylase [EC:4.1.1.15] | (RefSeq) gpm277; uncharacterized LOC100191549 (A)+ K01653 acetolactate synthase I/III small subunit [EC:2.2.1.6] | (RefSeq) RcABI3; B3 domain-containing transcription factor ABI3 (A)+ K16871 4-aminobutyrate---pyruvate transaminase [EC:2.6.1.96] | (RefSeq) aminotransf…	pme3011	1	C4H9NO2
One carbon pool by folate	ko00670	0.941218	0.178462	gene-LOC103650189	1	K00297 methylenetetrahydrofolate reductase (NADPH) [EC:1.5.1.20] | (RefSeq) csu134; methylenetetrahydrofolate reductase 1 (A)	pmb1912	1	C20H23N7O7
Vitamin B6 metabolism	ko00750	0.538669	0.628288	gene-LOC100502503;gene-LOC103636051	2	K13248 pyridoxal phosphate phosphatase PHOSPHO2 [EC:3.1.3.74] | (RefSeq) uncharacterized LOC100502503 (A)+ K13248 pyridoxal phosphate phosphatase PHOSPHO2 [EC:3.1.3.74] | (RefSeq) thiamine phosphate phosphatase-like protein (A)	pme1383	1	C8H11NO3
Nicotinate and nicotinamide metabolism	ko00760	0.94566	0.31426	gene-LOC100282477;gene-LOC100501566	2	K01513 ectonucleotide pyrophosphatase/phosphodiesterase family member 1/3 [EC:3.1.4.1 3.6.1.9] | (RefSeq) uncharacterized protein LOC109769794 (A)+ K01950 NAD+ synthase (glutamine-hydrolysing) [EC:6.3.5.1] | (RefSeq) uncharacterized protein LOC100501566 (A)	mws0133;pme3011;pme2651;pme1137	4	C6H6N2O+ C4H9NO2+ C21H28N7O17P3+ C6H5NO3
Pantothenate and CoA biosynthesis	ko00770	0.695727	0.498414	gene-LOC103638397;gene-LOC100282477;gene-LOC100286038;gene-LOC100283870	4	K00826 branched-chain amino acid aminotransferase [EC:2.6.1.42] | (RefSeq) branched-chain-amino-acid aminotransferase 5, chloroplastic-like (A)+ K01513 ectonucleotide pyrophosphatase/phosphodiesterase family member 1/3 [EC:3.1.4.1 3.6.1.9] | (RefSeq) uncharacterized protein LOC109769794 (A)+ K01653 acetolactate synthase I/III small subunit [EC:2.2.1.6] | (RefSeq) RcABI3; B3 domain-containing tran…	mws1038;pme0257	2	C11H22N2O4S+ C4H4N2O2
Indole alkaloid biosynthesis	ko00901	0.134894	0.0833015	gene-LOC100285936;gene-LOC103641885;gene-LOC103649748	3	K01593 aromatic-L-amino-acid/L-tryptophan decarboxylase [EC:4.1.1.28 4.1.1.105] | (RefSeq) tyrosine/DOPA decarboxylase 2-like (A)+ K01593 aromatic-L-amino-acid/L-tryptophan decarboxylase [EC:4.1.1.28 4.1.1.105] | (RefSeq) tyrosine/DOPA decarboxylase (A)+ K01593 aromatic-L-amino-acid/L-tryptophan decarboxylase [EC:4.1.1.28 4.1.1.105] | (RefSeq) tyrosine/DOPA decarboxylase (A)	mws0282;mws0005	2	C11H12N2O2+ C10H12N2
Sesquiterpenoid and triterpenoid biosynthesis	ko00909	0.187973	0.178462	gene-LOC103641097;gene-LOC103641099;gene-LOC542688;gene-LOC100125649;gene-LOC542754	5	K15797 (S)-beta-macrocarpene synthase [EC:5.5.1.17] | (RefSeq) (S)-beta-macrocarpene synthase (A)+ K15797 (S)-beta-macrocarpene synthase [EC:5.5.1.17] | (RefSeq) (S)-beta-macrocarpene synthase-like (A)+ K15797 (S)-beta-macrocarpene synthase [EC:5.5.1.17] | (RefSeq) tps6; (S)-beta-macrocarpene synthase (A)+ K15803 (-)-germacrene D synthase [EC:4.2.3.75] | (RefSeq) beta-sesquiphellandrene synthase-…	pmp000436	1	C30H50O
Flavonoid biosynthesis	ko00941	0.0202403	0.558885	gene-LOC542712;gene-LOC100272756;gene-LOC100282642;gene-LOC103653707;gene-LOC118474966;gene-LOC100304329;gene-LOC100191750;gene-LOC103648159;gene-LOC109942262;gene-LOC100286107;gene-LOC100272982;gene-LOC100304381;gene-LOC103633203;gene-LOC103633813;gene-LOC103636673;gene-LOC103636674;gene-LOC113839550;gene-LOC100193798;gene-LOC100279546	19	K00475 naringenin 3-dioxygenase [EC:1.14.11.9] | (RefSeq) fht1; flavanone 3-hydroxylase 1 (A)+ K00487 trans-cinnamate 4-monooxygenase [EC:1.14.13.11] | (RefSeq) putative cytochrome P450 superfamily protein (A)+ K00660 chalcone synthase [EC:2.3.1.74] | (RefSeq) chalcone synthase WHP1 (A)+ K05280 flavonoid 3'-monooxygenase [EC:1.14.13.21] | (RefSeq) flavonoid 3'-monooxygenase (A)+ K08695 anthocyani…	pme0376;pme2960	2	C15H12O5+ C15H12O5
Flavone and flavonol biosynthesis	ko00944	0.690173	0.00292475	gene-LOC103653707	1	K05280 flavonoid 3'-monooxygenase [EC:1.14.13.21] | (RefSeq) flavonoid 3'-monooxygenase (A)	Lmtp003677;mws2209;mws0919;Lmjp002596;mws0091;pme2459;mws0059	7	C27H30O17+ C21H20O11+ C21H20O10+ C26H28O16+ C21H20O12+ C21H20O11+ C27H30O16
Tropane, piperidine and pyridine alkaloid biosynthesis	ko00960	0.46538	0.833661	gene-LOC100279205;gene-LOC100279999;gene-LOC100284821	3	K00815 tyrosine aminotransferase [EC:2.6.1.5] | (RefSeq) uncharacterized LOC100279205 (A)+ K00815 tyrosine aminotransferase [EC:2.6.1.5] | (RefSeq) uncharacterized protein LOC100279999 (A)+ K08081 tropinone reductase I [EC:1.1.1.206] | (RefSeq) tropinone reductase 2 (A)	pme1841	1	C5H14N2
Glucosinolate biosynthesis	ko00966	0.283233	0.833661	gene-LOC103638397;gene-LOC103654943;gene-LOC103638611	3	K00826 branched-chain amino acid aminotransferase [EC:2.6.1.42] | (RefSeq) branched-chain-amino-acid aminotransferase 5, chloroplastic-like (A)+ K01703 3-isopropylmalate/(R)-2-methylmalate dehydratase large subunit [EC:4.2.1.33 4.2.1.35] | (RefSeq) 3-isopropylmalate dehydratase large subunit, chloroplastic (A)+ K13027 tyrosine N-monooxygenase [EC:1.14.14.36] | (RefSeq) tyrosine N-monooxygenase (A)	mws0282	1	C11H12N2O2
Aminoacyl-tRNA biosynthesis	ko00970	0.666079	0.612605	gene-LOC100283206;gene-LOC100284152;gene-LOC100285341;gene-LOC100286179;gene-LOC100304142;gene-LOC100382329;gene-LOC103644221;gene-LOC103646993;gene-LOC103646994;gene-LOC100217228;gene-LOC103635706;gene-LOC103639885;gene-LOC100279612	13	K01870 isoleucyl-tRNA synthetase [EC:6.1.1.5] | (RefSeq) hypothetical protein (A)+ K01870 isoleucyl-tRNA synthetase [EC:6.1.1.5] | (RefSeq) isoleucine--tRNA ligase, chloroplastic/mitochondrial-like (A)+ K01870 isoleucyl-tRNA synthetase [EC:6.1.1.5] | (RefSeq) hypothetical protein (A)+ K01870 isoleucyl-tRNA synthetase [EC:6.1.1.5] | (RefSeq) hypothetical protein (A)+ K01870 isoleucyl-tRNA syntheta…	mws0282;pme0006;pmb1912	3	C11H12N2O2+ C5H9NO2+ C20H23N7O7
Biosynthesis of unsaturated fatty acids	ko01040	0.404934	0.110848	gene-LOC103625887;gene-LOC100382139;gene-LOC103638337;gene-LOC103640919;gene-LOC100273207;gene-LOC100383128	6	K00232 acyl-CoA oxidase [EC:1.3.3.6] | (RefSeq) uncharacterized protein LOC107952742 isoform X1 (A)+ K03921 acyl-[acyl-carrier-protein] desaturase [EC:1.14.19.2 1.14.19.11 1.14.19.26] | (RefSeq) uncharacterized protein LOC100382139 (A)+ K03921 acyl-[acyl-carrier-protein] desaturase [EC:1.14.19.2 1.14.19.11 1.14.19.26] | (RefSeq) acyl-[acyl-carrier-protein] desaturase 6, chloroplastic-like (A)+ K1…	mws0367;pmn001610;mws0366	3	C18H30O2+ C20H36O2+ C18H30O2
Metabolic pathways	ko01100	0.000157542	0.999704	gene-LOC100279403;gene-LOC100193279;gene-LOC100501091;gene-LOC103633374;gene-LOC107305678;gene-LOC100274552;gene-LOC100280688;gene-LOC100284513;gene-LOC100285342;gene-LOC100285462;gene-LOC103629782;gene-LOC100274506;gene-LOC100272868;gene-LOC100273454;gene-LOC100281367;gene-LOC103634738;gene-LOC103639663;gene-LOC103653136;gene-LOC100283366;gene-LOC103631145;gene-LOC103654936;gene-LOC542657;gene-L…	508	K00002 alcohol dehydrogenase (NADP+) [EC:1.1.1.2] | (RefSeq) cl25115_1; uncharacterized protein LOC100279403 (A)+ K00016 L-lactate dehydrogenase [EC:1.1.1.27] | (RefSeq) uncharacterized protein LOC100193279 (A)+ K00020 3-hydroxyisobutyrate dehydrogenase [EC:1.1.1.31] | (RefSeq) 6-phosphogluconate dehydrogenase-like protein (A)+ K00021 hydroxymethylglutaryl-CoA reductase (NADPH) [EC:1.1.1.34] | (R…	pme1383;mws0255;Zmjn004133;pme0256;mws0091;mws0282;pmb0496;pme1841;Lmlp003161;mws0366;Lmgn002184;pmb0490;mws1189;pme0295;pmb2640;mws0059;pme0376;pme3705;pme2960;pmb1912;mws0367;pme1137;pme0257;pme3011;pme3392;pme2563;mws0491;pme2651;pme0006;mws0133;mws0005;pme1086;pmb2497;mws0875	34	C8H11NO3+ C4H5N3O+ C18H32O4+ C5H4N4O2+ C21H20O12+ C11H12N2O2+ C15H22N4O3+ C5H14N2+ C14H20N2O3+ C18H30O2+ C7H10O5+ C13H18N2O2+ C6H10O7+ C6H11NO3+ C12H24O2+ C27H30O16+ C15H12O5+ C6H10O7+ C15H12O5+ C20H23N7O7+ C18H30O2+ C6H5NO3+ C4H4N2O2+ C4H9NO2+ C21H21O10++ C8H14N2O5S+ C8H11N+ C21H28N7O17P3+ C5H9NO2+ C6H6N2O+ C10H12N2+ C10H17N3O6S+ C9H10O5+ C5H10N2O3S
Biosynthesis of secondary metabolites	ko01110	0.00490187	0.819689	gene-LOC100279403;gene-LOC100191807;gene-LOC100193279;gene-LOC103633374;gene-LOC107305678;gene-LOC100274552;gene-LOC100280688;gene-LOC100284513;gene-LOC100285342;gene-LOC100285462;gene-LOC103629782;gene-LOC100274506;gene-LOC100272868;gene-LOC100273454;gene-LOC100281367;gene-LOC103634738;gene-LOC103631145;gene-LOC100284774;gene-LOC100280692;gene-LOC103632492;gene-LOC100284875;gene-LOC103644382;gen…	259	K00002 alcohol dehydrogenase (NADP+) [EC:1.1.1.2] | (RefSeq) cl25115_1; uncharacterized protein LOC100279403 (A)+ K00006 glycerol-3-phosphate dehydrogenase (NAD+) [EC:1.1.1.8] | (RefSeq) glycerol-3-phosphate dehydrogenase (A)+ K00016 L-lactate dehydrogenase [EC:1.1.1.27] | (RefSeq) uncharacterized protein LOC100193279 (A)+ K00021 hydroxymethylglutaryl-CoA reductase (NADPH) [EC:1.1.1.34] | (RefSeq…	mws2209;pme0256;mws0059;mws0091;pmb2640;pme2960;pmn001689;mws0282;pme0376;mws0367;pmb2791;mws1038;pme3392;pme1841;Zmgn003633;pme0006;pmp000436;mws0005	18	C21H20O11+ C5H4N4O2+ C27H30O16+ C21H20O12+ C12H24O2+ C15H12O5+ C18H32O4+ C11H12N2O2+ C15H12O5+ C18H30O2+ C18H30O4+ C11H22N2O4S+ C21H21O10++ C5H14N2+ C12H20O3+ C5H9NO2+ C30H50O+ C10H12N2
Carbon metabolism	ko01200	0.908863	0.995212	gene-LOC107305678;gene-LOC100274552;gene-LOC100280688;gene-LOC103631145;gene-LOC103654936;gene-LOC542657;gene-LOC103632492;gene-LOC103640827;gene-LOC103625887;gene-LOC103636824;gene-LOC103650189;gene-LOC103634667;gene-LOC100216685;gene-LOC100280705;gene-LOC100281585;gene-LOC103628659;gene-LOC100381624;gene-LOC103635347;gene-LOC100384708;gene-LOC103639252;gene-LOC103649899;gene-LOC103640676;gene-L…	36	K00026 malate dehydrogenase [EC:1.1.1.37] | (RefSeq) uncharacterized protein LOC107305678 (A)+ K00058 D-3-phosphoglycerate dehydrogenase / 2-oxoglutarate reductase [EC:1.1.1.95 1.1.1.399] | (RefSeq) D-3-phosphoglycerate dehydrogenase 1, chloroplastic-like (A)+ K00058 D-3-phosphoglycerate dehydrogenase / 2-oxoglutarate reductase [EC:1.1.1.95 1.1.1.399] | (RefSeq) umc2594; uncharacterized protein L…	pmb1912	1	C20H23N7O7
2-Oxocarboxylic acid metabolism	ko01210	0.941078	0.975862	gene-LOC100284875;gene-LOC103634667;gene-LOC100216685;gene-LOC103638397;gene-LOC100286038;gene-LOC103654943;gene-LOC103638611	7	K00145 N-acetyl-gamma-glutamyl-phosphate reductase [EC:1.2.1.38] | (RefSeq) phospholipase A1-IIbeta-like (A)+ K00814 alanine transaminase [EC:2.6.1.2] | (RefSeq) alanine aminotransferase 2-like (A)+ K00814 alanine transaminase [EC:2.6.1.2] | (RefSeq) uncharacterized protein LOC100216685 (A)+ K00826 branched-chain amino acid aminotransferase [EC:2.6.1.42] | (RefSeq) branched-chain-amino-acid amino…	Lmgn002184;mws0282	2	C7H10O5+ C11H12N2O2
Biosynthesis of amino acids	ko01230	0.752262	0.99868	gene-LOC100274552;gene-LOC100280688;gene-LOC103632492;gene-LOC100284875;gene-LOC103644382;gene-LOC118473462;gene-LOC103642209;gene-LOC541714;gene-LOC100216665;gene-LOC100282324;gene-LOC103634667;gene-LOC100216685;gene-LOC100279205;gene-LOC100279999;gene-LOC103638397;gene-LOC100280705;gene-LOC100281585;gene-LOC100381624;gene-LOC100286258;gene-LOC100282861;gene-LOC100272842;gene-LOC103639611;gene-L…	41	K00058 D-3-phosphoglycerate dehydrogenase / 2-oxoglutarate reductase [EC:1.1.1.95 1.1.1.399] | (RefSeq) D-3-phosphoglycerate dehydrogenase 1, chloroplastic-like (A)+ K00058 D-3-phosphoglycerate dehydrogenase / 2-oxoglutarate reductase [EC:1.1.1.95 1.1.1.399] | (RefSeq) umc2594; uncharacterized protein LOC100280688 (A)+ K00134 glyceraldehyde 3-phosphate dehydrogenase [EC:1.2.1.12] | (RefSeq) pco07…	mws0282;pme0006	2	C11H12N2O2+ C5H9NO2
ABC transporters	ko02010	0.00156932	0.984394	gene-LOC103627118;gene-LOC103627122;gene-LOC103654810;gene-LOC103629177;gene-LOC100191944;gene-LOC103641465;gene-LOC103647342;gene-LOC103647852;gene-LOC103651638;gene-LOC118473272;gene-LOC100274410;gene-LOC103641937;gene-LOC103648828;gene-LOC542680;gene-LOC103639780;gene-LOC100274005;gene-LOC103651606;gene-LOC103627899;gene-LOC103632221;gene-LOC103632890;gene-LOC109943388;gene-LOC103629823;gene-L…	24	K05643 ATP-binding cassette, subfamily A (ABC1), member 3 | (RefSeq) ABC transporter A family member 8 (A)+ K05643 ATP-binding cassette, subfamily A (ABC1), member 3 | (RefSeq) ABC transporter A family member 8 (A)+ K05643 ATP-binding cassette, subfamily A (ABC1), member 3 | (RefSeq) ABC transporter A family member 8 (A)+ K05658 ATP-binding cassette, subfamily B (MDR/TAP), member 1 [EC:7.6.2.2] |…	pme0006;mws1189;pme1086	3	C5H9NO2+ C6H10O7+ C10H17N3O6S
