# Supplementary material for: Alpha-Linolenic Acid Mediates Diverse Drought Responses in Maize (Zea mays L.) at Seedling and Flowering Stages
Source: Molecules. 2022 Jan 25;27(3):771. doi: 10.3390/molecules27030771 (PMC8839722; doi:10.3390/molecules27030771)
Supplement: Supplementary file 1 [file molecules-27-00771-s001.zip › Table S9xls.xlsx]

## Sheet: Sheet1
Table-S9 KEGG pathways enrichment of DEGs and DAMs between T1 and T2
#Pathway	ko	gene_Number	gene_ID	gene_KO	meta_Number	meta_ID	meta_Compounds	meta_cpd	hyperlink
Phenylalanine metabolism	ko00360	14	gene-LOC100279205;gene-LOC100279999;gene-LOC100283222;gene-LOC100284336;gene-LOC100280893;gene-LOC100282003;gene-LOC100285936;gene-LOC103641885;gene-LOC103649748;gene-LOC100284546;gene-LOC103627433;gene-LOC103655990;gene-LOC100281042;gene-LOC100281532	K00815+K00815+K01426+K01426+K01426+K01426+K01593+K01593+K01593+K07253+K10775+K10775+K10775+K10775	2	mws0491;ML10179289	Phenethylamine;2-Phenylethanol	C05332+C05853	https:\\www.genome.jp\dbget-bin\www_bget?map00360
ABC transporters	ko02010	24	gene-LOC103627118;gene-LOC103627122;gene-LOC103654810;gene-LOC103629177;gene-LOC100191944;gene-LOC103641465;gene-LOC103647342;gene-LOC103647852;gene-LOC103651638;gene-LOC118473272;gene-LOC100274410;gene-LOC103641937;gene-LOC103648828;gene-LOC542680;gene-LOC103639780;gene-LOC100274005;gene-LOC103651606;gene-LOC103627899;gene-LOC103632221;gene-LOC103632890;gene-LOC109943388;gene-LOC103629823;gene-L…	K05643+K05643+K05643+K05658+K05658+K05658+K05658+K05658+K05658+K05658+K05658+K05665+K05665+K05665+K05666+K05666+K05679+K05681+K05681+K05681+K05681+K08712+K08712+K08712	3	pme0006;mws1189;pme1086	L-Proline;D-Galacturonic acid*;Glutathione reduced form	C00148+C00333+C00051	https:\\www.genome.jp\dbget-bin\www_bget?map02010
Arginine and proline metabolism	ko00330	18	gene-LOC100284774;gene-LOC100280692;gene-LOC103644382;gene-LOC118473462;gene-LOC100281269;gene-LOC100274058;gene-LOC103643138;gene-LOC100283222;gene-LOC100284336;gene-LOC100280893;gene-LOC100282003;gene-LOC103633099;gene-LOC103648076;gene-LOC541983;gene-LOC103643768;gene-LOC103634912;gene-LOC103646581;gene-LOC103653517	K00128+K00128+K00147+K00147+K00318+K00472+K00797+K01426+K01426+K01426+K01426+K01581+K01581+K13366+K13427+K14085+K14085+K14085	6	pme3011;pme0006;pme0295;pmb0490;Lmlp003161;pmb0496	Î³-Aminobutyric acid;L-Proline;4-Acetamidobutyric acid;p-Coumaroylputrescine;N-Feruloylputrescine;N-Feruloylagmatine	C00334+C00148+C02946+C18326+C10497+C18325	https:\\www.genome.jp\dbget-bin\www_bget?map00330
Flavonoid biosynthesis	ko00941	19	gene-LOC542712;gene-LOC100272756;gene-LOC100282642;gene-LOC103653707;gene-LOC118474966;gene-LOC100304329;gene-LOC100191750;gene-LOC103648159;gene-LOC109942262;gene-LOC100286107;gene-LOC100272982;gene-LOC100304381;gene-LOC103633203;gene-LOC103633813;gene-LOC103636673;gene-LOC103636674;gene-LOC113839550;gene-LOC100193798;gene-LOC100279546	K00475+K00487+K00660+K05280+K08695+K13065+K13065+K13065+K13065+K13082+K13082+K22845+K22845+K22845+K22845+K22845+K22845+K22845+K22845	2	pme0376;pme2960	Naringenin (5,7,4'-Trihydroxyflavanone)*;Naringenin chalcone*	C00509+C06561	https:\\www.genome.jp\dbget-bin\www_bget?map00941
Fatty acid biosynthesis	ko00061	12	gene-LOC100284513;gene-LOC100285342;gene-LOC100285462;gene-LOC103629782;gene-LOC100274506;gene-LOC109939510;gene-LOC100281785;gene-LOC100382139;gene-LOC103638337;gene-LOC100283590;gene-LOC103655673;gene-LOC100193636	K00059+K00059+K00059+K00059+K00059+K00208+K01897+K03921+K03921+K10781+K11262+K11262	1	pmb2640	Dodecanoic acid (Lauric acid)	C02679	https:\\www.genome.jp\dbget-bin\www_bget?map00061
Tyrosine metabolism	ko00350	10	gene-LOC103631145;gene-LOC100283178;gene-LOC103641120;gene-LOC100279205;gene-LOC100279999;gene-LOC100285936;gene-LOC103641885;gene-LOC103649748;gene-LOC109939224;gene-LOC100284546	K00121+K00422+K00422+K00815+K00815+K01593+K01593+K01593+K01800+K07253	1	pmb2497	4-Hydroxy-3-methoxymandelate	C05584	https:\\www.genome.jp\dbget-bin\www_bget?map00350
Inositol phosphate metabolism	ko00562	22	gene-LOC100273421;gene-LOC100381628;gene-LOC103627151;gene-LOC103629934;gene-LOC103643294;gene-LOC103644339;gene-LOC100286365;gene-LOC103632989;gene-LOC103653189;gene-LOC100280721;gene-LOC103644330;gene-LOC100280012;gene-LOC100280823;gene-LOC100037797;gene-LOC100191939;gene-LOC103650003;gene-LOC103648830;gene-LOC103644913;gene-LOC100285261;gene-LOC103630656;gene-LOC100193277;gene-LOC100383869	K00469+K00889+K00913+K00921+K00921+K00921+K01092+K01099+K01099+K01099+K01114+K01114+K01803+K01858+K05857+K13711+K18081+K19801+K20279+K20279+K20279+K22913	1	pme3705	D-Glucoronic acid*	C00191	https:\\www.genome.jp\dbget-bin\www_bget?map00562
Glutathione metabolism	ko00480	21	gene-LOC103634626;gene-LOC103639985;gene-LOC103643138;gene-LOC100502255;gene-LOC103633158;gene-LOC100192043;gene-LOC103637303;gene-LOC541836;gene-LOC541842;gene-LOC541843;gene-LOC542388;gene-LOC542587;gene-LOC542633;gene-LOC100280815;gene-LOC100284747;gene-LOC103627183;gene-LOC100280111;gene-LOC103633099;gene-LOC103648076;gene-LOC103648180;gene-LOC103632484	K00432+K00434+K00797+K00799+K00799+K00799+K00799+K00799+K00799+K00799+K00799+K00799+K00799+K00799+K01255+K01255+K01255+K01581+K01581+K21456+K22596	5	pme1841;mws0875;pme2563;pme1086;pme2651	Cadaverine;L-Cysteinyl-L-glycine;Î³-Glu-Cys;Glutathione reduced form;NADP (Nicotinamide adenine dinucleotide phosphate)	C01672+C01419+C00669+C00051+C00006	https:\\www.genome.jp\dbget-bin\www_bget?map00480
Carbapenem biosynthesis	ko00332	2	gene-LOC103644382;gene-LOC118473462	K00147+K00147	2	pme0006;mws1038	L-Proline;Pantetheine	C00148+C00831	https:\\www.genome.jp\dbget-bin\www_bget?map00332
Ascorbate and aldarate metabolism	ko00053	13	gene-LOC103639663;gene-LOC103653136;gene-LOC100284774;gene-LOC100280692;gene-LOC109943946;gene-LOC103639985;gene-LOC100273421;gene-LOC103644180;gene-LOC109939773;gene-LOC103634912;gene-LOC103646581;gene-LOC103653517;gene-LOC103648024	K00103+K00103+K00128+K00128+K00423+K00434+K00469+K12447+K12447+K14085+K14085+K14085+K16190	2	mws1189;pme3705	D-Galacturonic acid*;D-Glucoronic acid*	C00333+C00191	https:\\www.genome.jp\dbget-bin\www_bget?map00053
Indole alkaloid biosynthesis	ko00901	3	gene-LOC100285936;gene-LOC103641885;gene-LOC103649748	K01593+K01593+K01593	2	mws0005;mws0282	Tryptamine;L-Tryptophan	C00398+C00078	https:\\www.genome.jp\dbget-bin\www_bget?map00901
Pentose and glucuronate interconversions	ko00040	23	gene-LOC100279403;gene-LOC100286061;gene-LOC100384243;gene-LOC103640441;gene-LOC103650113;gene-LOC542462;gene-LOC100274130;gene-LOC100277001;gene-LOC100281178;gene-LOC100285139;gene-LOC100383028;gene-LOC103638390;gene-LOC103644217;gene-LOC100284066;gene-LOC100285007;gene-LOC103653359;gene-LOC100194407;gene-LOC100284055;gene-LOC107275230;gene-LOC103644180;gene-LOC109939773;gene-LOC103648024;gene-L…	K00002+K01051+K01051+K01051+K01051+K01051+K01051+K01051+K01051+K01184+K01184+K01184+K01184+K01213+K01213+K01213+K01213+K01728+K01728+K12447+K12447+K16190+K22935	2	mws1189;pme3705	D-Galacturonic acid*;D-Glucoronic acid*	C00333+C00191	https:\\www.genome.jp\dbget-bin\www_bget?map00040
Sesquiterpenoid and triterpenoid biosynthesis	ko00909	5	gene-LOC103641097;gene-LOC103641099;gene-LOC542688;gene-LOC100125649;gene-LOC542754	K15797+K15797+K15797+K15803+K15803	1	pmp000436	Taraxerol	C08637	https:\\www.genome.jp\dbget-bin\www_bget?map00909
Purine metabolism	ko00230	28	gene-LOC100281060;gene-LOC100283896;gene-LOC103645778;gene-LOC103644626;gene-LOC103637805;gene-LOC100276273;gene-LOC100282477;gene-LOC103642814;gene-LOC103647554;gene-LOC103653537;gene-LOC118476241;gene-LOC103631243;gene-LOC103631244;gene-LOC103646208;gene-LOC100194047;gene-LOC100272861;gene-LOC100275503;gene-LOC103630165;gene-LOC109939526;gene-LOC109946020;gene-LOC103625889;gene-LOC103643994;gen…	K00764+K00939+K00939+K00951+K01510+K01510+K01513+K01519+K01519+K01519+K01519+K01835+K01835+K06966+K06966+K06966+K06966+K11808+K13484+K13484+K13811+K13811+K13811+K14641+K14641+K14641+K14641+K14641	1	pme0256	Xanthine	C00385	https:\\www.genome.jp\dbget-bin\www_bget?map00230
Lysine degradation	ko00310	12	gene-LOC100284774;gene-LOC100280692;gene-LOC111274019;gene-LOC100280078;gene-LOC542085;gene-LOC103640485;gene-LOC542096;gene-LOC103633051;gene-LOC100284915;gene-LOC103634912;gene-LOC103646581;gene-LOC103653517	K00128+K00128+K00306+K00306+K11420+K11426+K11426+K11430+K11433+K14085+K14085+K14085	1	pme1841	Cadaverine	C01672	https:\\www.genome.jp\dbget-bin\www_bget?map00310
Glycine, serine and threonine metabolism	ko00260	15	gene-LOC100274552;gene-LOC100280688;gene-LOC100283366;gene-LOC111274019;gene-LOC100280078;gene-LOC100282861;gene-LOC100272842;gene-LOC541855;gene-LOC103653902;gene-LOC103634912;gene-LOC103646581;gene-LOC103653517;gene-LOC103651775;gene-LOC103646852;gene-LOC100280775	K00058+K00058+K00108+K00306+K00306+K01620+K01620+K01695+K12524+K14085+K14085+K14085+K15633+K15919+K15919	1	mws0282	L-Tryptophan	C00078	https:\\www.genome.jp\dbget-bin\www_bget?map00260
Tryptophan metabolism	ko00380	19	gene-LOC100284774;gene-LOC100280692;gene-LOC100283222;gene-LOC100284336;gene-LOC100280893;gene-LOC100282003;gene-LOC100285936;gene-LOC103641885;gene-LOC103649748;gene-LOC103631751;gene-LOC100281459;gene-LOC100281864;gene-LOC103644157;gene-LOC118473532;gene-LOC103634912;gene-LOC103646581;gene-LOC103653517;gene-LOC103635831;gene-LOC100281319	K00128+K00128+K01426+K01426+K01426+K01426+K01593+K01593+K01593+K11816+K11816+K11816+K11817+K11817+K14085+K14085+K14085+K22588+K22588	3	mws0005;Zmtn001624;mws0282	Tryptamine;N-Acetylisatin;L-Tryptophan	C00398+C02172+C00078	https:\\www.genome.jp\dbget-bin\www_bget?map00380
Glucosinolate biosynthesis	ko00966	3	gene-LOC103638397;gene-LOC103654943;gene-LOC103638611	K00826+K01703+K13027	1	mws0282	L-Tryptophan	C00078	https:\\www.genome.jp\dbget-bin\www_bget?map00966
Benzoxazinoid biosynthesis	ko00402	3	gene-LOC542117;gene-LOC100147731;gene-LOC100216728	K13222+K13230+K13230	1	pmb0064	DIMBOA glucoside	C04831	https:\\www.genome.jp\dbget-bin\www_bget?map00402
beta-Alanine metabolism	ko00410	9	gene-LOC100284774;gene-LOC100280692;gene-LOC103625887;gene-LOC100284394;gene-LOC100191549;gene-LOC541983;gene-LOC103634912;gene-LOC103646581;gene-LOC103653517	K00128+K00128+K00232+K01580+K01580+K13366+K14085+K14085+K14085	2	pme3011;pme0257	Î³-Aminobutyric acid;Uracil	C00334+C00106	https:\\www.genome.jp\dbget-bin\www_bget?map00410
Pyrimidine metabolism	ko00240	16	gene-LOC103627156;gene-LOC103649924;gene-LOC103637805;gene-LOC100276273;gene-LOC100282477;gene-LOC100382896;gene-LOC100194241;gene-LOC103646208;gene-LOC100194047;gene-LOC100272861;gene-LOC100275503;gene-LOC100381419;gene-LOC103633278;gene-LOC103654305;gene-LOC118471960;gene-LOC118476657	K00761+K00943+K01510+K01510+K01513+K01937+K01937+K06966+K06966+K06966+K06966+K14641+K14641+K14641+K14641+K14641	2	mws0255;pme0257	Cytosine;Uracil	C00380+C00106	https:\\www.genome.jp\dbget-bin\www_bget?map00240
Cysteine and methionine metabolism	ko00270	23	gene-LOC100193279;gene-LOC107305678;gene-LOC100274552;gene-LOC100280688;gene-LOC103642209;gene-LOC541714;gene-LOC100216665;gene-met2;gene-LOC100282324;gene-LOC103643138;gene-LOC100279205;gene-LOC100279999;gene-LOC103638397;gene-LOC100286299;gene-LOC100272829;gene-LOC103648725;gene-LOC100283053;gene-LOC100384012;gene-LOC542137;gene-LOC103643555;gene-LOC103653902;gene-LOC100276442;gene-LOC103648180	K00016+K00026+K00058+K00058+K00549+K00549+K00549+K00558+K00789+K00797+K00815+K00815+K00826+K01244+K01738+K05396+K05933+K05933+K05933+K08967+K12524+K17398+K21456	1	pme1086	Glutathione reduced form	C00051	https:\\www.genome.jp\dbget-bin\www_bget?map00270
Alanine, aspartate and glutamate metabolism	ko00250	10	gene-LOC100281060;gene-LOC103634667;gene-LOC100216685;gene-LOC100284394;gene-LOC100191549;gene-LOC542400;gene-LOC100192349;gene-LOC100283503;gene-LOC100286148;gene-LOC103631410	K00764+K00814+K00814+K01580+K01580+K01915+K01953+K13051+K16871+K16871	1	pme3011	Î³-Aminobutyric acid	C00334	https:\\www.genome.jp\dbget-bin\www_bget?map00250
Phenylalanine, tyrosine and tryptophan biosynthesis	ko00400	9	gene-LOC100279205;gene-LOC100279999;gene-LOC100286258;gene-LOC103634002;gene-LOC100217106;gene-LOC103644282;gene-LOC109943022;gene-LOC541855;gene-LOC100272984	K00815+K00815+K01609+K01626+K01626+K01657+K01658+K01695+K01736	1	mws0282	L-Tryptophan	C00078	https:\\www.genome.jp\dbget-bin\www_bget?map00400
Biosynthesis of unsaturated fatty acids	ko01040	6	gene-LOC103625887;gene-LOC100382139;gene-LOC103638337;gene-LOC103640919;gene-LOC100273207;gene-LOC100383128	K00232+K03921+K03921+K10256+K10256+K10703	3	mws0367;mws0366;pmn001610	Î±-Linolenic Acid*;Î³-Linolenic Acid*;Eicosadienoic acid	C06427+C06426+C16525	https:\\www.genome.jp\dbget-bin\www_bget?map01040
Butanoate metabolism	ko00650	5	gene-LOC100284394;gene-LOC100191549;gene-LOC100286038;gene-LOC100286148;gene-LOC103631410	K01580+K01580+K01653+K16871+K16871	1	pme3011	Î³-Aminobutyric acid	C00334	https:\\www.genome.jp\dbget-bin\www_bget?map00650
Tropane, piperidine and pyridine alkaloid biosynthesis	ko00960	3	gene-LOC100279205;gene-LOC100279999;gene-LOC100284821	K00815+K00815+K08081	1	pme1841	Cadaverine	C01672	https:\\www.genome.jp\dbget-bin\www_bget?map00960
Vitamin B6 metabolism	ko00750	2	gene-LOC100502503;gene-LOC103636051	K13248+K13248	1	pme1383	Pyridoxine	C00314	https:\\www.genome.jp\dbget-bin\www_bget?map00750
Aminoacyl-tRNA biosynthesis	ko00970	13	gene-LOC100283206;gene-LOC100284152;gene-LOC100285341;gene-LOC100286179;gene-LOC100304142;gene-LOC100382329;gene-LOC103644221;gene-LOC103646993;gene-LOC103646994;gene-LOC100217228;gene-LOC103635706;gene-LOC103639885;gene-LOC100279612	K01870+K01870+K01870+K01870+K01870+K01870+K01870+K01870+K01870+K01883+K02433+K02433+K02433	3	pme0006;mws0282;pmb1912	L-Proline;L-Tryptophan;10-Formyltetrahydrofuran	C00148+C00078+C00234	https:\\www.genome.jp\dbget-bin\www_bget?map00970
Amino sugar and nucleotide sugar metabolism	ko00520	22	gene-LOC103626012;gene-LOC103651281;gene-LOC103655653;gene-LOC542072;gene-LOC100283098;gene-LOC100284575;gene-LOC100281817;gene-LOC103631243;gene-LOC103631244;gene-LOC100280936;gene-LOC103654302;gene-LOC103644180;gene-LOC109939773;gene-LOC100382056;gene-LOC109939248;gene-LOC118476818;gene-LOC100191781;gene-LOC103651769;gene-LOC100279186;gene-LOC100502339;gene-LOC103648024;gene-LOC100275812	K00326+K00326+K00972+K00975+K01183+K01183+K01183+K01835+K01835+K08679+K12446+K12447+K12447+K12450+K12450+K13379+K13648+K13648+K13648+K15920+K16190+K20547	2	mws1189;pme3705	D-Galacturonic acid*;D-Glucoronic acid*	C00333+C00191	https:\\www.genome.jp\dbget-bin\www_bget?map00520
Flavone and flavonol biosynthesis	ko00944	1	gene-LOC103653707	K05280	7	mws0919;mws2209;pme2459;mws0091;Lmjp002596;mws0059;Lmtp003677	Kaempferol-3-O-rhamnoside (Afzelin)(Kaempferin);Kaempferol-3-O-glucoside (Astragalin);Luteolin-7-O-glucoside (Cynaroside);Quercetin-3-O-glucoside (Isoquercitrin)*;Quercetin-3-O-sambubioside;Quercetin-3-O-rutinoside (Rutin);Quercetin-3-O-sophoroside (Baimaside)	C16911+C12249+C03951+C05623+C12637+C05625+C12667	https:\\www.genome.jp\dbget-bin\www_bget?map00944
Pantothenate and CoA biosynthesis	ko00770	4	gene-LOC103638397;gene-LOC100282477;gene-LOC100286038;gene-LOC100283870	K00826+K01513+K01653+K01922	2	pme0257;mws1038	Uracil;Pantetheine	C00106+C00831	https:\\www.genome.jp\dbget-bin\www_bget?map00770
Linoleic acid metabolism	ko00591	3	gene-lox11;gene-LOC100286850;gene-LOC103635475	K00454+K07424+K15718	6	Lmbn005923;mws0366;Rfmb091;Lmbn005369;Lmbn004685;Zmjn004133	Crepenynic acid;Î³-Linolenic Acid*;9S-Hydroxy-10E,12Z-octadecadienoic acid*;13(S)-HODE;13(S)-Hydroxyoctadeca-9Z,11E-dienoic acid*;5S,8R-DiHODE; (5S,8R,9Z,12Z)-5,8-Dihydroxyoctadeca-9,12-dienoate;9S-Hydroperoxy-10E,12Z-octadecadienoic acid	C07289+C06426+C14767+C14762+C20186+C14827	https:\\www.genome.jp\dbget-bin\www_bget?map00591
Biosynthesis of amino acids	ko01230	41	gene-LOC100274552;gene-LOC100280688;gene-LOC103632492;gene-LOC100284875;gene-LOC103644382;gene-LOC118473462;gene-LOC103642209;gene-LOC541714;gene-LOC100216665;gene-LOC100282324;gene-LOC103634667;gene-LOC100216685;gene-LOC100279205;gene-LOC100279999;gene-LOC103638397;gene-LOC100280705;gene-LOC100281585;gene-LOC100381624;gene-LOC100286258;gene-LOC100282861;gene-LOC100272842;gene-LOC103639611;gene-L…	K00058+K00058+K00134+K00145+K00147+K00147+K00549+K00549+K00549+K00789+K00814+K00814+K00815+K00815+K00826+K00850+K00850+K00927+K01609+K01620+K01620+K01623+K01623+K01626+K01626+K01653+K01657+K01658+K01689+K01695+K01703+K01736+K01738+K01803+K01915+K01953+K12524+K14152+K14152+K14152+K15633	2	pme0006;mws0282	L-Proline;L-Tryptophan	C00148+C00078	https:\\www.genome.jp\dbget-bin\www_bget?map01230
Carbon metabolism	ko01200	36	gene-LOC107305678;gene-LOC100274552;gene-LOC100280688;gene-LOC103631145;gene-LOC103654936;gene-LOC542657;gene-LOC103632492;gene-LOC103640827;gene-LOC103625887;gene-LOC103636824;gene-LOC103650189;gene-LOC103634667;gene-LOC100216685;gene-LOC100280705;gene-LOC100281585;gene-LOC103628659;gene-LOC100381624;gene-LOC103635347;gene-LOC100384708;gene-LOC103639252;gene-LOC103649899;gene-LOC103640676;gene-L…	K00026+K00058+K00058+K00121+K00122+K00122+K00134+K00164+K00232+K00234+K00297+K00814+K00814+K00850+K00850+K00863+K00927+K01455+K01595+K01595+K01595+K01602+K01610+K01610+K01623+K01623+K01625+K01637+K01679+K01679+K01689+K01738+K01803+K15633+K15919+K15919	1	pmb1912	10-Formyltetrahydrofuran	C00234	https:\\www.genome.jp\dbget-bin\www_bget?map01200
2-Oxocarboxylic acid metabolism	ko01210	7	gene-LOC100284875;gene-LOC103634667;gene-LOC100216685;gene-LOC103638397;gene-LOC100286038;gene-LOC103654943;gene-LOC103638611	K00145+K00814+K00814+K00826+K01653+K01703+K13027	2	Lmgn002184;mws0282	2-Oxoheptanedionic acid;L-Tryptophan	C16588+C00078	https:\\www.genome.jp\dbget-bin\www_bget?map01210
One carbon pool by folate	ko00670	1	gene-LOC103650189	K00297	1	pmb1912	10-Formyltetrahydrofuran	C00234	https:\\www.genome.jp\dbget-bin\www_bget?map00670
Nicotinate and nicotinamide metabolism	ko00760	2	gene-LOC100282477;gene-LOC100501566	K01513+K01950	4	pme3011;mws0133;pme1137;pme2651	Î³-Aminobutyric acid;Nicotinamide;6-Hydroxynicotinic acid;NADP (Nicotinamide adenine dinucleotide phosphate)	C00334+C00153+C01020+C00006	https:\\www.genome.jp\dbget-bin\www_bget?map00760
alpha-Linolenic acid metabolism	ko00592	5	gene-LOC103625887;gene-lox11;gene-aos3;gene-aos4;gene-LOC103628476	K00232+K00454+K01723+K01723+K10527	5	Zmgn003633;mws0367;Zmpn003368;pmb2791;pmn001689	12-Oxo-10E-Dodecenoic Acid;Î±-Linolenic Acid*;13S-Hydroxy-9Z,11E,15Z-octadecatrienoic acid;9-Hydroperoxy-10E,12,15Z-octadecatrienoic acid;9-Hydroxy-12-oxo-15(Z)-octadecenoic acid	C16309+C06427+C16316+C16321+C21924	https:\\www.genome.jp\dbget-bin\www_bget?map00592
Photosynthesis	ko00195	4	gene-LOC100382495;gene-LOC541612;gene-LOC103646199;gene-LOC103636309	K02639+K02639+K08901+K08903	1	pme2651	NADP (Nicotinamide adenine dinucleotide phosphate)	C00006	https:\\www.genome.jp\dbget-bin\www_bget?map00195
